# Supplementary material for: Optimal estimated standard uncertainties of reflection intensities for kinematical refinement from 3D electron diffraction data
Source: Acta Crystallogr A Found Adv. 2023 Aug 14;79(Pt 5):427–39. doi: 10.1107/S2053273323005053 (PMC10483590; doi:10.1107/S2053273323005053)
Supplement: Supplementary file 1 [file a-79-00427-sup1.cif]

data_global
#==============================================================================

# PROCESSING SUMMARY (IUCr Office Use Only)

_journal_date_recd_electronic      2023-02-09
_journal_date_to_coeditor         ?
_journal_date_from_coeditor       ?
_journal_date_accepted     ?
_journal_date_printers_first      ?
_journal_date_printers_final      ?
_journal_date_proofs_out          ?
_journal_date_proofs_in           ?
_journal_coeditor_name            ?
_journal_coeditor_code      PL5027
_journal_coeditor_notes
; ?
;
_journal_paper_category      FA
_journal_techeditor_code      ?
_iucr_compatibility_tag          ACTA95
_journal_techeditor_notes  
;
;
_journal_coden_ASTM               ?
_journal_name_full                ?
_journal_year                     ?
_journal_volume                   ?
_journal_issue                    ?
_journal_page_first               ?
_journal_page_last                ?
_journal_suppl_publ_number        ?
_journal_suppl_publ_pages         ?

#==============================================================================

#=======================================================================

_audit_creation_method                   'Jana2020 1.3.45'

_publ_section_references
;
Palatinus L. & Chapuis G. (2007). J. Appl. Cryst. 40, 786-790.

Petricek, V., Dusek, M. & Palatinus L. (2014). Z. Kristallogr. 229(5), 345-352.

Palatinus, L., Brazda, P., Jelinek, M., Hrda, J., Steciuk, G. & Klementova, M.
(2019). Acta Cryst. B. 75, 512-522.
;
#=======================================================================
data_ibuprofen_model0
#=======================================================================
_computing_data_collection               'self-written scripts, OLYMPUS iTEM'
_computing_cell_refinement               'PETS2(ver 2.2.20220612.1425)'
_computing_data_reduction                'PETS2(ver 2.2.20220612.1425)'
_computing_structure_solution            'superflip'
_computing_structure_refinement          'JANA2020 '
_computing_molecular_graphics            'VESTA 3'
#=======================================================================

# 5. CHEMICAL DATA

_chemical_name_systematic
; 
(S)-(+)-Ibuprofen
;
_chemical_name_common                    '(S)-(+)-Ibuprofen'
_chemical_formula_sum                    'C13 H18 O2'
_chemical_formula_weight                 206.3


#=======================================================================

# 6. CRYSTAL DATA

_symmetry_cell_setting                   monoclinic
_symmetry_space_group_name_H-M           'P 1 21 1'
_symmetry_space_group_name_Hall          'P 2yb'
_symmetry_Int_Tables_number              4

loop_
 _space_group_symop_id
 _space_group_symop_operation_xyz
 1   x,y,z
 2   -x,y+1/2,-z

_cell_length_a                           12.368(4)
_cell_length_b                           8.021(3)
_cell_length_c                           13.536(5)
_cell_angle_alpha                        90
_cell_angle_beta                         112.24(3)
_cell_angle_gamma                        90
_cell_volume                             1242.9(8)


_cell_formula_units_Z                    4

_cell_measurement_reflns_used            3884
_cell_measurement_theta_min              0.06
_cell_measurement_theta_max              0.72
_cell_measurement_temperature            95.15

_exptl_crystal_density_diffrn            1.1024
_exptl_crystal_F_000                     184.42

_exptl_crystal_description              'block'

#=======================================================================

# 7. EXPERIMENTAL DATA

_diffrn_ambient_temperature              95.15
_diffrn_radiation_type                   'electrons 200 keV'
_diffrn_radiation_source                 'Lab6 cathode'
_diffrn_radiation_wavelength             0.0251
_diffrn_measurement_device               'TEM FEI Tecnai G2 20'
_diffrn_detector                         'Hybrid pixel detector ASI Cheetah (side-mounted)'
_diffrn_measurement_method               'continuous-rotation 3D ED'
_diffrn_measurement_specimen_support     'holey carbon grid'

_diffrn_reflns_number                    3884
_diffrn_reflns_theta_min                 0.06
_diffrn_reflns_theta_max                 0.72
_diffrn_reflns_theta_full                0.72
_diffrn_measured_fraction_theta_max      0.85
_diffrn_measured_fraction_theta_full     0.85
_diffrn_reflns_av_R_equivalents          0.1658
_diffrn_reflns_av_unetI/netI             0.0831
_diffrn_reflns_limit_h_min               -12
_diffrn_reflns_limit_h_max               12
_diffrn_reflns_limit_k_min               -8
_diffrn_reflns_limit_k_max               8
_diffrn_reflns_limit_l_min               -13
_diffrn_reflns_limit_l_max               13
_diffrn_reflns_reduction_process         ?

_diffrn_radiation_probe                  electron

#=======================================================================

# 8. REFINEMENT DATA


_reflns_number_total                     1212
_reflns_number_gt                        825
_reflns_threshold_expression             'I>3\s(I)'

_refine_ls_structure_factor_coef         Fsqd
_refine_ls_R_factor_gt                   0.1794
_refine_ls_wR_factor_gt                  0.3103
_refine_ls_R_factor_all                  0.2193
_refine_ls_wR_factor_ref                 0.3191
_refine_ls_goodness_of_fit_ref           4.4134
_refine_ls_goodness_of_fit_gt            5.3355
_refine_ls_restrained_S_gt               ?
_refine_ls_restrained_S_all              ?
_refine_ls_number_reflns                 1212
_refine_ls_number_parameters             127
_refine_ls_number_restraints             3
_refine_ls_number_constraints            139
_refine_ls_weighting_scheme              sigma
_refine_ls_weighting_details             'w=1/(\s^2^(I)+0.0004I^2^)'
_refine_ls_hydrogen_treatment            'mixed'
_refine_ls_shift/su_max                  0.0472
_refine_ls_shift/su_mean                 0.0045
_refine_diff_density_max                 0.25
_refine_diff_density_min                 -0.24
_refine_ls_extinction_method             'SHELXL-2017/1 (Sheldrick, 2015)'
_refine_ls_extinction_coef               2.4(3)
_refine_ls_extinction_expression         'Fc^*^=kFc[1+0.001xFc^2^\l^3^/sin(2\q)]^-1/4^'
_chemical_absolute_configuration         'rm'

loop_
 _atom_type_symbol
 _atom_type_scat_source
 C   International_Tables_Vol_C
 H   International_Tables_Vol_C
 O   International_Tables_Vol_C


loop_
 _restr_distance_atom_site_label_1
 _restr_distance_site_symmetry_1
 _restr_distance_atom_site_label_2
 _restr_distance_site_symmetry_2
 _restr_distance_target
 _restr_distance_target_weight_param
O2a . H1a . 0.98 0.001
O2b . H1b . 0.98 0.001


loop_
 _restr_equal_angle_atom_site_label_1
 _restr_equal_angle_site_symmetry_1
 _restr_equal_angle_atom_site_label_2
 _restr_equal_angle_site_symmetry_2
 _restr_equal_angle_atom_site_label_3
 _restr_equal_angle_site_symmetry_3
 _restr_equal_angle_class_class_id
 _restr_equal_angle_class_target_weight_param
C1b . O2b . H1b . 1 0.01
C1a . O2a . H1a . 1 0.01


#=======================================================================

# 9. ATOMIC COORDINATES AND DISPLACEMENT PARAMETERS

loop_
 _atom_site_label
 _atom_site_type_symbol
 _atom_site_fract_x
 _atom_site_fract_y
 _atom_site_fract_z
 _atom_site_adp_type
 _atom_site_U_iso_or_equiv
 _atom_site_site_symmetry_multiplicity
 _atom_site_occupancy
 _atom_site_calc_flag
 _atom_site_refinement_flags
 _atom_site_disorder_assembly
 _atom_site_disorder_group
  O1a O 0.344(3) 0.514(4) 1.164(2) Uiso 0.059(8) 2 1 d . . .
  O2a O 0.240(3) 0.677(3) 1.048(2) Uiso 0.060(8) 2 1 d . . .
  H1a H 0.317(6) 0.730(15) 1.080(11) Uiso 0.12 2 1 d . . .
  C1a C 0.247(3) 0.531(4) 1.091(3) Uiso 0.051(8) 2 1 d . . .
  C2a C 0.149(2) 0.397(3) 1.066(2) Uiso 0.040(7) 2 1 d . . .
  H2a H 0.150229 0.30286 1.121346 Uiso 0.0793 2 1 d . . .
  C3a C 0.164(2) 0.325(3) 0.9677(19) Uiso 0.027(6) 2 1 d . . .
  C4a C 0.239(2) 0.171(3) 0.987(2) Uiso 0.037(7) 2 1 d . . .
  H4a H 0.284447 0.121734 1.064232 Uiso 0.0745 2 1 d . . .
  C5a C 0.245(3) 0.095(4) 0.891(2) Uiso 0.043(7) 2 1 d . . .
  H5a H 0.311599 0.005793 0.899672 Uiso 0.0864 2 1 d . . .
  C6a C 0.169(2) 0.1332 0.7920(17) Uiso 0.010(5) 2 1 d . . .
  C7a C 0.106(3) 0.271(3) 0.780(2) Uiso 0.045(8) 2 1 d . . .
  H7a H 0.070872 0.319979 0.701662 Uiso 0.0902 2 1 d . . .
  C8a C 0.079(3) 0.360(4) 0.8546(19) Uiso 0.030(6) 2 1 d . . .
  H8a H 0.007645 0.443457 0.835449 Uiso 0.0602 2 1 d . . .
  C9a C 0.167(2) 0.034(3) 0.6914(16) Uiso 0.021(6) 2 1 d . . .
  H9a1 H 0.165206 0.118365 0.630676 Uiso 0.0416 2 1 d . . .
  H9a2 H 0.2464 -0.033998 0.710937 Uiso 0.0416 2 1 d . . .
  C10a C 0.063(2) -0.087(3) 0.6476(18) Uiso 0.038(7) 2 1 d . . .
  H10a H -0.015368 -0.022613 0.637023 Uiso 0.0757 2 1 d . . .
  C11a C 0.071(3) -0.156(4) 0.547(2) Uiso 0.061(8) 2 1 d . . .
  H11a H 0.113587 -0.068615 0.515919 Uiso 0.1216 2 1 d . . .
  H11b H 0.119272 -0.26894 0.565218 Uiso 0.1216 2 1 d . . .
  H11c H -0.014171 -0.179554 0.490623 Uiso 0.1216 2 1 d . . .
  C12a C 0.067(3) -0.234(3) 0.722(2) Uiso 0.042(7) 2 1 d . . .
  H12a H 0.005104 -0.325295 0.679731 Uiso 0.0837 2 1 d . . .
  H12b H 0.152067 -0.287625 0.750667 Uiso 0.0837 2 1 d . . .
  H12c H 0.048121 -0.190607 0.787662 Uiso 0.0837 2 1 d . . .
  C13a C 0.038(3) 0.489(4) 1.052(3) Uiso 0.078(10) 2 1 d . . .
  H13a H -0.032147 0.403167 1.029827 Uiso 0.1556 2 1 d . . .
  H13b H 0.046829 0.547217 1.124998 Uiso 0.1556 2 1 d . . .
  H13c H 0.022156 0.580348 0.991843 Uiso 0.1556 2 1 d . . .
  O2b O 0.534(3) -0.294(3) 0.224(2) Uiso 0.040(6) 2 1 d . . .
  O1b O 0.412(2) -0.133(3) 0.100(2) Uiso 0.041(6) 2 1 d . . .
  H1b H 0.462(5) -0.359(12) 0.206(10) Uiso 0.0806 2 1 d . . .
  C1b C 0.508(3) -0.158(4) 0.173(3) Uiso 0.051(8) 2 1 d . . .
  C2b C 0.605(3) -0.036(4) 0.190(2) Uiso 0.071(10) 2 1 d . . .
  H2b H 0.677977 -0.110467 0.195386 Uiso 0.1417 2 1 d . . .
  C3b C 0.609(3) 0.072(4) 0.294(2) Uiso 0.045(8) 2 1 d . . .
  C4b C 0.686(3) -0.001(4) 0.397(2) Uiso 0.042(7) 2 1 d . . .
  H4b H 0.735548 -0.111027 0.401697 Uiso 0.0833 2 1 d . . .
  C5b C 0.689(2) 0.082(3) 0.4872(19) Uiso 0.025(6) 2 1 d . . .
  H5b H 0.748524 0.041844 0.562622 Uiso 0.0506 2 1 d . . .
  C6b C 0.612(3) 0.225(3) 0.483(2) Uiso 0.048(8) 2 1 d . . .
  C7b C 0.552(3) 0.301(4) 0.388(2) Uiso 0.041(7) 2 1 d . . .
  H7b H 0.513453 0.420727 0.379418 Uiso 0.0827 2 1 d . . .
  C8b C 0.548(3) 0.190(3) 0.294(2) Uiso 0.038(7) 2 1 d . . .
  H8b H 0.482951 0.220726 0.218468 Uiso 0.0767 2 1 d . . .
  C9b C 0.638(2) 0.311(3) 0.5903(16) Uiso 0.026(6) 2 1 d . . .
  H9b1 H 0.652055 0.220411 0.650716 Uiso 0.0511 2 1 d . . .
  H9b2 H 0.562099 0.371268 0.59037 Uiso 0.0511 2 1 d . . .
  C10b C 0.741(3) 0.436(3) 0.6260(19) Uiso 0.042(8) 2 1 d . . .
  H10b H 0.815415 0.366829 0.629367 Uiso 0.0835 2 1 d . . .
  C11b C 0.752(3) 0.518(4) 0.740(2) Uiso 0.066(9) 2 1 d . . .
  H11d H 0.728972 0.427322 0.785553 Uiso 0.1311 2 1 d . . .
  H11e H 0.695289 0.621451 0.725844 Uiso 0.1311 2 1 d . . .
  H11f H 0.839378 0.55695 0.782082 Uiso 0.1311 2 1 d . . .
  C12b C 0.726(3) 0.579(4) 0.5518(19) Uiso 0.049(7) 2 1 d . . .
  H12d H 0.796882 0.662814 0.584632 Uiso 0.0972 2 1 d . . .
  H12e H 0.723823 0.534224 0.477342 Uiso 0.0972 2 1 d . . .
  H12f H 0.646719 0.641323 0.540533 Uiso 0.0972 2 1 d . . .
  C13b C 0.603(2) 0.081(3) 0.1053(19) Uiso 0.034(6) 2 1 d . . .
  H13d H 0.517116 0.126244 0.064935 Uiso 0.0672 2 1 d . . .
  H13e H 0.659822 0.182806 0.140009 Uiso 0.0672 2 1 d . . .
  H13f H 0.631702 0.019313 0.050272 Uiso 0.0672 2 1 d . . .


#=======================================================================

# 10. MOLECULAR GEOMETRY


loop_
 _geom_bond_atom_site_label_1
 _geom_bond_atom_site_label_2
 _geom_bond_site_symmetry_1
 _geom_bond_site_symmetry_2
 _geom_bond_distance
 _geom_bond_publ_flag
  O1a C1a . . 1.24(4) ?
  O2a H1a . . 0.98(9) ?
  O2a C1a . . 1.30(4) ?
  C1a C2a . . 1.56(4) ?
  C2a H2a . . 1.06 ?
  C2a C3a . . 1.53(4) ?
  C2a C13a . . 1.50(5) ?
  C3a C4a . . 1.51(4) ?
  C3a C8a . . 1.52(3) ?
  C4a H4a . . 1.06 ?
  C4a C5a . . 1.46(4) ?
  C5a H5a . . 1.06 ?
  C5a C6a . . 1.35(3) ?
  C6a C7a . . 1.33(3) ?
  C6a C9a . . 1.57(3) ?
  C7a H7a . . 1.06 ?
  C7a C8a . . 1.37(4) ?
  C8a H8a . . 1.06 ?
  C9a H9a1 . . 1.06 ?
  C9a H9a2 . . 1.06 ?
  C9a C10a . . 1.54(4) ?
  C10a H10a . . 1.06 ?
  C10a C11a . . 1.50(5) ?
  C10a C12a . . 1.54(4) ?
  C11a H11a . . 1.06 ?
  C11a H11b . . 1.06 ?
  C11a H11c . . 1.06 ?
  C12a H12a . . 1.06 ?
  C12a H12b . . 1.06 ?
  C12a H12c . . 1.06 ?
  C13a H13a . . 1.06 ?
  C13a H13b . . 1.06 ?
  C13a H13c . . 1.06 ?
  O2b H1b . . 0.98(8) ?
  O2b C1b . . 1.27(4) ?
  O1b C1b . . 1.24(4) ?
  C1b C2b . . 1.50(5) ?
  C2b H2b . . 1.06 ?
  C2b C3b . . 1.64(5) ?
  C2b C13b . . 1.47(4) ?
  C3b C4b . . 1.49(4) ?
  C3b C8b . . 1.21(4) ?
  C4b H4b . . 1.06 ?
  C4b C5b . . 1.38(4) ?
  C5b H5b . . 1.06 ?
  C5b C6b . . 1.48(4) ?
  C6b C7b . . 1.37(4) ?
  C6b C9b . . 1.53(4) ?
  C7b H7b . . 1.06 ?
  C7b C8b . . 1.54(4) ?
  C8b H8b . . 1.06 ?
  C9b H9b1 . . 1.06 ?
  C9b H9b2 . . 1.06 ?
  C9b C10b . . 1.54(4) ?
  C10b H10b . . 1.06 ?
  C10b C11b . . 1.63(4) ?
  C10b C12b . . 1.49(4) ?
  C11b H11d . . 1.06 ?
  C11b H11e . . 1.06 ?
  C11b H11f . . 1.06 ?
  C12b H12d . . 1.06 ?
  C12b H12e . . 1.06 ?
  C12b H12f . . 1.06 ?
  C13b H13d . . 1.06 ?
  C13b H13e . . 1.06 ?
  C13b H13f . . 1.06 ?

loop_
 _geom_angle_atom_site_label_1
 _geom_angle_atom_site_label_2
 _geom_angle_atom_site_label_3
 _geom_angle_site_symmetry_1
 _geom_angle_site_symmetry_2
 _geom_angle_site_symmetry_3
 _geom_angle
 _geom_angle_publ_flag
  H1a O2a C1a . . . 108(7) ?
  O1a C1a O2a . . . 110(3) ?
  O1a C1a C2a . . . 122(3) ?
  O2a C1a C2a . . . 127(3) ?
  C1a C2a H2a . . . 122.57 ?
  C1a C2a C3a . . . 96(3) ?
  C1a C2a C13a . . . 107(2) ?
  H2a C2a C3a . . . 111.55 ?
  H2a C2a C13a . . . 101.9 ?
  C3a C2a C13a . . . 119(2) ?
  C2a C3a C4a . . . 116(2) ?
  C2a C3a C8a . . . 123(2) ?
  C4a C3a C8a . . . 118(2) ?
  C3a C4a H4a . . . 122.41 ?
  C3a C4a C5a . . . 115(2) ?
  H4a C4a C5a . . . 122.41 ?
  C4a C5a H5a . . . 118.78 ?
  C4a C5a C6a . . . 122(3) ?
  H5a C5a C6a . . . 118.78 ?
  C5a C6a C7a . . . 118(2) ?
  C5a C6a C9a . . . 121(2) ?
  C7a C6a C9a . . . 120(2) ?
  C6a C7a H7a . . . 115.13 ?
  C6a C7a C8a . . . 130(3) ?
  H7a C7a C8a . . . 115.13 ?
  C3a C8a C7a . . . 112(2) ?
  C3a C8a H8a . . . 123.97 ?
  C7a C8a H8a . . . 123.97 ?
  C6a C9a H9a1 . . . 109.47 ?
  C6a C9a H9a2 . . . 109.47 ?
  C6a C9a C10a . . . 113(2) ?
  H9a1 C9a H9a2 . . . 105.73 ?
  H9a1 C9a C10a . . . 109.47 ?
  H9a2 C9a C10a . . . 109.47 ?
  C9a C10a H10a . . . 109.43 ?
  C9a C10a C11a . . . 104(2) ?
  C9a C10a C12a . . . 114.3(18) ?
  H10a C10a C11a . . . 115.33 ?
  H10a C10a C12a . . . 105.52 ?
  C11a C10a C12a . . . 108(2) ?
  C10a C11a H11a . . . 109.47 ?
  C10a C11a H11b . . . 109.47 ?
  C10a C11a H11c . . . 109.47 ?
  H11a C11a H11b . . . 109.47 ?
  H11a C11a H11c . . . 109.47 ?
  H11b C11a H11c . . . 109.47 ?
  C10a C12a H12a . . . 109.47 ?
  C10a C12a H12b . . . 109.47 ?
  C10a C12a H12c . . . 109.47 ?
  H12a C12a H12b . . . 109.47 ?
  H12a C12a H12c . . . 109.47 ?
  H12b C12a H12c . . . 109.47 ?
  C2a C13a H13a . . . 109.47 ?
  C2a C13a H13b . . . 109.47 ?
  C2a C13a H13c . . . 109.47 ?
  H13a C13a H13b . . . 109.47 ?
  H13a C13a H13c . . . 109.47 ?
  H13b C13a H13c . . . 109.47 ?
  H1b O2b C1b . . . 108(6) ?
  O2b C1b O1b . . . 123(3) ?
  O2b C1b C2b . . . 117(3) ?
  O1b C1b C2b . . . 119(3) ?
  C1b C2b H2b . . . 104.91 ?
  C1b C2b C3b . . . 104(3) ?
  C1b C2b C13b . . . 122(2) ?
  H2b C2b C3b . . . 119.03 ?
  H2b C2b C13b . . . 100.27 ?
  C3b C2b C13b . . . 108(2) ?
  C2b C3b C4b . . . 114(3) ?
  C2b C3b C8b . . . 127(3) ?
  C4b C3b C8b . . . 119(3) ?
  C3b C4b H4b . . . 122.13 ?
  C3b C4b C5b . . . 116(3) ?
  H4b C4b C5b . . . 122.13 ?
  C4b C5b H5b . . . 118.51 ?
  C4b C5b C6b . . . 123(2) ?
  H5b C5b C6b . . . 118.51 ?
  C5b C6b C7b . . . 119(3) ?
  C5b C6b C9b . . . 114(2) ?
  C7b C6b C9b . . . 123(2) ?
  C6b C7b H7b . . . 124.43 ?
  C6b C7b C8b . . . 111(3) ?
  H7b C7b C8b . . . 124.43 ?
  C3b C8b C7b . . . 129(2) ?
  C3b C8b H8b . . . 115.58 ?
  C7b C8b H8b . . . 115.58 ?
  C6b C9b H9b1 . . . 109.47 ?
  C6b C9b H9b2 . . . 109.47 ?
  C6b C9b C10b . . . 117(3) ?
  H9b1 C9b H9b2 . . . 101.14 ?
  H9b1 C9b C10b . . . 109.47 ?
  H9b2 C9b C10b . . . 109.47 ?
  C9b C10b H10b . . . 105.71 ?
  C9b C10b C11b . . . 109(3) ?
  C9b C10b C12b . . . 114(2) ?
  H10b C10b C11b . . . 114.07 ?
  H10b C10b C12b . . . 108.51 ?
  C11b C10b C12b . . . 106(2) ?
  C10b C11b H11d . . . 109.47 ?
  C10b C11b H11e . . . 109.47 ?
  C10b C11b H11f . . . 109.47 ?
  H11d C11b H11e . . . 109.47 ?
  H11d C11b H11f . . . 109.47 ?
  H11e C11b H11f . . . 109.47 ?
  C10b C12b H12d . . . 109.47 ?
  C10b C12b H12e . . . 109.47 ?
  C10b C12b H12f . . . 109.47 ?
  H12d C12b H12e . . . 109.47 ?
  H12d C12b H12f . . . 109.47 ?
  H12e C12b H12f . . . 109.47 ?
  C2b C13b H13d . . . 109.47 ?
  C2b C13b H13e . . . 109.47 ?
  C2b C13b H13f . . . 109.47 ?
  H13d C13b H13e . . . 109.47 ?
  H13d C13b H13f . . . 109.47 ?
  H13e C13b H13f . . . 109.47 ?


loop_
 _geom_hbond_atom_site_label_D
 _geom_hbond_atom_site_label_H
 _geom_hbond_atom_site_label_A
 _geom_hbond_site_symmetry_D
 _geom_hbond_site_symmetry_H
 _geom_hbond_site_symmetry_A
 _geom_hbond_distance_DH
 _geom_hbond_distance_HA
 _geom_hbond_distance_DA
 _geom_hbond_angle_DHA
 _geom_hbond_publ_flag
  O2a H1a O1b . . 1_566   0.98(9)   1.56(11)   2.49(4)   158(11) ?
  O2a H1a C1b . . 1_566   0.98(9)   2.39(9)   3.37(4)   174(12) ?
  O2b H1b O1a . . 1_544   0.98(8)   1.69(8)   2.67(4)   173(12) ?


#=======================================================================
# start Validation Reply Form
_vrf_THETM01_ibuprofen_kinematical
;
PROBLEM: The value of sine(theta_max)/wavelength is less than 0.550
RESPONSE: Low resolution of the data
;
_vrf_GOODF01_ibuprofen_kinematical
;
PROBLEM: The least squares goodness of fit parameter lies
RESPONSE: Kinematical refinement from 3DED data
;
_vrf_PLAT082_ibuprofen_kinematical
;
PROBLEM: High R1 Value ..................................       0.18 Report
RESPONSE: Kinematical refinement from 3DED data
;
_vrf_PLAT340_ibuprofen_kinematical
;
PROBLEM: Low Bond Precision on  C-C Bonds ...............    0.03923 Ang.  
RESPONSE: Normal precision level obtained from kinematical refinement
;
_vrf_PLAT417_ibuprofen_kinematical
;
PROBLEM: Short Inter D-H..H-D       H1A      ..H1B      .       2.08 Ang.  
RESPONSE: Normal value obtained from kinematical refinement
;
_vrf_ATOM007_ibuprofen_kinematical
;
PROBLEM: _atom_site_aniso_label is missing
RESPONSE: ADPs were not refined for this study
;
_vrf_PLAT201_ibuprofen_kinematical
;
PROBLEM: Isotropic non-H Atoms in Main Residue(s) .......         30 Report
RESPONSE: ADPs were not refined for this study
;
# end Validation Reply Form


#=======================================================================
data_ibuprofen_model1
#=======================================================================
_computing_data_collection               'self-written scripts, OLYMPUS iTEM'
_computing_cell_refinement               'PETS2(ver 2.2.20220612.1425)'
_computing_data_reduction                'PETS2(ver 2.2.20220612.1425)'
_computing_structure_solution            'superflip'
_computing_structure_refinement          'JANA2020 '
_computing_molecular_graphics            'VESTA 3'
#=======================================================================

# 5. CHEMICAL DATA

_chemical_name_systematic
; 
(S)-(+)-Ibuprofen
;
_chemical_name_common                    '(S)-(+)-Ibuprofen'
_chemical_formula_sum                    'C13 H18 O2'
_chemical_formula_weight                 206.3

#=======================================================================

# 6. CRYSTAL DATA

_symmetry_cell_setting                   monoclinic
_symmetry_space_group_name_H-M           'P 1 21 1'
_symmetry_space_group_name_Hall          'P 2yb'
_symmetry_Int_Tables_number              4

loop_
 _space_group_symop_id
 _space_group_symop_operation_xyz
 1   x,y,z
 2   -x,y+1/2,-z

_cell_length_a                           12.368(4)
_cell_length_b                           8.021(3)
_cell_length_c                           13.536(5)
_cell_angle_alpha                        90
_cell_angle_beta                         112.24(3)
_cell_angle_gamma                        90
_cell_volume                             1242.9(8)


_cell_formula_units_Z                    4

_cell_measurement_reflns_used            3884
_cell_measurement_theta_min              0.06
_cell_measurement_theta_max              0.72
_cell_measurement_temperature            95.15

_exptl_crystal_density_diffrn            1.1024
_exptl_crystal_F_000                     184.42

_exptl_crystal_description              'block'


#=======================================================================

# 7. EXPERIMENTAL DATA

_diffrn_ambient_temperature              95.15
_diffrn_radiation_type                   'electrons 200 keV'
_diffrn_radiation_source                 'Lab6 cathode'
_diffrn_radiation_wavelength             0.0251
_diffrn_measurement_device               'TEM FEI Tecnai G2 20'
_diffrn_detector                         'Hybrid pixel detector ASI Cheetah (side-mounted)'
_diffrn_measurement_method               'continuous-rotation 3D ED'
_diffrn_measurement_specimen_support     'holey carbon grid'

_diffrn_reflns_number                    3884
_diffrn_reflns_theta_min                 0.06
_diffrn_reflns_theta_max                 0.72
_diffrn_reflns_theta_full                0.72
_diffrn_measured_fraction_theta_max      0.85
_diffrn_measured_fraction_theta_full     0.85
_diffrn_reflns_av_R_equivalents          0.1658
_diffrn_reflns_av_unetI/netI             0.1294
_diffrn_reflns_limit_h_min               -12
_diffrn_reflns_limit_h_max               12
_diffrn_reflns_limit_k_min               -8
_diffrn_reflns_limit_k_max               8
_diffrn_reflns_limit_l_min               -13
_diffrn_reflns_limit_l_max               13
_diffrn_reflns_reduction_process         ?


_diffrn_radiation_probe                  electron

#=======================================================================

# 8. REFINEMENT DATA


_reflns_number_total                     1212
_reflns_number_gt                        856
_reflns_threshold_expression             'I>3\s(I)'

_refine_ls_structure_factor_coef         Fsqd
_refine_ls_R_factor_gt                   0.1911
_refine_ls_wR_factor_gt                  0.3079
_refine_ls_R_factor_all                  0.2336
_refine_ls_wR_factor_ref                 0.4071
_refine_ls_goodness_of_fit_ref           5.4616
_refine_ls_goodness_of_fit_gt            5.0258
_refine_ls_restrained_S_gt               ?
_refine_ls_restrained_S_all              ?
_refine_ls_number_reflns                 1212
_refine_ls_number_parameters             127
_refine_ls_number_restraints             3
_refine_ls_number_constraints            139
_refine_ls_weighting_scheme              sigma
_refine_ls_weighting_details             'w=1/(\s^2^(I)+0.0004I^2^)'
_refine_ls_hydrogen_treatment            'mixed'
_refine_ls_shift/su_max                  1.6192
_refine_ls_shift/su_mean                 0.1977
_refine_diff_density_max                 0.23
_refine_diff_density_min                 -0.27
_refine_ls_extinction_method             'SHELXL-2017/1 (Sheldrick, 2015)'
_refine_ls_extinction_coef               2.0(4)
_refine_ls_extinction_expression         'Fc^*^=kFc[1+0.001xFc^2^\l^3^/sin(2\q)]^-1/4^'
_chemical_absolute_configuration         'rm'


loop_
 _atom_type_symbol
 _atom_type_scat_source
 C   International_Tables_Vol_C
 H   International_Tables_Vol_C
 O   International_Tables_Vol_C


loop_
 _restr_distance_atom_site_label_1
 _restr_distance_site_symmetry_1
 _restr_distance_atom_site_label_2
 _restr_distance_site_symmetry_2
 _restr_distance_target
 _restr_distance_target_weight_param
O2a . H1a . 0.98 0.001
O2b . H1b . 0.98 0.001


loop_
 _restr_equal_angle_atom_site_label_1
 _restr_equal_angle_site_symmetry_1
 _restr_equal_angle_atom_site_label_2
 _restr_equal_angle_site_symmetry_2
 _restr_equal_angle_atom_site_label_3
 _restr_equal_angle_site_symmetry_3
 _restr_equal_angle_class_class_id
 _restr_equal_angle_class_target_weight_param
C1b . O2b . H1b . 1 0.01
C1a . O2a . H1a . 1 0.01


#=======================================================================

# 9. ATOMIC COORDINATES AND DISPLACEMENT PARAMETERS

loop_
 _atom_site_label
 _atom_site_type_symbol
 _atom_site_fract_x
 _atom_site_fract_y
 _atom_site_fract_z
 _atom_site_adp_type
 _atom_site_U_iso_or_equiv
 _atom_site_site_symmetry_multiplicity
 _atom_site_occupancy
 _atom_site_calc_flag
 _atom_site_refinement_flags
 _atom_site_disorder_assembly
 _atom_site_disorder_group
  O1a O 0.354(2) 0.509(5) 1.170(2) Uiso 0.065(7) 2 1 d . . .
  O2a O 0.221(3) 0.684(5) 1.040(2) Uiso 0.072(8) 2 1 d . . .
  H1a H 0.304(6) 0.72(2) 1.067(17) Uiso 0.1444 2 1 d . . .
  C1a C 0.248(2) 0.538(5) 1.093(2) Uiso 0.063(9) 2 1 d . . .
  C2a C 0.155(3) 0.407(5) 1.063(2) Uiso 0.058(8) 2 1 d . . .
  H2a H 0.156828 0.309315 1.115988 Uiso 0.1168 2 1 d . . .
  C3a C 0.1707(17) 0.324(4) 0.9688(17) Uiso 0.026(6) 2 1 d . . .
  C4a C 0.2283(19) 0.175(4) 0.9856(19) Uiso 0.033(6) 2 1 d . . .
  H4a H 0.260951 0.11825 1.061946 Uiso 0.0661 2 1 d . . .
  C5a C 0.244(2) 0.094(4) 0.8891(18) Uiso 0.038(7) 2 1 d . . .
  H5a H 0.311882 0.0068 0.900557 Uiso 0.0759 2 1 d . . .
  C6a C 0.170(2) 0.1332 0.7895(17) Uiso 0.030(7) 2 1 d . . .
  C7a C 0.098(2) 0.272(4) 0.779(2) Uiso 0.027(6) 2 1 d . . .
  H7a H 0.045285 0.313079 0.701064 Uiso 0.0534 2 1 d . . .
  C8a C 0.0932(19) 0.352(4) 0.8602(16) Uiso 0.022(5) 2 1 d . . .
  H8a H 0.027634 0.444316 0.845671 Uiso 0.0446 2 1 d . . .
  C9a C 0.1823(17) 0.032(4) 0.6965(16) Uiso 0.028(5) 2 1 d . . .
  H9a1 H 0.188093 0.114757 0.637819 Uiso 0.0563 2 1 d . . .
  H9a2 H 0.256648 -0.046642 0.72702 Uiso 0.0563 2 1 d . . .
  C10a C 0.060(2) -0.088(4) 0.6425(19) Uiso 0.050(8) 2 1 d . . .
  H10a H -0.021005 -0.027668 0.628838 Uiso 0.1006 2 1 d . . .
  C11a C 0.057(2) -0.146(4) 0.5391(18) Uiso 0.042(6) 2 1 d . . .
  H11a H 0.130565 -0.223385 0.551067 Uiso 0.0848 2 1 d . . .
  H11b H -0.020527 -0.215562 0.50007 Uiso 0.0848 2 1 d . . .
  H11c H 0.059106 -0.042561 0.491425 Uiso 0.0848 2 1 d . . .
  C12a C 0.080(4) -0.228(6) 0.723(3) Uiso 0.091(12) 2 1 d . . .
  H12a H 0.059194 -0.343704 0.682488 Uiso 0.1812 2 1 d . . .
  H12b H 0.168675 -0.228227 0.775992 Uiso 0.1812 2 1 d . . .
  H12c H 0.025846 -0.209569 0.767083 Uiso 0.1812 2 1 d . . .
  C13a C 0.037(3) 0.494(5) 1.054(3) Uiso 0.077(10) 2 1 d . . .
  H13a H -0.032258 0.405684 1.028417 Uiso 0.1542 2 1 d . . .
  H13b H 0.045257 0.540972 1.130241 Uiso 0.1542 2 1 d . . .
  H13c H 0.01746 0.593616 0.998867 Uiso 0.1542 2 1 d . . .
  O2b O 0.541(3) -0.302(5) 0.226(2) Uiso 0.067(8) 2 1 d . . .
  O1b O 0.409(3) -0.137(5) 0.103(2) Uiso 0.069(8) 2 1 d . . .
  H1b H 0.469(9) -0.35(2) 0.174(11) Uiso 0.1341 2 1 d . . .
  C1b C 0.519(2) -0.154(5) 0.173(2) Uiso 0.059(8) 2 1 d . . .
  C2b C 0.617(2) -0.025(4) 0.1949(17) Uiso 0.039(7) 2 1 d . . .
  H2b H 0.699346 -0.080259 0.207597 Uiso 0.0783 2 1 d . . .
  C3b C 0.6056(19) 0.069(4) 0.2888(18) Uiso 0.027(6) 2 1 d . . .
  C4b C 0.687(2) 0.009(5) 0.3948(18) Uiso 0.056(8) 2 1 d . . .
  H4b H 0.746353 -0.088303 0.397637 Uiso 0.112 2 1 d . . .
  C5b C 0.690(2) 0.079(5) 0.495(2) Uiso 0.047(7) 2 1 d . . .
  H5b H 0.736405 0.022522 0.569586 Uiso 0.0936 2 1 d . . .
  C6b C 0.624(2) 0.229(4) 0.4854(19) Uiso 0.038(7) 2 1 d . . .
  C7b C 0.555(3) 0.297(6) 0.381(2) Uiso 0.069(9) 2 1 d . . .
  H7b H 0.509753 0.412387 0.369388 Uiso 0.1384 2 1 d . . .
  C8b C 0.554(2) 0.192(4) 0.2965(19) Uiso 0.030(6) 2 1 d . . .
  H8b H 0.491584 0.231141 0.221735 Uiso 0.0606 2 1 d . . .
  C9b C 0.653(3) 0.315(5) 0.589(2) Uiso 0.061(8) 2 1 d . . .
  H9b1 H 0.666291 0.225759 0.649833 Uiso 0.1213 2 1 d . . .
  H9b2 H 0.574246 0.346463 0.599035 Uiso 0.1213 2 1 d . . .
  C10b C 0.734(2) 0.446(4) 0.6275(16) Uiso 0.038(7) 2 1 d . . .
  H10b H 0.806282 0.376586 0.626647 Uiso 0.0754 2 1 d . . .
  C11b C 0.770(3) 0.499(5) 0.744(2) Uiso 0.059(8) 2 1 d . . .
  H11d H 0.695148 0.531621 0.759656 Uiso 0.1173 2 1 d . . .
  H11e H 0.826823 0.603924 0.759193 Uiso 0.1173 2 1 d . . .
  H11f H 0.814478 0.399515 0.794602 Uiso 0.1173 2 1 d . . .
  C12b C 0.7240(18) 0.591(4) 0.5555(18) Uiso 0.033(6) 2 1 d . . .
  H12d H 0.807942 0.642956 0.572354 Uiso 0.0653 2 1 d . . .
  H12e H 0.68843 0.550636 0.474968 Uiso 0.0653 2 1 d . . .
  H12f H 0.668594 0.682622 0.567885 Uiso 0.0653 2 1 d . . .
  C13b C 0.5950(19) 0.096(4) 0.1044(17) Uiso 0.038(6) 2 1 d . . .
  H13d H 0.515208 0.15916 0.089567 Uiso 0.0768 2 1 d . . .
  H13e H 0.66423 0.183427 0.124938 Uiso 0.0768 2 1 d . . .
  H13f H 0.590027 0.030006 0.034862 Uiso 0.0768 2 1 d . . .

loop_
 _atom_site_aniso_label
 _atom_site_aniso_type_symbol
 _atom_site_aniso_U_11
 _atom_site_aniso_U_22
 _atom_site_aniso_U_33
 _atom_site_aniso_U_12
 _atom_site_aniso_U_13
 _atom_site_aniso_U_23
 ? ? ? ? ? ? ? ?


#=======================================================================

# 10. MOLECULAR GEOMETRY


loop_
 _geom_bond_atom_site_label_1
 _geom_bond_atom_site_label_2
 _geom_bond_site_symmetry_1
 _geom_bond_site_symmetry_2
 _geom_bond_distance
 _geom_bond_publ_flag
  O1a C1a . . 1.35(3) ?
  O2a H1a . . 0.99(9) ?
  O2a C1a . . 1.35(5) ?
  C1a C2a . . 1.50(5) ?
  C2a H2a . . 1.06 ?
  C2a C3a . . 1.51(4) ?
  C2a C13a . . 1.58(5) ?
  C3a C4a . . 1.37(4) ?
  C3a C8a . . 1.44(3) ?
  C4a H4a . . 1.06 ?
  C4a C5a . . 1.54(4) ?
  C5a H5a . . 1.06 ?
  C5a C6a . . 1.35(3) ?
  C6a C7a . . 1.39(3) ?
  C6a C9a . . 1.56(3) ?
  C7a H7a . . 1.06 ?
  C7a C8a . . 1.30(4) ?
  C8a H8a . . 1.06 ?
  C9a H9a1 . . 1.06 ?
  C9a H9a2 . . 1.06 ?
  C10a H10a . . 1.06 ?
  C10a C11a . . 1.46(4) ?
  C10a C12a . . 1.52(5) ?
  C11a H11a . . 1.06 ?
  C11a H11b . . 1.06 ?
  C11a H11c . . 1.06 ?
  C12a H12a . . 1.06 ?
  C12a H12b . . 1.06 ?
  C12a H12c . . 1.06 ?
  C13a H13a . . 1.06 ?
  C13a H13b . . 1.06 ?
  C13a H13c . . 1.06 ?
  O2b H1b . . 0.99(12) ?
  O2b C1b . . 1.36(5) ?
  O1b C1b . . 1.34(4) ?
  C1b C2b . . 1.53(5) ?
  C2b H2b . . 1.06 ?
  C2b C3b . . 1.53(4) ?
  C2b C13b . . 1.50(4) ?
  C3b C4b . . 1.49(3) ?
  C3b C8b . . 1.20(4) ?
  C4b H4b . . 1.06 ?
  C4b C5b . . 1.46(4) ?
  C5b H5b . . 1.06 ?
  C5b C6b . . 1.43(5) ?
  C6b C7b . . 1.45(4) ?
  C6b C9b . . 1.48(4) ?
  C7b H7b . . 1.06 ?
  C7b C8b . . 1.42(5) ?
  C8b H8b . . 1.06 ?
  C9b H9b1 . . 1.06 ?
  C9b H9b2 . . 1.06 ?
  C9b C10b . . 1.41(4) ?
  C10b H10b . . 1.06 ?
  C10b C11b . . 1.53(4) ?
  C10b C12b . . 1.49(4) ?
  C11b H11d . . 1.06 ?
  C11b H11e . . 1.06 ?
  C11b H11f . . 1.06 ?
  C12b H12d . . 1.06 ?
  C12b H12e . . 1.06 ?
  C12b H12f . . 1.06 ?
  C13b H13d . . 1.06 ?
  C13b H13e . . 1.06 ?
  C13b H13f . . 1.06 ?

loop_
 _geom_angle_atom_site_label_1
 _geom_angle_atom_site_label_2
 _geom_angle_atom_site_label_3
 _geom_angle_site_symmetry_1
 _geom_angle_site_symmetry_2
 _geom_angle_site_symmetry_3
 _geom_angle
 _geom_angle_publ_flag
  H1a O2a C1a . . . 93(12) ?
  O1a C1a O2a . . . 122(3) ?
  O1a C1a C2a . . . 121(3) ?
  O2a C1a C2a . . . 117(2) ?
  C1a C2a H2a . . . 121.17 ?
  C1a C2a C3a . . . 102(3) ?
  C1a C2a C13a . . . 108(3) ?
  H2a C2a C3a . . . 105.45 ?
  H2a C2a C13a . . . 99.16 ?
  C3a C2a C13a . . . 123(2) ?
  C2a C3a C4a . . . 118(2) ?
  C2a C3a C8a . . . 123(2) ?
  C4a C3a C8a . . . 114(2) ?
  C3a C4a H4a . . . 121.47 ?
  C3a C4a C5a . . . 117(2) ?
  H4a C4a C5a . . . 121.47 ?
  C4a C5a H5a . . . 120.19 ?
  C4a C5a C6a . . . 120(3) ?
  H5a C5a C6a . . . 120.19 ?
  C5a C6a C7a . . . 117(2) ?
  C5a C6a C9a . . . 117(2) ?
  C7a C6a C9a . . . 126.0(19) ?
  C6a C7a H7a . . . 118.68 ?
  C6a C7a C8a . . . 123(2) ?
  H7a C7a C8a . . . 118.68 ?
  C3a C8a C7a . . . 124(3) ?
  C3a C8a H8a . . . 117.81 ?
  C7a C8a H8a . . . 117.81 ?
  C6a C9a H9a1 . . . 109.47 ?
  C6a C9a H9a2 . . . 109.47 ?
  H9a1 C9a H9a2 . . . 111.69 ?
  H10a C10a C11a . . . 107.46 ?
  H10a C10a C12a . . . 110.49 ?
  C11a C10a C12a . . . 113(3) ?
  C10a C11a H11a . . . 109.47 ?
  C10a C11a H11b . . . 109.47 ?
  C10a C11a H11c . . . 109.47 ?
  H11a C11a H11b . . . 109.47 ?
  H11a C11a H11c . . . 109.47 ?
  H11b C11a H11c . . . 109.47 ?
  C10a C12a H12a . . . 109.47 ?
  C10a C12a H12b . . . 109.47 ?
  C10a C12a H12c . . . 109.47 ?
  H12a C12a H12b . . . 109.47 ?
  H12a C12a H12c . . . 109.47 ?
  H12b C12a H12c . . . 109.47 ?
  C2a C13a H13a . . . 109.47 ?
  C2a C13a H13b . . . 109.47 ?
  C2a C13a H13c . . . 109.47 ?
  H13a C13a H13b . . . 109.47 ?
  H13a C13a H13c . . . 109.47 ?
  H13b C13a H13c . . . 109.47 ?
  H1b O2b C1b . . . 93(10) ?
  O2b C1b O1b . . . 114(3) ?
  O2b C1b C2b . . . 120(2) ?
  O1b C1b C2b . . . 126(3) ?
  C1b C2b H2b . . . 112.73 ?
  C1b C2b C3b . . . 100(2) ?
  C1b C2b C13b . . . 112.9(19) ?
  H2b C2b C3b . . . 117.15 ?
  H2b C2b C13b . . . 105.66 ?
  C3b C2b C13b . . . 108(3) ?
  C2b C3b C4b . . . 113(2) ?
  C2b C3b C8b . . . 134(2) ?
  C4b C3b C8b . . . 112(3) ?
  C3b C4b H4b . . . 118.76 ?
  C3b C4b C5b . . . 122(3) ?
  H4b C4b C5b . . . 118.76 ?
  C4b C5b H5b . . . 122.22 ?
  C4b C5b C6b . . . 116(2) ?
  H5b C5b C6b . . . 122.22 ?
  C5b C6b C7b . . . 121(3) ?
  C5b C6b C9b . . . 113(2) ?
  C7b C6b C9b . . . 126(3) ?
  C6b C7b H7b . . . 123.69 ?
  C6b C7b C8b . . . 113(3) ?
  H7b C7b C8b . . . 123.69 ?
  C3b C8b C7b . . . 136(2) ?
  C3b C8b H8b . . . 112.18 ?
  C7b C8b H8b . . . 112.18 ?
  C6b C9b H9b1 . . . 109.47 ?
  C6b C9b H9b2 . . . 109.47 ?
  C6b C9b C10b . . . 125(3) ?
  H9b1 C9b H9b2 . . . 86.59 ?
  H9b1 C9b C10b . . . 109.47 ?
  H9b2 C9b C10b . . . 109.47 ?
  C9b C10b H10b . . . 95.07 ?
  C9b C10b C11b . . . 119(3) ?
  C9b C10b C12b . . . 117.8(19) ?
  H10b C10b C11b . . . 103.74 ?
  H10b C10b C12b . . . 105.34 ?
  C11b C10b C12b . . . 112(3) ?
  C10b C11b H11d . . . 109.47 ?
  C10b C11b H11e . . . 109.47 ?
  C10b C11b H11f . . . 109.47 ?
  H11d C11b H11e . . . 109.47 ?
  H11d C11b H11f . . . 109.47 ?
  H11e C11b H11f . . . 109.47 ?
  C10b C12b H12d . . . 109.47 ?
  C10b C12b H12e . . . 109.47 ?
  C10b C12b H12f . . . 109.47 ?
  H12d C12b H12e . . . 109.47 ?
  H12d C12b H12f . . . 109.47 ?
  H12e C12b H12f . . . 109.47 ?
  C2b C13b H13d . . . 109.47 ?
  C2b C13b H13e . . . 109.47 ?
  C2b C13b H13f . . . 109.47 ?
  H13d C13b H13e . . . 109.47 ?
  H13d C13b H13f . . . 109.47 ?
  H13e C13b H13f . . . 109.47 ?


loop_
 _geom_hbond_atom_site_label_D
 _geom_hbond_atom_site_label_H
 _geom_hbond_atom_site_label_A
 _geom_hbond_site_symmetry_D
 _geom_hbond_site_symmetry_H
 _geom_hbond_site_symmetry_A
 _geom_hbond_distance_DH
 _geom_hbond_distance_HA
 _geom_hbond_distance_DA
 _geom_hbond_angle_DHA
 _geom_hbond_publ_flag
  O2a H1a O1b . . 1_566   0.99(9)   1.67(15)   2.58(5)   153(16) ?
  O2b H1b O1a . . 1_544   0.99(12)   1.79(15)   2.63(5)   141(14) ?


#=======================================================================

# start Validation Reply Form
_vrf_ATOM007_ibuprofen_kinematical
;
PROBLEM: _atom_site_aniso_label is missing
RESPONSE: ADPs were not refined for that study
;
_vrf_SHFSU01_ibuprofen_kinematical
;
PROBLEM: The absolute value of parameter shift to su ratio > 0.20
RESPONSE: For testing purposes of the study
;
_vrf_THETM01_ibuprofen_kinematical
;
PROBLEM: The value of sine(theta_max)/wavelength is less than 0.550
RESPONSE: Low resolution of the data
;
_vrf_GOODF01_ibuprofen_kinematical
;
PROBLEM: The least squares goodness of fit parameter lies
RESPONSE: Kinematical refinement from 3DED data
;
_vrf_PLAT201_ibuprofen_kinematical
;
PROBLEM: Isotropic non-H Atoms in Main Residue(s) .......         30 Report
RESPONSE: ADPs were not refined for that study
;
_vrf_PLAT082_ibuprofen_kinematical
;
PROBLEM: High R1 Value ..................................       0.19 Report
RESPONSE: Kinematical refinement from 3DED data
;
_vrf_PLAT084_ibuprofen_kinematical
;
PROBLEM: High wR2 Value (i.e. > 0.25) ...................       0.41 Report
RESPONSE: Kinematical refinement from 3DED data
;
_vrf_PLAT340_ibuprofen_kinematical
;
PROBLEM: Low Bond Precision on  C-C Bonds ...............       0.04 Ang.  
RESPONSE: Normal precision level obtained from kinematical refinement
;
# end Validation Reply Form

#=======================================================================


data_ibuprofen_model2
#=======================================================================
_computing_data_collection               'self-written scripts, OLYMPUS iTEM'
_computing_cell_refinement               'PETS2(ver 2.2.20220612.1425)'
_computing_data_reduction                'PETS2(ver 2.2.20220612.1425)'
_computing_structure_solution            'superflip'
_computing_structure_refinement          'JANA2020 '
_computing_molecular_graphics            'VESTA 3'
#=======================================================================

# 5. CHEMICAL DATA

_chemical_name_systematic
; 
(S)-(+)-Ibuprofen
;
_chemical_name_common                    '(S)-(+)-Ibuprofen'
_chemical_formula_sum                    'C13 H18 O2'
_chemical_formula_weight                 206.3

#=======================================================================

# 6. CRYSTAL DATA

_symmetry_cell_setting                   monoclinic
_symmetry_space_group_name_H-M           'P 1 21 1'
_symmetry_space_group_name_Hall          'P 2yb'
_symmetry_Int_Tables_number              4

loop_
 _space_group_symop_id
 _space_group_symop_operation_xyz
 1   x,y,z
 2   -x,y+1/2,-z

_cell_length_a                           12.368(4)
_cell_length_b                           8.021(3)
_cell_length_c                           13.536(5)
_cell_angle_alpha                        90
_cell_angle_beta                         112.24(3)
_cell_angle_gamma                        90
_cell_volume                             1242.9(8)


_cell_formula_units_Z                    4

_cell_measurement_reflns_used            3884
_cell_measurement_theta_min              0.06
_cell_measurement_theta_max              0.72
_cell_measurement_temperature            95.15

_exptl_crystal_density_diffrn            1.1024
_exptl_crystal_F_000                     184.42

_exptl_crystal_description              'block'


#=======================================================================

# 7. EXPERIMENTAL DATA


_diffrn_ambient_temperature              95.15
_diffrn_radiation_type                   'electrons 200 keV'
_diffrn_radiation_source                 'Lab6 cathode'
_diffrn_radiation_wavelength             0.0251
_diffrn_measurement_device               'TEM FEI Tecnai G2 20'
_diffrn_detector                         'Hybrid pixel detector ASI Cheetah (side-mounted)'
_diffrn_measurement_method               'continuous-rotation 3D ED'
_diffrn_measurement_specimen_support     'holey carbon grid'

_diffrn_reflns_number                    3884
_diffrn_reflns_theta_min                 0.06
_diffrn_reflns_theta_max                 0.72
_diffrn_reflns_theta_full                0.72
_diffrn_measured_fraction_theta_max      0.85
_diffrn_measured_fraction_theta_full     0.85
_diffrn_reflns_av_R_equivalents          0.1658
_diffrn_reflns_av_unetI/netI             0.2013
_diffrn_reflns_limit_h_min               -12
_diffrn_reflns_limit_h_max               12
_diffrn_reflns_limit_k_min               -8
_diffrn_reflns_limit_k_max               8
_diffrn_reflns_limit_l_min               -13
_diffrn_reflns_limit_l_max               13
_diffrn_reflns_reduction_process         ?

_diffrn_radiation_probe                  electron

#=======================================================================

# 8. REFINEMENT DATA


_reflns_number_total                     1212
_reflns_number_gt                        883
_reflns_threshold_expression             'I>3\s(I)'

_refine_ls_structure_factor_coef         Fsqd
_refine_ls_R_factor_gt                   0.1882
_refine_ls_wR_factor_gt                  0.4005
_refine_ls_R_factor_all                  0.2145
_refine_ls_wR_factor_ref                 0.4260
_refine_ls_goodness_of_fit_ref           2.0258
_refine_ls_goodness_of_fit_gt            2.2218
_refine_ls_restrained_S_gt               ?
_refine_ls_restrained_S_all              ?
_refine_ls_number_reflns                 1212
_refine_ls_number_parameters             127
_refine_ls_number_restraints             3
_refine_ls_number_constraints            139
_refine_ls_weighting_scheme              sigma
_refine_ls_weighting_details             'w=1/(\s^2^(I)+0.0004I^2^)'
_refine_ls_hydrogen_treatment            'mixed'
_refine_ls_shift/su_max                  0.0459
_refine_ls_shift/su_mean                 0.0057
_refine_diff_density_max                 0.27
_refine_diff_density_min                 -0.26
_refine_ls_extinction_method             'SHELXL-2017/1 (Sheldrick, 2015)'
_refine_ls_extinction_coef               3.7(9)
_refine_ls_extinction_expression         'Fc^*^=kFc[1+0.001xFc^2^\l^3^/sin(2\q)]^-1/4^'
_chemical_absolute_configuration         'rm'


loop_
 _atom_type_symbol
 _atom_type_scat_source
 C   International_Tables_Vol_C
 H   International_Tables_Vol_C
 O   International_Tables_Vol_C


loop_
 _restr_distance_atom_site_label_1
 _restr_distance_site_symmetry_1
 _restr_distance_atom_site_label_2
 _restr_distance_site_symmetry_2
 _restr_distance_target
 _restr_distance_target_weight_param
O2a . H1a . 0.98 0.001
O2b . H1b . 0.98 0.001


loop_
 _restr_equal_angle_atom_site_label_1
 _restr_equal_angle_site_symmetry_1
 _restr_equal_angle_atom_site_label_2
 _restr_equal_angle_site_symmetry_2
 _restr_equal_angle_atom_site_label_3
 _restr_equal_angle_site_symmetry_3
 _restr_equal_angle_class_class_id
 _restr_equal_angle_class_target_weight_param
C1b . O2b . H1b . 1 0.01
C1a . O2a . H1a . 1 0.01


#=======================================================================

# 9. ATOMIC COORDINATES AND DISPLACEMENT PARAMETERS

loop_
 _atom_site_label
 _atom_site_type_symbol
 _atom_site_fract_x
 _atom_site_fract_y
 _atom_site_fract_z
 _atom_site_adp_type
 _atom_site_U_iso_or_equiv
 _atom_site_site_symmetry_multiplicity
 _atom_site_occupancy
 _atom_site_calc_flag
 _atom_site_refinement_flags
 _atom_site_disorder_assembly
 _atom_site_disorder_group
  O1a O 0.3483(19) 0.520(3) 1.1738(15) Uiso 0.047(5) 2 1 d . . .
  O2a O 0.230(2) 0.681(3) 1.0468(16) Uiso 0.049(5) 2 1 d . . .
  H1a H 0.291(9) 0.763(13) 1.080(9) Uiso 0.0977 2 1 d . . .
  C1a C 0.254(2) 0.544(3) 1.1011(17) Uiso 0.037(5) 2 1 d . . .
  C2a C 0.155(2) 0.408(3) 1.0677(17) Uiso 0.043(6) 2 1 d . . .
  H2a H 0.161004 0.313979 1.124761 Uiso 0.0866 2 1 d . . .
  C3a C 0.1671(16) 0.331(2) 0.9703(13) Uiso 0.020(4) 2 1 d . . .
  C4a C 0.2346(19) 0.185(3) 0.9830(16) Uiso 0.035(5) 2 1 d . . .
  H4a H 0.279552 0.136015 1.060603 Uiso 0.0709 2 1 d . . .
  C5a C 0.2434(16) 0.101(2) 0.8919(12) Uiso 0.022(4) 2 1 d . . .
  H5a H 0.309796 0.010112 0.904912 Uiso 0.0435 2 1 d . . .
  C6a C 0.1708(15) 0.1332 0.7919(12) Uiso 0.009(4) 2 1 d . . .
  C7a C 0.0949(19) 0.276(3) 0.7758(17) Uiso 0.032(5) 2 1 d . . .
  H7a H 0.044494 0.314088 0.696613 Uiso 0.0631 2 1 d . . .
  C8a C 0.0853(18) 0.365(3) 0.8575(13) Uiso 0.031(5) 2 1 d . . .
  H8a H 0.020032 0.457851 0.841836 Uiso 0.0622 2 1 d . . .
  C9a C 0.1710(16) 0.036(2) 0.6962(12) Uiso 0.020(4) 2 1 d . . .
  H9a1 H 0.172883 0.120675 0.636497 Uiso 0.0407 2 1 d . . .
  H9a2 H 0.247725 -0.037318 0.718552 Uiso 0.0407 2 1 d . . .
  C10a C 0.0560(17) -0.084(3) 0.6472(13) Uiso 0.029(5) 2 1 d . . .
  H10a H -0.024033 -0.02508 0.637934 Uiso 0.0576 2 1 d . . .
  C11a C 0.062(2) -0.139(3) 0.5431(16) Uiso 0.042(5) 2 1 d . . .
  H11a H 0.082053 -0.035243 0.504681 Uiso 0.0844 2 1 d . . .
  H11b H 0.127539 -0.231109 0.557875 Uiso 0.0844 2 1 d . . .
  H11c H -0.019944 -0.189306 0.493457 Uiso 0.0844 2 1 d . . .
  C12a C 0.067(2) -0.229(3) 0.7203(17) Uiso 0.042(5) 2 1 d . . .
  H12a H 0.003048 -0.319715 0.680316 Uiso 0.0846 2 1 d . . .
  H12b H 0.151229 -0.281542 0.74315 Uiso 0.0846 2 1 d . . .
  H12c H 0.053418 -0.187212 0.789239 Uiso 0.0846 2 1 d . . .
  C13a C 0.037(3) 0.487(4) 1.053(2) Uiso 0.067(7) 2 1 d . . .
  H13a H -0.02582 0.391412 1.041545 Uiso 0.1349 2 1 d . . .
  H13b H 0.045482 0.557643 1.121102 Uiso 0.1349 2 1 d . . .
  H13c H 0.010264 0.565243 0.984649 Uiso 0.1349 2 1 d . . .
  O2b O 0.541(2) -0.289(3) 0.2291(17) Uiso 0.055(5) 2 1 d . . .
  O1b O 0.413(2) -0.124(3) 0.1015(16) Uiso 0.051(5) 2 1 d . . .
  H1b H 0.475(8) -0.366(14) 0.205(10) Uiso 0.111 2 1 d . . .
  C1b C 0.512(2) -0.146(3) 0.1738(16) Uiso 0.035(5) 2 1 d . . .
  C2b C 0.611(2) -0.023(3) 0.1959(16) Uiso 0.046(6) 2 1 d . . .
  H2b H 0.691943 -0.083435 0.211316 Uiso 0.0914 2 1 d . . .
  C3b C 0.611(2) 0.073(3) 0.2907(16) Uiso 0.039(5) 2 1 d . . .
  C4b C 0.6879(18) 0.008(3) 0.3981(14) Uiso 0.036(5) 2 1 d . . .
  H4b H 0.744922 -0.094793 0.406557 Uiso 0.0713 2 1 d . . .
  C5b C 0.6804(19) 0.088(3) 0.4849(17) Uiso 0.039(5) 2 1 d . . .
  H5b H 0.726041 0.031082 0.559793 Uiso 0.0784 2 1 d . . .
  C6b C 0.6217(19) 0.233(3) 0.4882(15) Uiso 0.030(5) 2 1 d . . .
  C7b C 0.550(2) 0.298(3) 0.3855(16) Uiso 0.045(6) 2 1 d . . .
  H7b H 0.500624 0.409417 0.377044 Uiso 0.0904 2 1 d . . .
  C8b C 0.5479(18) 0.202(2) 0.2937(15) Uiso 0.027(5) 2 1 d . . .
  H8b H 0.486875 0.242141 0.218764 Uiso 0.0543 2 1 d . . .
  C9b C 0.6377(19) 0.321(3) 0.5875(15) Uiso 0.043(5) 2 1 d . . .
  H9b1 H 0.646674 0.232646 0.648523 Uiso 0.0864 2 1 d . . .
  H9b2 H 0.5577 0.376672 0.581319 Uiso 0.0864 2 1 d . . .
  C10b C 0.731(2) 0.443(3) 0.6263(15) Uiso 0.043(6) 2 1 d . . .
  H10b H 0.801633 0.365674 0.628986 Uiso 0.0867 2 1 d . . .
  C11b C 0.756(2) 0.519(3) 0.7400(18) Uiso 0.057(6) 2 1 d . . .
  H11d H 0.813729 0.439941 0.799233 Uiso 0.1131 2 1 d . . .
  H11e H 0.676206 0.529633 0.752029 Uiso 0.1131 2 1 d . . .
  H11f H 0.794042 0.638607 0.745324 Uiso 0.1131 2 1 d . . .
  C12b C 0.7173(19) 0.601(3) 0.5498(14) Uiso 0.039(5) 2 1 d . . .
  H12d H 0.79347 0.675931 0.580418 Uiso 0.0777 2 1 d . . .
  H12e H 0.705614 0.559546 0.472097 Uiso 0.0777 2 1 d . . .
  H12f H 0.643753 0.672268 0.546386 Uiso 0.0777 2 1 d . . .
  C13b C 0.598(2) 0.086(3) 0.1012(15) Uiso 0.041(5) 2 1 d . . .
  H13d H 0.50821 0.110426 0.057355 Uiso 0.0812 2 1 d . . .
  H13e H 0.642607 0.200281 0.128271 Uiso 0.0812 2 1 d . . .
  H13f H 0.634012 0.024541 0.05143 Uiso 0.0812 2 1 d . . .


#=======================================================================

# 10. MOLECULAR GEOMETRY


loop_
 _geom_bond_atom_site_label_1
 _geom_bond_atom_site_label_2
 _geom_bond_site_symmetry_1
 _geom_bond_site_symmetry_2
 _geom_bond_distance
 _geom_bond_publ_flag
  O1a C1a . . 1.22(3) ?
  O2a H1a . . 0.98(10) ?
  O2a C1a . . 1.29(3) ?
  C1a C2a . . 1.58(3) ?
  C2a H2a . . 1.06 ?
  C2a C3a . . 1.52(3) ?
  C2a C13a . . 1.53(4) ?
  C3a C4a . . 1.41(3) ?
  C3a C8a . . 1.50(2) ?
  C4a H4a . . 1.06 ?
  C4a C5a . . 1.45(3) ?
  C5a H5a . . 1.06 ?
  C5a C6a . . 1.34(2) ?
  C6a C7a . . 1.45(2) ?
  C6a C9a . . 1.51(2) ?
  C7a H7a . . 1.06 ?
  C7a C8a . . 1.36(3) ?
  C8a H8a . . 1.06 ?
  C9a H9a1 . . 1.06 ?
  C9a H9a2 . . 1.06 ?
  C9a C10a . . 1.64(3) ?
  C10a H10a . . 1.06 ?
  C10a C11a . . 1.50(3) ?
  C10a C12a . . 1.50(3) ?
  C11a H11a . . 1.06 ?
  C11a H11b . . 1.06 ?
  C11a H11c . . 1.06 ?
  C12a H12a . . 1.06 ?
  C12a H12b . . 1.06 ?
  C12a H12c . . 1.06 ?
  C13a H13a . . 1.06 ?
  C13a H13b . . 1.06 ?
  C13a H13c . . 1.06 ?
  O2b H1b . . 0.98(10) ?
  O2b C1b . . 1.34(3) ?
  O1b C1b . . 1.26(3) ?
  C1b C2b . . 1.51(3) ?
  C2b H2b . . 1.06 ?
  C2b C3b . . 1.50(3) ?
  C2b C13b . . 1.51(3) ?
  C3b C4b . . 1.50(3) ?
  C3b C8b . . 1.30(3) ?
  C4b H4b . . 1.06 ?
  C4b C5b . . 1.37(3) ?
  C5b H5b . . 1.06 ?
  C5b C6b . . 1.38(3) ?
  C6b C7b . . 1.44(3) ?
  C6b C9b . . 1.46(3) ?
  C7b H7b . . 1.06 ?
  C7b C8b . . 1.46(3) ?
  C8b H8b . . 1.06 ?
  C9b H9b1 . . 1.06 ?
  C9b H9b2 . . 1.06 ?
  C9b C10b . . 1.45(3) ?
  C10b H10b . . 1.06 ?
  C10b C11b . . 1.57(3) ?
  C10b C12b . . 1.61(3) ?
  C11b H11d . . 1.06 ?
  C11b H11e . . 1.06 ?
  C11b H11f . . 1.06 ?
  C12b H12d . . 1.06 ?
  C12b H12e . . 1.06 ?
  C12b H12f . . 1.06 ?
  C13b H13d . . 1.06 ?
  C13b H13e . . 1.06 ?
  C13b H13f . . 1.06 ?

loop_
 _geom_angle_atom_site_label_1
 _geom_angle_atom_site_label_2
 _geom_angle_atom_site_label_3
 _geom_angle_site_symmetry_1
 _geom_angle_site_symmetry_2
 _geom_angle_site_symmetry_3
 _geom_angle
 _geom_angle_publ_flag
  H1a O2a C1a . . . 110(6) ?
  O1a C1a O2a . . . 123(2) ?
  O1a C1a C2a . . . 121(2) ?
  O2a C1a C2a . . . 115.9(18) ?
  C1a C2a H2a . . . 116.64 ?
  C1a C2a C3a . . . 102(2) ?
  C1a C2a C13a . . . 111(2) ?
  H2a C2a C3a . . . 109.9 ?
  H2a C2a C13a . . . 101.28 ?
  C3a C2a C13a . . . 117.2(17) ?
  C2a C3a C4a . . . 118.8(16) ?
  C2a C3a C8a . . . 124.0(18) ?
  C4a C3a C8a . . . 114.5(17) ?
  C3a C4a H4a . . . 119.48 ?
  C3a C4a C5a . . . 121.0(17) ?
  H4a C4a C5a . . . 119.48 ?
  C4a C5a H5a . . . 118.84 ?
  C4a C5a C6a . . . 122.3(18) ?
  H5a C5a C6a . . . 118.84 ?
  C5a C6a C7a . . . 117.1(16) ?
  C5a C6a C9a . . . 123.4(14) ?
  C7a C6a C9a . . . 119.4(14) ?
  C6a C7a H7a . . . 118.49 ?
  C6a C7a C8a . . . 123.0(17) ?
  H7a C7a C8a . . . 118.49 ?
  C3a C8a C7a . . . 120.0(19) ?
  C3a C8a H8a . . . 119.99 ?
  C7a C8a H8a . . . 119.99 ?
  C6a C9a H9a1 . . . 109.47 ?
  C6a C9a H9a2 . . . 109.47 ?
  C6a C9a C10a . . . 111.5(16) ?
  H9a1 C9a H9a2 . . . 107.37 ?
  H9a1 C9a C10a . . . 109.47 ?
  H9a2 C9a C10a . . . 109.47 ?
  C9a C10a H10a . . . 114.54 ?
  C9a C10a C11a . . . 102.1(17) ?
  C9a C10a C12a . . . 110.1(13) ?
  H10a C10a C11a . . . 113.14 ?
  H10a C10a C12a . . . 105.58 ?
  C11a C10a C12a . . . 111.6(18) ?
  C10a C11a H11a . . . 109.47 ?
  C10a C11a H11b . . . 109.47 ?
  C10a C11a H11c . . . 109.47 ?
  H11a C11a H11b . . . 109.47 ?
  H11a C11a H11c . . . 109.47 ?
  H11b C11a H11c . . . 109.47 ?
  C10a C12a H12a . . . 109.47 ?
  C10a C12a H12b . . . 109.47 ?
  C10a C12a H12c . . . 109.47 ?
  H12a C12a H12b . . . 109.47 ?
  H12a C12a H12c . . . 109.47 ?
  H12b C12a H12c . . . 109.47 ?
  C2a C13a H13a . . . 109.47 ?
  C2a C13a H13b . . . 109.47 ?
  C2a C13a H13c . . . 109.47 ?
  H13a C13a H13b . . . 109.47 ?
  H13a C13a H13c . . . 109.47 ?
  H13b C13a H13c . . . 109.47 ?
  H1b O2b C1b . . . 110(6) ?
  O2b C1b O1b . . . 122(2) ?
  O2b C1b C2b . . . 115.0(19) ?
  O1b C1b C2b . . . 123(2) ?
  C1b C2b H2b . . . 111.99 ?
  C1b C2b C3b . . . 104(2) ?
  C1b C2b C13b . . . 113.2(16) ?
  H2b C2b C3b . . . 112 ?
  H2b C2b C13b . . . 102.72 ?
  C3b C2b C13b . . . 113.2(19) ?
  C2b C3b C4b . . . 116.2(19) ?
  C2b C3b C8b . . . 129.0(18) ?
  C4b C3b C8b . . . 115(2) ?
  C3b C4b H4b . . . 122 ?
  C3b C4b C5b . . . 116(2) ?
  H4b C4b C5b . . . 122 ?
  C4b C5b H5b . . . 115.45 ?
  C4b C5b C6b . . . 129.1(19) ?
  H5b C5b C6b . . . 115.45 ?
  C5b C6b C7b . . . 115(2) ?
  C5b C6b C9b . . . 123.0(17) ?
  C7b C6b C9b . . . 122(2) ?
  C6b C7b H7b . . . 122.07 ?
  C6b C7b C8b . . . 116(2) ?
  H7b C7b C8b . . . 122.07 ?
  C3b C8b C7b . . . 129.1(18) ?
  C3b C8b H8b . . . 115.45 ?
  C7b C8b H8b . . . 115.45 ?
  C6b C9b H9b1 . . . 109.47 ?
  C6b C9b H9b2 . . . 109.47 ?
  C6b C9b C10b . . . 118(2) ?
  H9b1 C9b H9b2 . . . 99.43 ?
  H9b1 C9b C10b . . . 109.47 ?
  H9b2 C9b C10b . . . 109.47 ?
  C9b C10b H10b . . . 98.56 ?
  C9b C10b C11b . . . 117(2) ?
  C9b C10b C12b . . . 115.1(15) ?
  H10b C10b C11b . . . 109.93 ?
  H10b C10b C12b . . . 111.66 ?
  C11b C10b C12b . . . 105.0(17) ?
  C10b C11b H11d . . . 109.47 ?
  C10b C11b H11e . . . 109.47 ?
  C10b C11b H11f . . . 109.47 ?
  H11d C11b H11e . . . 109.47 ?
  H11d C11b H11f . . . 109.47 ?
  H11e C11b H11f . . . 109.47 ?
  C10b C12b H12d . . . 109.47 ?
  C10b C12b H12e . . . 109.47 ?
  C10b C12b H12f . . . 109.47 ?
  H12d C12b H12e . . . 109.47 ?
  H12d C12b H12f . . . 109.47 ?
  H12e C12b H12f . . . 109.47 ?
  C2b C13b H13d . . . 109.47 ?
  C2b C13b H13e . . . 109.47 ?
  C2b C13b H13f . . . 109.47 ?
  H13d C13b H13e . . . 109.47 ?
  H13d C13b H13f . . . 109.47 ?
  H13e C13b H13f . . . 109.47 ?


loop_
 _geom_hbond_atom_site_label_D
 _geom_hbond_atom_site_label_H
 _geom_hbond_atom_site_label_A
 _geom_hbond_site_symmetry_D
 _geom_hbond_site_symmetry_H
 _geom_hbond_site_symmetry_A
 _geom_hbond_distance_DH
 _geom_hbond_distance_HA
 _geom_hbond_distance_DA
 _geom_hbond_angle_DHA
 _geom_hbond_publ_flag
  O2a H1a O1b . . 1_566   0.98(10)   1.68(11)   2.62(3)   158(12) ?
  O2b H1b O1a . . 1_544   0.98(10)   1.72(10)   2.69(3)   170(12) ?


#=======================================================================

# start Validation Reply Form
_vrf_ATOM007_ibuprofen_kinematical
;
PROBLEM: _atom_site_aniso_label is missing
RESPONSE: ADPs were not refined for that study
;
_vrf_THETM01_ibuprofen_kinematical
;
PROBLEM: The value of sine(theta_max)/wavelength is less than 0.550
RESPONSE: Low resolution of the data
;
_vrf_PLAT201_ibuprofen_kinematical
;
PROBLEM: Isotropic non-H Atoms in Main Residue(s) .......         30 Report
RESPONSE: ADPs were not refined for that study
;
_vrf_PLAT082_ibuprofen_kinematical
;
PROBLEM: High R1 Value ..................................       0.19 Report
RESPONSE: Kinematical refinement from 3DED data
;
_vrf_PLAT084_ibuprofen_kinematical
;
PROBLEM: High wR2 Value (i.e. > 0.25) ...................       0.43 Report
RESPONSE: Kinematical refinement from 3DED data
;
_vrf_PLAT340_ibuprofen_kinematical
;
PROBLEM: Low Bond Precision on  C-C Bonds ...............    0.03038 Ang.  
RESPONSE: Normal precision level obtained from kinematical refinement
;
# end Validation Reply Form

#=======================================================================

data_ibuprofen_model3
#=======================================================================
_computing_data_collection               'self-written scripts, OLYMPUS iTEM'
_computing_cell_refinement               'PETS2(ver 2.2.20220612.1425)'
_computing_data_reduction                'PETS2(ver 2.2.20220612.1425)'
_computing_structure_solution            'superflip'
_computing_structure_refinement          'JANA2020 '
_computing_molecular_graphics            'VESTA 3'
#=======================================================================

# 5. CHEMICAL DATA

_chemical_name_systematic
; 
(S)-(+)-Ibuprofen
;
_chemical_name_common                    '(S)-(+)-Ibuprofen'
_chemical_formula_sum                    'C13 H18 O2'
_chemical_formula_weight                 206.3


#=======================================================================

# 6. CRYSTAL DATA

_symmetry_cell_setting                   monoclinic
_symmetry_space_group_name_H-M           'P 1 21 1'
_symmetry_space_group_name_Hall          'P 2yb'
_symmetry_Int_Tables_number              4

loop_
 _space_group_symop_id
 _space_group_symop_operation_xyz
 1   x,y,z
 2   -x,y+1/2,-z

_cell_length_a                           12.368(4)
_cell_length_b                           8.021(3)
_cell_length_c                           13.536(5)
_cell_angle_alpha                        90
_cell_angle_beta                         112.24(3)
_cell_angle_gamma                        90
_cell_volume                             1242.9(8)


_cell_formula_units_Z                    4

_cell_measurement_reflns_used            3884
_cell_measurement_theta_min              0.06
_cell_measurement_theta_max              0.72
_cell_measurement_temperature            95.15

_exptl_crystal_density_diffrn            1.1024
_exptl_crystal_F_000                     184.42

_exptl_crystal_description              'block'

#=======================================================================

# 7. EXPERIMENTAL DATA


_diffrn_ambient_temperature              95.15
_diffrn_radiation_type                   'electrons 200 keV'
_diffrn_radiation_source                 'Lab6 cathode'
_diffrn_radiation_wavelength             0.0251
_diffrn_measurement_device               'TEM FEI Tecnai G2 20'
_diffrn_detector                         'Hybrid pixel detector ASI Cheetah (side-mounted)'
_diffrn_measurement_method               'continuous-rotation 3D ED'
_diffrn_measurement_specimen_support     'holey carbon grid'

_diffrn_reflns_number                    3884
_diffrn_reflns_theta_min                 0.06
_diffrn_reflns_theta_max                 0.72
_diffrn_reflns_theta_full                0.72
_diffrn_measured_fraction_theta_max      0.85
_diffrn_measured_fraction_theta_full     0.85
_diffrn_reflns_av_R_equivalents          0.1658
_diffrn_reflns_av_unetI/netI             0.1582
_diffrn_reflns_limit_h_min               -12
_diffrn_reflns_limit_h_max               12
_diffrn_reflns_limit_k_min               -8
_diffrn_reflns_limit_k_max               8
_diffrn_reflns_limit_l_min               -13
_diffrn_reflns_limit_l_max               13
_diffrn_reflns_reduction_process         ?

_diffrn_radiation_probe                  electron

#=======================================================================

# 8. REFINEMENT DATA


_reflns_number_total                     1212
_reflns_number_gt                        957
_reflns_threshold_expression             'I>3\s(I)'

_refine_ls_structure_factor_coef         Fsqd
_refine_ls_R_factor_gt                   0.1901
_refine_ls_wR_factor_gt                  0.3890
_refine_ls_R_factor_all                  0.2120
_refine_ls_wR_factor_ref                 0.4097
_refine_ls_goodness_of_fit_ref           2.3603
_refine_ls_goodness_of_fit_gt            2.5278
_refine_ls_restrained_S_gt               ?
_refine_ls_restrained_S_all              ?
_refine_ls_number_reflns                 1212
_refine_ls_number_parameters             127
_refine_ls_number_restraints             3
_refine_ls_number_constraints            139
_refine_ls_weighting_scheme              sigma
_refine_ls_weighting_details             'w=1/(\s^2^(I)+0.0004I^2^)'
_refine_ls_hydrogen_treatment            'mixed'
_refine_ls_shift/su_max                  0.0312
_refine_ls_shift/su_mean                 0.0045
_refine_diff_density_max                 0.26
_refine_diff_density_min                 -0.27
_refine_ls_extinction_method             'SHELXL-2017/1 (Sheldrick, 2015)'
_refine_ls_extinction_coef               3.3(7)
_refine_ls_extinction_expression         'Fc^*^=kFc[1+0.001xFc^2^\l^3^/sin(2\q)]^-1/4^'
_chemical_absolute_configuration         'rm'


loop_
 _atom_type_symbol
 _atom_type_scat_source
 C   International_Tables_Vol_C
 H   International_Tables_Vol_C
 O   International_Tables_Vol_C


loop_
 _restr_distance_atom_site_label_1
 _restr_distance_site_symmetry_1
 _restr_distance_atom_site_label_2
 _restr_distance_site_symmetry_2
 _restr_distance_target
 _restr_distance_target_weight_param
O2a . H1a . 0.98 0.001
O2b . H1b . 0.98 0.001


loop_
 _restr_equal_angle_atom_site_label_1
 _restr_equal_angle_site_symmetry_1
 _restr_equal_angle_atom_site_label_2
 _restr_equal_angle_site_symmetry_2
 _restr_equal_angle_atom_site_label_3
 _restr_equal_angle_site_symmetry_3
 _restr_equal_angle_class_class_id
 _restr_equal_angle_class_target_weight_param
C1b . O2b . H1b . 1 0.01
C1a . O2a . H1a . 1 0.01


#=======================================================================

# 9. ATOMIC COORDINATES AND DISPLACEMENT PARAMETERS

loop_
 _atom_site_label
 _atom_site_type_symbol
 _atom_site_fract_x
 _atom_site_fract_y
 _atom_site_fract_z
 _atom_site_adp_type
 _atom_site_U_iso_or_equiv
 _atom_site_site_symmetry_multiplicity
 _atom_site_occupancy
 _atom_site_calc_flag
 _atom_site_refinement_flags
 _atom_site_disorder_assembly
 _atom_site_disorder_group
  O1a O 0.3481(17) 0.518(3) 1.1740(14) Uiso 0.044(5) 2 1 d . . .
  O2a O 0.227(2) 0.678(3) 1.0457(16) Uiso 0.050(5) 2 1 d . . .
  H1a H 0.294(8) 0.754(13) 1.077(9) Uiso 0.1007 2 1 d . . .
  C1a C 0.2554(19) 0.543(3) 1.1008(16) Uiso 0.037(5) 2 1 d . . .
  C2a C 0.154(2) 0.410(3) 1.0672(17) Uiso 0.045(6) 2 1 d . . .
  H2a H 0.158665 0.316531 1.124207 Uiso 0.0901 2 1 d . . .
  C3a C 0.1665(15) 0.331(2) 0.9692(13) Uiso 0.020(4) 2 1 d . . .
  C4a C 0.2362(19) 0.186(3) 0.9848(16) Uiso 0.037(5) 2 1 d . . .
  H4a H 0.282338 0.139272 1.06284 Uiso 0.0748 2 1 d . . .
  C5a C 0.2439(16) 0.100(3) 0.8917(12) Uiso 0.025(4) 2 1 d . . .
  H5a H 0.309796 0.008596 0.903857 Uiso 0.0494 2 1 d . . .
  C6a C 0.1697(15) 0.1332 0.7914(12) Uiso 0.013(4) 2 1 d . . .
  C7a C 0.0948(18) 0.275(3) 0.7764(16) Uiso 0.032(5) 2 1 d . . .
  H7a H 0.043562 0.312385 0.697338 Uiso 0.0647 2 1 d . . .
  C8a C 0.0859(17) 0.366(3) 0.8590(13) Uiso 0.030(5) 2 1 d . . .
  H8a H 0.021344 0.459591 0.843702 Uiso 0.0598 2 1 d . . .
  C9a C 0.1714(15) 0.039(2) 0.6967(12) Uiso 0.022(4) 2 1 d . . .
  H9a1 H 0.173159 0.123895 0.637419 Uiso 0.043 2 1 d . . .
  H9a2 H 0.247897 -0.035565 0.719715 Uiso 0.043 2 1 d . . .
  C10a C 0.0550(17) -0.082(3) 0.6470(13) Uiso 0.035(5) 2 1 d . . .
  H10a H -0.025434 -0.0236 0.63671 Uiso 0.0693 2 1 d . . .
  C11a C 0.062(2) -0.140(3) 0.5425(16) Uiso 0.044(5) 2 1 d . . .
  H11a H 0.083217 -0.037445 0.503793 Uiso 0.087 2 1 d . . .
  H11b H 0.127389 -0.232889 0.558385 Uiso 0.087 2 1 d . . .
  H11c H -0.019738 -0.190086 0.492498 Uiso 0.087 2 1 d . . .
  C12a C 0.070(2) -0.228(3) 0.7222(18) Uiso 0.048(6) 2 1 d . . .
  H12a H 0.00552 -0.31964 0.684604 Uiso 0.0967 2 1 d . . .
  H12b H 0.154178 -0.281271 0.741319 Uiso 0.0967 2 1 d . . .
  H12c H 0.061129 -0.186837 0.792984 Uiso 0.0967 2 1 d . . .
  C13a C 0.038(2) 0.487(3) 1.054(2) Uiso 0.065(7) 2 1 d . . .
  H13a H -0.02511 0.391528 1.041055 Uiso 0.1291 2 1 d . . .
  H13b H 0.046876 0.553957 1.124109 Uiso 0.1291 2 1 d . . .
  H13c H 0.011494 0.569012 0.987871 Uiso 0.1291 2 1 d . . .
  O2b O 0.540(2) -0.290(3) 0.2286(16) Uiso 0.055(5) 2 1 d . . .
  O1b O 0.414(2) -0.124(3) 0.1026(16) Uiso 0.054(5) 2 1 d . . .
  H1b H 0.471(7) -0.361(14) 0.198(9) Uiso 0.1096 2 1 d . . .
  C1b C 0.5134(20) -0.147(3) 0.1736(16) Uiso 0.039(5) 2 1 d . . .
  C2b C 0.610(2) -0.024(3) 0.1965(16) Uiso 0.048(6) 2 1 d . . .
  H2b H 0.689643 -0.08761 0.211948 Uiso 0.0964 2 1 d . . .
  C3b C 0.6114(18) 0.074(3) 0.2909(15) Uiso 0.034(5) 2 1 d . . .
  C4b C 0.6883(19) 0.007(3) 0.3980(15) Uiso 0.044(5) 2 1 d . . .
  H4b H 0.745023 -0.095095 0.405713 Uiso 0.0871 2 1 d . . .
  C5b C 0.6814(17) 0.087(3) 0.4866(16) Uiso 0.037(5) 2 1 d . . .
  H5b H 0.726183 0.029854 0.561585 Uiso 0.0745 2 1 d . . .
  C6b C 0.6228(18) 0.232(3) 0.4872(15) Uiso 0.030(5) 2 1 d . . .
  C7b C 0.550(2) 0.298(3) 0.3841(16) Uiso 0.046(6) 2 1 d . . .
  H7b H 0.500169 0.408902 0.375764 Uiso 0.0926 2 1 d . . .
  C8b C 0.5492(18) 0.205(3) 0.2945(14) Uiso 0.026(5) 2 1 d . . .
  H8b H 0.489581 0.246785 0.219415 Uiso 0.0527 2 1 d . . .
  C9b C 0.6386(19) 0.323(3) 0.5889(15) Uiso 0.045(5) 2 1 d . . .
  H9b1 H 0.649244 0.23528 0.650526 Uiso 0.0902 2 1 d . . .
  H9b2 H 0.558154 0.37732 0.582554 Uiso 0.0902 2 1 d . . .
  C10b C 0.7300(18) 0.446(3) 0.6259(14) Uiso 0.039(5) 2 1 d . . .
  H10b H 0.800282 0.37035 0.626245 Uiso 0.0781 2 1 d . . .
  C11b C 0.759(2) 0.516(3) 0.7412(16) Uiso 0.054(6) 2 1 d . . .
  H11d H 0.68542 0.581528 0.743684 Uiso 0.1082 2 1 d . . .
  H11e H 0.831143 0.598531 0.761488 Uiso 0.1082 2 1 d . . .
  H11f H 0.779622 0.41617 0.796386 Uiso 0.1082 2 1 d . . .
  C12b C 0.7180(18) 0.598(3) 0.5514(14) Uiso 0.039(5) 2 1 d . . .
  H12d H 0.795402 0.6702 0.580974 Uiso 0.0777 2 1 d . . .
  H12e H 0.70461 0.554867 0.473517 Uiso 0.0777 2 1 d . . .
  H12f H 0.645939 0.671744 0.548596 Uiso 0.0777 2 1 d . . .
  C13b C 0.599(2) 0.090(3) 0.1021(15) Uiso 0.044(5) 2 1 d . . .
  H13d H 0.509821 0.123587 0.06172 Uiso 0.0889 2 1 d . . .
  H13e H 0.649616 0.198266 0.13044 Uiso 0.0889 2 1 d . . .
  H13f H 0.628367 0.025194 0.048842 Uiso 0.0889 2 1 d . . .


#=======================================================================

# 10. MOLECULAR GEOMETRY


loop_
 _geom_bond_atom_site_label_1
 _geom_bond_atom_site_label_2
 _geom_bond_site_symmetry_1
 _geom_bond_site_symmetry_2
 _geom_bond_distance
 _geom_bond_publ_flag
  O1a C1a . . 1.22(2) ?
  O2a H1a . . 0.98(9) ?
  O2a C1a . . 1.29(3) ?
  C1a C2a . . 1.58(3) ?
  C2a H2a . . 1.06 ?
  C2a C3a . . 1.53(3) ?
  C2a C13a . . 1.51(4) ?
  C3a C4a . . 1.42(3) ?
  C3a C8a . . 1.47(2) ?
  C4a H4a . . 1.06 ?
  C4a C5a . . 1.47(3) ?
  C5a H5a . . 1.06 ?
  C5a C6a . . 1.35(2) ?
  C6a C7a . . 1.43(2) ?
  C6a C9a . . 1.50(2) ?
  C7a H7a . . 1.06 ?
  C7a C8a . . 1.37(3) ?
  C8a H8a . . 1.06 ?
  C9a H9a1 . . 1.06 ?
  C9a H9a2 . . 1.06 ?
  C9a C10a . . 1.65(3) ?
  C10a H10a . . 1.06 ?
  C10a C11a . . 1.52(3) ?
  C10a C12a . . 1.52(3) ?
  C11a H11a . . 1.06 ?
  C11a H11b . . 1.06 ?
  C11a H11c . . 1.06 ?
  C12a H12a . . 1.06 ?
  C12a H12b . . 1.06 ?
  C12a H12c . . 1.06 ?
  C13a H13a . . 1.06 ?
  C13a H13b . . 1.06 ?
  C13a H13c . . 1.06 ?
  O2b H1b . . 0.98(10) ?
  O2b C1b . . 1.34(3) ?
  O1b C1b . . 1.26(3) ?
  C1b C2b . . 1.49(3) ?
  C2b H2b . . 1.06 ?
  C2b C3b . . 1.49(3) ?
  C2b C13b . . 1.53(3) ?
  C3b C4b . . 1.50(3) ?
  C3b C8b . . 1.31(3) ?
  C4b H4b . . 1.06 ?
  C4b C5b . . 1.39(3) ?
  C5b H5b . . 1.06 ?
  C5b C6b . . 1.37(3) ?
  C6b C7b . . 1.45(3) ?
  C6b C9b . . 1.50(3) ?
  C7b H7b . . 1.06 ?
  C7b C8b . . 1.42(3) ?
  C8b H8b . . 1.06 ?
  C9b H9b1 . . 1.06 ?
  C9b H9b2 . . 1.06 ?
  C9b C10b . . 1.44(3) ?
  C10b H10b . . 1.06 ?
  C10b C11b . . 1.57(3) ?
  C10b C12b . . 1.55(3) ?
  C11b H11d . . 1.06 ?
  C11b H11e . . 1.06 ?
  C11b H11f . . 1.06 ?
  C12b H12d . . 1.06 ?
  C12b H12e . . 1.06 ?
  C12b H12f . . 1.06 ?
  C13b H13d . . 1.06 ?
  C13b H13e . . 1.06 ?
  C13b H13f . . 1.06 ?

loop_
 _geom_angle_atom_site_label_1
 _geom_angle_atom_site_label_2
 _geom_angle_atom_site_label_3
 _geom_angle_site_symmetry_1
 _geom_angle_site_symmetry_2
 _geom_angle_site_symmetry_3
 _geom_angle
 _geom_angle_publ_flag
  H1a O2a C1a . . . 106(6) ?
  O1a C1a O2a . . . 125(2) ?
  O1a C1a C2a . . . 122(2) ?
  O2a C1a C2a . . . 113.2(17) ?
  C1a C2a H2a . . . 116.63 ?
  C1a C2a C3a . . . 101(2) ?
  C1a C2a C13a . . . 112(2) ?
  H2a C2a C3a . . . 110.17 ?
  H2a C2a C13a . . . 99.4 ?
  C3a C2a C13a . . . 118.1(17) ?
  C2a C3a C4a . . . 117.8(16) ?
  C2a C3a C8a . . . 123.3(18) ?
  C4a C3a C8a . . . 116.5(17) ?
  C3a C4a H4a . . . 120.3 ?
  C3a C4a C5a . . . 119.4(16) ?
  H4a C4a C5a . . . 120.3 ?
  C4a C5a H5a . . . 119.01 ?
  C4a C5a C6a . . . 122.0(17) ?
  H5a C5a C6a . . . 119.01 ?
  C5a C6a C7a . . . 117.3(16) ?
  C5a C6a C9a . . . 122.5(14) ?
  C7a C6a C9a . . . 120.0(14) ?
  C6a C7a H7a . . . 118.25 ?
  C6a C7a C8a . . . 123.5(17) ?
  H7a C7a C8a . . . 118.25 ?
  C3a C8a C7a . . . 119.6(19) ?
  C3a C8a H8a . . . 120.21 ?
  C7a C8a H8a . . . 120.21 ?
  C6a C9a H9a1 . . . 109.47 ?
  C6a C9a H9a2 . . . 109.47 ?
  C6a C9a C10a . . . 110.6(16) ?
  H9a1 C9a H9a2 . . . 108.27 ?
  H9a1 C9a C10a . . . 109.47 ?
  H9a2 C9a C10a . . . 109.47 ?
  C9a C10a H10a . . . 115.17 ?
  C9a C10a C11a . . . 102.1(17) ?
  C9a C10a C12a . . . 108.3(14) ?
  H10a C10a C11a . . . 113.15 ?
  H10a C10a C12a . . . 107.51 ?
  C11a C10a C12a . . . 110.5(19) ?
  C10a C11a H11a . . . 109.47 ?
  C10a C11a H11b . . . 109.47 ?
  C10a C11a H11c . . . 109.47 ?
  H11a C11a H11b . . . 109.47 ?
  H11a C11a H11c . . . 109.47 ?
  H11b C11a H11c . . . 109.47 ?
  C10a C12a H12a . . . 109.47 ?
  C10a C12a H12b . . . 109.47 ?
  C10a C12a H12c . . . 109.47 ?
  H12a C12a H12b . . . 109.47 ?
  H12a C12a H12c . . . 109.47 ?
  H12b C12a H12c . . . 109.47 ?
  C2a C13a H13a . . . 109.47 ?
  C2a C13a H13b . . . 109.47 ?
  C2a C13a H13c . . . 109.47 ?
  H13a C13a H13b . . . 109.47 ?
  H13a C13a H13c . . . 109.47 ?
  H13b C13a H13c . . . 109.47 ?
  H1b O2b C1b . . . 106(6) ?
  O2b C1b O1b . . . 121(2) ?
  O2b C1b C2b . . . 116.2(18) ?
  O1b C1b C2b . . . 123(2) ?
  C1b C2b H2b . . . 109.61 ?
  C1b C2b C3b . . . 106(2) ?
  C1b C2b C13b . . . 114.0(16) ?
  H2b C2b C3b . . . 111.99 ?
  H2b C2b C13b . . . 103.62 ?
  C3b C2b C13b . . . 111.7(19) ?
  C2b C3b C4b . . . 116.1(19) ?
  C2b C3b C8b . . . 129.2(17) ?
  C4b C3b C8b . . . 114.5(19) ?
  C3b C4b H4b . . . 121.73 ?
  C3b C4b C5b . . . 117(2) ?
  H4b C4b C5b . . . 121.72 ?
  C4b C5b H5b . . . 116.55 ?
  C4b C5b C6b . . . 126.9(19) ?
  H5b C5b C6b . . . 116.55 ?
  C5b C6b C7b . . . 116(2) ?
  C5b C6b C9b . . . 122.1(17) ?
  C7b C6b C9b . . . 121.4(19) ?
  C6b C7b H7b . . . 122.36 ?
  C6b C7b C8b . . . 115(2) ?
  H7b C7b C8b . . . 122.36 ?
  C3b C8b C7b . . . 129.7(17) ?
  C3b C8b H8b . . . 115.15 ?
  C7b C8b H8b . . . 115.15 ?
  C6b C9b H9b1 . . . 109.47 ?
  C6b C9b H9b2 . . . 109.47 ?
  C6b C9b C10b . . . 118(2) ?
  H9b1 C9b H9b2 . . . 99.79 ?
  H9b1 C9b C10b . . . 109.47 ?
  H9b2 C9b C10b . . . 109.47 ?
  C9b C10b H10b . . . 98.11 ?
  C9b C10b C11b . . . 116(2) ?
  C9b C10b C12b . . . 116.3(15) ?
  H10b C10b C11b . . . 108.92 ?
  H10b C10b C12b . . . 109.18 ?
  C11b C10b C12b . . . 107.3(18) ?
  C10b C11b H11d . . . 109.47 ?
  C10b C11b H11e . . . 109.47 ?
  C10b C11b H11f . . . 109.47 ?
  H11d C11b H11e . . . 109.47 ?
  H11d C11b H11f . . . 109.47 ?
  H11e C11b H11f . . . 109.47 ?
  C10b C12b H12d . . . 109.47 ?
  C10b C12b H12e . . . 109.47 ?
  C10b C12b H12f . . . 109.47 ?
  H12d C12b H12e . . . 109.47 ?
  H12d C12b H12f . . . 109.47 ?
  H12e C12b H12f . . . 109.47 ?
  C2b C13b H13d . . . 109.47 ?
  C2b C13b H13e . . . 109.47 ?
  C2b C13b H13f . . . 109.47 ?
  H13d C13b H13e . . . 109.47 ?
  H13d C13b H13f . . . 109.47 ?
  H13e C13b H13f . . . 109.47 ?


loop_
 _geom_hbond_atom_site_label_D
 _geom_hbond_atom_site_label_H
 _geom_hbond_atom_site_label_A
 _geom_hbond_site_symmetry_D
 _geom_hbond_site_symmetry_H
 _geom_hbond_site_symmetry_A
 _geom_hbond_distance_DH
 _geom_hbond_distance_HA
 _geom_hbond_distance_DA
 _geom_hbond_angle_DHA
 _geom_hbond_publ_flag
  O2a H1a O1b . . 1_566   0.98(9)   1.70(10)   2.66(3)   165(12) ?
  O2b H1b O1a . . 1_544   0.98(10)   1.73(10)   2.69(3)   167(12) ?


#=======================================================================
# start Validation Reply Form
_vrf_ATOM007_ibuprofen_kinematical
;
PROBLEM: _atom_site_aniso_label is missing
RESPONSE: ADPs were not refined for that study
;
_vrf_THETM01_ibuprofen_kinematical
;
PROBLEM: The value of sine(theta_max)/wavelength is less than 0.550
RESPONSE: Low resolution of the data
;
_vrf_PLAT201_ibuprofen_kinematical
;
PROBLEM: Isotropic non-H Atoms in Main Residue(s) .......         30 Report
RESPONSE: ADPs were not refined for that study
;
_vrf_PLAT082_ibuprofen_kinematical
;
PROBLEM: High R1 Value ..................................       0.19 Report
RESPONSE: Kinematical refinement from 3DED data
;
_vrf_PLAT084_ibuprofen_kinematical
;
PROBLEM: High wR2 Value (i.e. > 0.25) ...................       0.41 Report
RESPONSE: Kinematical refinement from 3DED data
;
_vrf_PLAT340_ibuprofen_kinematical
;
PROBLEM: Low Bond Precision on  C-C Bonds ...............    0.02962 Ang.  
RESPONSE: Normal precision level obtained from kinematical refinement 
;
# end Validation Reply Form


#=======================================================================
data_ibuprofen_model3_outliers
#=======================================================================
_computing_data_collection               'self-written scripts, OLYMPUS iTEM'
_computing_cell_refinement               'PETS2(ver 2.2.20220612.1425)'
_computing_data_reduction                'PETS2(ver 2.2.20220612.1425)'
_computing_structure_solution            'superflip'
_computing_structure_refinement          'JANA2020 '
_computing_molecular_graphics            'VESTA 3'
#=======================================================================

# 5. CHEMICAL DATA

_chemical_name_systematic
; 
(S)-(+)-Ibuprofen
;
_chemical_name_common                    '(S)-(+)-Ibuprofen'
_chemical_formula_sum                    'C13 H18 O2'
_chemical_formula_weight                 206.3

#=======================================================================

# 6. CRYSTAL DATA

_symmetry_cell_setting                   monoclinic
_symmetry_space_group_name_H-M           'P 1 21 1'
_symmetry_space_group_name_Hall          'P 2yb'
_symmetry_Int_Tables_number              4

loop_
 _space_group_symop_id
 _space_group_symop_operation_xyz
 1   x,y,z
 2   -x,y+1/2,-z

_cell_length_a                           12.368(4)
_cell_length_b                           8.021(3)
_cell_length_c                           13.536(5)
_cell_angle_alpha                        90
_cell_angle_beta                         112.24(3)
_cell_angle_gamma                        90
_cell_volume                             1242.9(8)


_cell_formula_units_Z                    4

_cell_measurement_reflns_used            3818
_cell_measurement_theta_min              0.06
_cell_measurement_theta_max              0.72
_cell_measurement_temperature            95.15
_cell_special_details
; ?
;

_exptl_crystal_density_diffrn            1.1024
_exptl_crystal_F_000                     184.42

_exptl_crystal_description              'block'

#=======================================================================

# 7. EXPERIMENTAL DATA

_diffrn_ambient_temperature              95.15
_diffrn_radiation_type                   'electrons 200 keV'
_diffrn_radiation_source                 'Lab6 cathode'
_diffrn_radiation_wavelength             0.0251
_diffrn_measurement_device               'TEM FEI Tecnai G2 20'
_diffrn_detector                         'Hybrid pixel detector ASI Cheetah (side-mounted)'
_diffrn_measurement_method               'continuous-rotation 3D ED'
_diffrn_measurement_specimen_support     'holey carbon grid'

_diffrn_reflns_number                    3818
_diffrn_reflns_theta_min                 0.06
_diffrn_reflns_theta_max                 0.72
_diffrn_reflns_theta_full                0.72
_diffrn_measured_fraction_theta_max      0.85
_diffrn_measured_fraction_theta_full     0.85
_diffrn_reflns_av_R_equivalents          0.1581
_diffrn_reflns_av_unetI/netI             0.1624
_diffrn_reflns_limit_h_min               -12
_diffrn_reflns_limit_h_max               12
_diffrn_reflns_limit_k_min               -8
_diffrn_reflns_limit_k_max               8
_diffrn_reflns_limit_l_min               -13
_diffrn_reflns_limit_l_max               13
_diffrn_reflns_reduction_process         ?


_diffrn_radiation_probe                  electron

#=======================================================================

# 8. REFINEMENT DATA


_reflns_number_total                     1209
_reflns_number_gt                        972
_reflns_threshold_expression             'I>3\s(I)'

_refine_ls_structure_factor_coef         Fsqd
_refine_ls_R_factor_gt                   0.1902
_refine_ls_wR_factor_gt                  0.3933
_refine_ls_R_factor_all                  0.2110
_refine_ls_wR_factor_ref                 0.4139
_refine_ls_goodness_of_fit_ref           2.3539
_refine_ls_goodness_of_fit_gt            2.4974
_refine_ls_restrained_S_gt               ?
_refine_ls_restrained_S_all              ?
_refine_ls_number_reflns                 1209
_refine_ls_number_parameters             127
_refine_ls_number_restraints             3
_refine_ls_number_constraints            139
_refine_ls_weighting_scheme              sigma
_refine_ls_weighting_details             'calc w=1/[\s^2^(Fo^2^)+(0.02P)^2^+0.0000P] where P=(Fo^2^+2Fc^2^)/3'
_refine_ls_hydrogen_treatment            'mixed'
_refine_ls_shift/su_max                  0.0466
_refine_ls_shift/su_mean                 0.0077
_refine_diff_density_max                 0.26
_refine_diff_density_min                 -0.27
_refine_ls_extinction_method             'SHELXL-2017/1 (Sheldrick, 2015)'
_refine_ls_extinction_coef               3.4(7)
_refine_ls_extinction_expression         'Fc^*^=kFc[1+0.001xFc^2^\l^3^/sin(2\q)]^-1/4^'
_chemical_absolute_configuration         'rm'


loop_
 _atom_type_symbol
 _atom_type_scat_source
 C   International_Tables_Vol_C
 H   International_Tables_Vol_C
 O   International_Tables_Vol_C


loop_
 _restr_distance_atom_site_label_1
 _restr_distance_site_symmetry_1
 _restr_distance_atom_site_label_2
 _restr_distance_site_symmetry_2
 _restr_distance_target
 _restr_distance_target_weight_param
O2a . H1a . 0.98 0.001
O2b . H1b . 0.98 0.001


loop_
 _restr_equal_angle_atom_site_label_1
 _restr_equal_angle_site_symmetry_1
 _restr_equal_angle_atom_site_label_2
 _restr_equal_angle_site_symmetry_2
 _restr_equal_angle_atom_site_label_3
 _restr_equal_angle_site_symmetry_3
 _restr_equal_angle_class_class_id
 _restr_equal_angle_class_target_weight_param
C1b . O2b . H1b . 1 0.01
C1a . O2a . H1a . 1 0.01


#=======================================================================

# 9. ATOMIC COORDINATES AND DISPLACEMENT PARAMETERS

loop_
 _atom_site_label
 _atom_site_type_symbol
 _atom_site_fract_x
 _atom_site_fract_y
 _atom_site_fract_z
 _atom_site_adp_type
 _atom_site_U_iso_or_equiv
 _atom_site_site_symmetry_multiplicity
 _atom_site_occupancy
 _atom_site_calc_flag
 _atom_site_refinement_flags
 _atom_site_disorder_assembly
 _atom_site_disorder_group
  O1a O 0.3488(17) 0.518(3) 1.1743(14) Uiso 0.043(4) 2 1 d . . .
  O2a O 0.227(2) 0.677(3) 1.0449(16) Uiso 0.050(5) 2 1 d . . .
  H1a H 0.292(8) 0.754(13) 1.077(9) Uiso 0.1 2 1 d . . .
  C1a C 0.2559(18) 0.542(3) 1.1008(16) Uiso 0.036(5) 2 1 d . . .
  C2a C 0.155(2) 0.411(3) 1.0677(16) Uiso 0.044(6) 2 1 d . . .
  H2a H 0.160723 0.319241 1.125872 Uiso 0.0883 2 1 d . . .
  C3a C 0.1663(15) 0.331(2) 0.9689(13) Uiso 0.020(4) 2 1 d . . .
  C4a C 0.2369(19) 0.186(3) 0.9851(16) Uiso 0.037(5) 2 1 d . . .
  H4a H 0.283943 0.14016 1.063165 Uiso 0.0742 2 1 d . . .
  C5a C 0.2434(16) 0.100(3) 0.8912(12) Uiso 0.025(4) 2 1 d . . .
  H5a H 0.309033 0.008741 0.903009 Uiso 0.0508 2 1 d . . .
  C6a C 0.1692(15) 0.1332 0.7912(12) Uiso 0.014(4) 2 1 d . . .
  C7a C 0.0940(18) 0.275(3) 0.7759(16) Uiso 0.032(5) 2 1 d . . .
  H7a H 0.042016 0.311025 0.696825 Uiso 0.0633 2 1 d . . .
  C8a C 0.0859(17) 0.366(3) 0.8596(12) Uiso 0.029(5) 2 1 d . . .
  H8a H 0.021781 0.460545 0.84455 Uiso 0.0576 2 1 d . . .
  C9a C 0.1720(15) 0.039(2) 0.6970(12) Uiso 0.022(4) 2 1 d . . .
  H9a1 H 0.174095 0.124362 0.637894 Uiso 0.0442 2 1 d . . .
  H9a2 H 0.247946 -0.036348 0.720715 Uiso 0.0442 2 1 d . . .
  C10a C 0.0544(18) -0.081(3) 0.6469(14) Uiso 0.036(5) 2 1 d . . .
  H10a H -0.025973 -0.021774 0.636337 Uiso 0.0719 2 1 d . . .
  C11a C 0.061(2) -0.140(3) 0.5414(16) Uiso 0.044(5) 2 1 d . . .
  H11a H 0.080687 -0.037489 0.501712 Uiso 0.0876 2 1 d . . .
  H11b H 0.12719 -0.23164 0.557436 Uiso 0.0876 2 1 d . . .
  H11c H -0.020494 -0.191954 0.492283 Uiso 0.0876 2 1 d . . .
  C12a C 0.071(2) -0.227(3) 0.7229(18) Uiso 0.049(6) 2 1 d . . .
  H12a H 0.006633 -0.319163 0.685963 Uiso 0.0975 2 1 d . . .
  H12b H 0.155168 -0.279441 0.741458 Uiso 0.0975 2 1 d . . .
  H12c H 0.062609 -0.18564 0.793927 Uiso 0.0975 2 1 d . . .
  C13a C 0.038(2) 0.487(3) 1.054(2) Uiso 0.065(7) 2 1 d . . .
  H13a H -0.025309 0.390626 1.040159 Uiso 0.1297 2 1 d . . .
  H13b H 0.045419 0.552031 1.124846 Uiso 0.1297 2 1 d . . .
  H13c H 0.010954 0.570358 0.988895 Uiso 0.1297 2 1 d . . .
  O2b O 0.539(2) -0.291(3) 0.2281(16) Uiso 0.056(5) 2 1 d . . .
  O1b O 0.414(2) -0.124(3) 0.1029(16) Uiso 0.055(5) 2 1 d . . .
  H1b H 0.471(8) -0.363(14) 0.196(9) Uiso 0.1114 2 1 d . . .
  C1b C 0.5141(19) -0.147(3) 0.1733(15) Uiso 0.037(5) 2 1 d . . .
  C2b C 0.611(2) -0.024(3) 0.1974(16) Uiso 0.048(6) 2 1 d . . .
  H2b H 0.690731 -0.087699 0.214152 Uiso 0.0951 2 1 d . . .
  C3b C 0.6114(18) 0.074(3) 0.2908(14) Uiso 0.031(5) 2 1 d . . .
  C4b C 0.6876(19) 0.007(3) 0.3974(15) Uiso 0.046(5) 2 1 d . . .
  H4b H 0.743501 -0.096507 0.404539 Uiso 0.0917 2 1 d . . .
  C5b C 0.6820(17) 0.086(3) 0.4875(16) Uiso 0.036(5) 2 1 d . . .
  H5b H 0.7273 0.029411 0.562563 Uiso 0.0726 2 1 d . . .
  C6b C 0.6233(18) 0.231(3) 0.4872(15) Uiso 0.029(5) 2 1 d . . .
  C7b C 0.549(2) 0.299(3) 0.3833(16) Uiso 0.047(6) 2 1 d . . .
  H7b H 0.498861 0.408531 0.375024 Uiso 0.0934 2 1 d . . .
  C8b C 0.5499(17) 0.206(3) 0.2947(14) Uiso 0.025(4) 2 1 d . . .
  H8b H 0.491693 0.249657 0.219454 Uiso 0.0494 2 1 d . . .
  C9b C 0.6383(18) 0.323(3) 0.5890(15) Uiso 0.044(5) 2 1 d . . .
  H9b1 H 0.649084 0.23635 0.650935 Uiso 0.0884 2 1 d . . .
  H9b2 H 0.557602 0.377566 0.582105 Uiso 0.0884 2 1 d . . .
  C10b C 0.7293(17) 0.448(3) 0.6258(14) Uiso 0.036(5) 2 1 d . . .
  H10b H 0.798804 0.371298 0.624541 Uiso 0.0727 2 1 d . . .
  C11b C 0.760(2) 0.515(3) 0.7419(16) Uiso 0.053(6) 2 1 d . . .
  H11d H 0.68935 0.585373 0.745158 Uiso 0.1063 2 1 d . . .
  H11e H 0.835563 0.591862 0.763369 Uiso 0.1063 2 1 d . . .
  H11f H 0.777478 0.413302 0.795682 Uiso 0.1063 2 1 d . . .
  C12b C 0.7187(18) 0.599(3) 0.5521(14) Uiso 0.038(5) 2 1 d . . .
  H12d H 0.796782 0.669915 0.581852 Uiso 0.0759 2 1 d . . .
  H12e H 0.704626 0.556633 0.474015 Uiso 0.0759 2 1 d . . .
  H12f H 0.64741 0.674397 0.549845 Uiso 0.0759 2 1 d . . .
  C13b C 0.598(2) 0.090(3) 0.1023(15) Uiso 0.046(5) 2 1 d . . .
  H13d H 0.510227 0.128717 0.064474 Uiso 0.091 2 1 d . . .
  H13e H 0.652406 0.196731 0.130031 Uiso 0.091 2 1 d . . .
  H13f H 0.624257 0.024596 0.04693 Uiso 0.091 2 1 d . . .


#=======================================================================

# 10. MOLECULAR GEOMETRY


loop_
 _geom_bond_atom_site_label_1
 _geom_bond_atom_site_label_2
 _geom_bond_site_symmetry_1
 _geom_bond_site_symmetry_2
 _geom_bond_distance
 _geom_bond_publ_flag
  O1a C1a . . 1.22(2) ?
  O2a H1a . . 0.98(10) ?
  O2a C1a . . 1.29(3) ?
  C1a C2a . . 1.56(3) ?
  C2a H2a . . 1.06 ?
  C2a C3a . . 1.54(3) ?
  C2a C13a . . 1.52(4) ?
  C3a C4a . . 1.42(3) ?
  C3a C8a . . 1.46(2) ?
  C4a H4a . . 1.06 ?
  C4a C5a . . 1.47(3) ?
  C5a H5a . . 1.06 ?
  C5a C6a . . 1.34(2) ?
  C6a C7a . . 1.43(2) ?
  C6a C9a . . 1.49(2) ?
  C7a H7a . . 1.06 ?
  C7a C8a . . 1.38(3) ?
  C8a H8a . . 1.06 ?
  C9a H9a1 . . 1.06 ?
  C9a H9a2 . . 1.06 ?
  C9a C10a . . 1.66(3) ?
  C10a H10a . . 1.06 ?
  C10a C11a . . 1.54(3) ?
  C10a C12a . . 1.53(3) ?
  C11a H11a . . 1.06 ?
  C11a H11b . . 1.06 ?
  C11a H11c . . 1.06 ?
  C12a H12a . . 1.06 ?
  C12a H12b . . 1.06 ?
  C12a H12c . . 1.06 ?
  C13a H13a . . 1.06 ?
  C13a H13b . . 1.06 ?
  C13a H13c . . 1.06 ?
  O2b H1b . . 0.98(10) ?
  O2b C1b . . 1.34(3) ?
  O1b C1b . . 1.26(3) ?
  C1b C2b . . 1.49(3) ?
  C2b H2b . . 1.06 ?
  C2b C3b . . 1.49(3) ?
  C2b C13b . . 1.54(3) ?
  C3b C4b . . 1.49(3) ?
  C3b C8b . . 1.32(3) ?
  C4b H4b . . 1.06 ?
  C4b C5b . . 1.40(3) ?
  C5b H5b . . 1.06 ?
  C5b C6b . . 1.37(3) ?
  C6b C7b . . 1.46(3) ?
  C6b C9b . . 1.51(3) ?
  C7b H7b . . 1.06 ?
  C7b C8b . . 1.41(3) ?
  C8b H8b . . 1.06 ?
  C9b H9b1 . . 1.06 ?
  C9b H9b2 . . 1.06 ?
  C9b C10b . . 1.44(3) ?
  C10b H10b . . 1.06 ?
  C10b C11b . . 1.57(3) ?
  C10b C12b . . 1.55(3) ?
  C11b H11d . . 1.06 ?
  C11b H11e . . 1.06 ?
  C11b H11f . . 1.06 ?
  C12b H12d . . 1.06 ?
  C12b H12e . . 1.06 ?
  C12b H12f . . 1.06 ?
  C13b H13d . . 1.06 ?
  C13b H13e . . 1.06 ?
  C13b H13f . . 1.06 ?

loop_
 _geom_angle_atom_site_label_1
 _geom_angle_atom_site_label_2
 _geom_angle_atom_site_label_3
 _geom_angle_site_symmetry_1
 _geom_angle_site_symmetry_2
 _geom_angle_site_symmetry_3
 _geom_angle
 _geom_angle_publ_flag
  H1a O2a C1a . . . 106(6) ?
  O1a C1a O2a . . . 126(2) ?
  O1a C1a C2a . . . 122(2) ?
  O2a C1a C2a . . . 112.3(17) ?
  C1a C2a H2a . . . 115.58 ?
  C1a C2a C3a . . . 102(2) ?
  C1a C2a C13a . . . 113(2) ?
  H2a C2a C3a . . . 110.79 ?
  H2a C2a C13a . . . 99.16 ?
  C3a C2a C13a . . . 117.5(17) ?
  C2a C3a C4a . . . 117.3(16) ?
  C2a C3a C8a . . . 123.4(17) ?
  C4a C3a C8a . . . 117.0(17) ?
  C3a C4a H4a . . . 120.68 ?
  C3a C4a C5a . . . 118.6(16) ?
  H4a C4a C5a . . . 120.68 ?
  C4a C5a H5a . . . 118.74 ?
  C4a C5a C6a . . . 122.5(17) ?
  H5a C5a C6a . . . 118.74 ?
  C5a C6a C7a . . . 117.5(16) ?
  C5a C6a C9a . . . 122.2(14) ?
  C7a C6a C9a . . . 120.0(14) ?
  C6a C7a H7a . . . 118.48 ?
  C6a C7a C8a . . . 123.0(16) ?
  H7a C7a C8a . . . 118.48 ?
  C3a C8a C7a . . . 119.7(19) ?
  C3a C8a H8a . . . 120.17 ?
  C7a C8a H8a . . . 120.17 ?
  C6a C9a H9a1 . . . 109.47 ?
  C6a C9a H9a2 . . . 109.47 ?
  C6a C9a C10a . . . 110.0(16) ?
  H9a1 C9a H9a2 . . . 108.97 ?
  H9a1 C9a C10a . . . 109.47 ?
  H9a2 C9a C10a . . . 109.47 ?
  C9a C10a H10a . . . 115.52 ?
  C9a C10a C11a . . . 102.3(17) ?
  C9a C10a C12a . . . 107.4(14) ?
  H10a C10a C11a . . . 112.9 ?
  H10a C10a C12a . . . 108.3 ?
  C11a C10a C12a . . . 110.2(19) ?
  C10a C11a H11a . . . 109.47 ?
  C10a C11a H11b . . . 109.47 ?
  C10a C11a H11c . . . 109.47 ?
  H11a C11a H11b . . . 109.47 ?
  H11a C11a H11c . . . 109.47 ?
  H11b C11a H11c . . . 109.47 ?
  C10a C12a H12a . . . 109.47 ?
  C10a C12a H12b . . . 109.47 ?
  C10a C12a H12c . . . 109.47 ?
  H12a C12a H12b . . . 109.47 ?
  H12a C12a H12c . . . 109.47 ?
  H12b C12a H12c . . . 109.47 ?
  C2a C13a H13a . . . 109.47 ?
  C2a C13a H13b . . . 109.47 ?
  C2a C13a H13c . . . 109.47 ?
  H13a C13a H13b . . . 109.47 ?
  H13a C13a H13c . . . 109.47 ?
  H13b C13a H13c . . . 109.47 ?
  H1b O2b C1b . . . 106(6) ?
  O2b C1b O1b . . . 120(2) ?
  O2b C1b C2b . . . 116.7(18) ?
  O1b C1b C2b . . . 123(2) ?
  C1b C2b H2b . . . 109.55 ?
  C1b C2b C3b . . . 107(2) ?
  C1b C2b C13b . . . 113.3(16) ?
  H2b C2b C3b . . . 111.67 ?
  H2b C2b C13b . . . 104.68 ?
  C3b C2b C13b . . . 111.2(19) ?
  C2b C3b C4b . . . 115.4(19) ?
  C2b C3b C8b . . . 130.0(17) ?
  C4b C3b C8b . . . 114.5(19) ?
  C3b C4b H4b . . . 121.44 ?
  C3b C4b C5b . . . 117(2) ?
  H4b C4b C5b . . . 121.44 ?
  C4b C5b H5b . . . 117.13 ?
  C4b C5b C6b . . . 125.7(19) ?
  H5b C5b C6b . . . 117.13 ?
  C5b C6b C7b . . . 117.2(19) ?
  C5b C6b C9b . . . 122.0(16) ?
  C7b C6b C9b . . . 120.7(19) ?
  C6b C7b H7b . . . 122.65 ?
  C6b C7b C8b . . . 115(2) ?
  H7b C7b C8b . . . 122.65 ?
  C3b C8b C7b . . . 130.3(17) ?
  C3b C8b H8b . . . 114.86 ?
  C7b C8b H8b . . . 114.86 ?
  C6b C9b H9b1 . . . 109.47 ?
  C6b C9b H9b2 . . . 109.47 ?
  C6b C9b C10b . . . 118(2) ?
  H9b1 C9b H9b2 . . . 99.89 ?
  H9b1 C9b C10b . . . 109.47 ?
  H9b2 C9b C10b . . . 109.47 ?
  C9b C10b H10b . . . 97.31 ?
  C9b C10b C11b . . . 117(2) ?
  C9b C10b C12b . . . 117.0(14) ?
  H10b C10b C11b . . . 108.83 ?
  H10b C10b C12b . . . 108.33 ?
  C11b C10b C12b . . . 107.8(18) ?
  C10b C11b H11d . . . 109.47 ?
  C10b C11b H11e . . . 109.47 ?
  C10b C11b H11f . . . 109.47 ?
  H11d C11b H11e . . . 109.47 ?
  H11d C11b H11f . . . 109.47 ?
  H11e C11b H11f . . . 109.47 ?
  C10b C12b H12d . . . 109.47 ?
  C10b C12b H12e . . . 109.47 ?
  C10b C12b H12f . . . 109.47 ?
  H12d C12b H12e . . . 109.47 ?
  H12d C12b H12f . . . 109.47 ?
  H12e C12b H12f . . . 109.47 ?
  C2b C13b H13d . . . 109.47 ?
  C2b C13b H13e . . . 109.47 ?
  C2b C13b H13f . . . 109.47 ?
  H13d C13b H13e . . . 109.47 ?
  H13d C13b H13f . . . 109.47 ?
  H13e C13b H13f . . . 109.47 ?


loop_
 _geom_hbond_atom_site_label_D
 _geom_hbond_atom_site_label_H
 _geom_hbond_atom_site_label_A
 _geom_hbond_site_symmetry_D
 _geom_hbond_site_symmetry_H
 _geom_hbond_site_symmetry_A
 _geom_hbond_distance_DH
 _geom_hbond_distance_HA
 _geom_hbond_distance_DA
 _geom_hbond_angle_DHA
 _geom_hbond_publ_flag
  O2a H1a O1b . . 1_566   0.98(10)   1.72(10)   2.68(3)   164(12) ?
  O2b H1b O1a . . 1_544   0.98(10)   1.72(10)   2.67(3)   163(12) ?


#=======================================================================

# 11. STRUCTURE-FACTOR LIST

loop_
 _refln_index_h
 _refln_index_k
 _refln_index_l
 _refln_F_squared_calc
 _refln_F_squared_meas
 _refln_F_squared_sigma
 _refln_observed_status
   1   1   0    1.12   20.98    4.31 o
   2   1   0  926.48 1397.55  219.60 o
   3   1   0  533.45  854.09  127.03 o
   4   1   0   46.54   54.56    8.17 o
   5   1   0  111.36  141.46   22.66 o
   6   1   0   44.98   35.84    5.47 o
   7   1   0    3.42    1.81    0.62 <
   8   1   0    1.23    3.09    0.74 o
   9   1   0    0.20    1.37    0.58 <
  10   1   0    4.05    1.76    0.72 <
  11   1   0    4.27    4.41    0.97 o
   0   2   0   68.79   75.84   11.51 o
   1   2   0  223.02  308.15   35.75 o
   2   2   0  939.74 1363.16  151.02 o
   3   2   0  256.05  265.25   34.06 o
   4   2   0   49.83  141.48   21.51 o
   5   2   0   32.51   29.62    4.70 o
   6   2   0    2.04   14.41    2.43 o
   7   2   0   21.47   13.87    2.31 o
   8   2   0    7.59    6.10    1.16 o
   9   2   0   14.99   13.45    2.37 o
  10   2   0    0.17    0.24    0.47 <
  11   2   0    3.44    2.92    0.68 o
   1   3   0   54.63   69.76    7.98 o
   2   3   0  186.69  175.07   21.05 o
   3   3   0   38.93   41.16    6.27 o
   4   3   0   49.31   33.88    4.98 o
   5   3   0   18.02   14.29    2.11 o
   6   3   0   15.87   31.00    4.97 o
   7   3   0    6.25    5.59    1.11 o
   8   3   0    1.13    2.98    0.69 o
   9   3   0    2.99    2.18    0.63 o
  10   3   0    3.19    1.64    0.57 <
   0   4   0   42.96   58.02    8.98 o
   1   4   0    4.16    7.15    1.35 o
   2   4   0    2.73    6.51    1.82 o
   3   4   0   49.77   40.40    5.39 o
   4   4   0   27.53   63.31    9.91 o
   5   4   0    3.79    3.47    1.16 <
   6   4   0    2.16    6.06    2.06 <
   7   4   0    1.34    2.39    0.66 o
   8   4   0    1.67    2.13    0.66 o
   9   4   0    7.61    3.48    0.79 o
   1   5   0   39.34   32.46    4.28 o
   2   5   0    1.23    4.54    1.24 o
   3   5   0    1.36    0.48    0.60 <
   4   5   0    7.11    5.90    1.06 o
   5   5   0    1.00    5.70    1.49 o
   6   5   0    2.28    4.86    1.12 o
   7   5   0    0.51    2.17    0.84 <
   8   5   0    2.08    2.57    0.89 <
   0   6   0   10.60   13.66    2.08 o
   1   6   0    9.89    8.97    1.56 o
   2   6   0    0.92    3.58    1.24 <
   3   6   0    3.41    2.69    0.85 o
   4   6   0    1.88    3.92    0.93 o
   5   6   0    1.54    3.11    0.76 o
   6   6   0    4.82    8.21    1.51 o
   7   6   0    2.78    2.65    0.99 <
   1   7   0    1.48    2.77    0.71 o
   2   7   0    0.40   -1.02    0.53 <
   3   7   0    6.86    4.89    1.09 o
   4   7   0    4.96    4.22    0.98 o
   5   7   0    4.18    8.10    1.48 o
   0   8   0    1.75    2.86    0.56 o
 -11   0   1    5.41    5.26    1.03 o
 -10   0   1   11.74    7.44    1.46 o
  -9   0   1   14.69   11.94    2.08 o
  -8   0   1   32.13   22.14    3.61 o
  -7   0   1   24.88   22.67    3.45 o
  -6   0   1    3.77    3.60    0.81 o
  -5   0   1   28.14   36.55    7.39 o
  -4   0   1   84.14   83.13   14.06 o
  -3   0   1 2699.27 3193.05  582.07 o
  -2   0   1  123.44  154.82   24.80 o
  -1   0   1    9.19   66.48   10.08 o
   0   0   1   15.23   32.58    5.22 o
 -11   1   1    2.62    1.92    0.44 o
 -10   1   1    3.13    4.32    0.99 o
  -9   1   1   10.26    6.26    1.02 o
  -8   1   1   31.23   26.40    3.64 o
  -7   1   1    2.41    1.75    0.77 <
  -6   1   1   11.63   14.04    1.70 o
  -5   1   1   23.87   22.27    2.93 o
  -4   1   1    5.30   14.30    1.92 o
  -3   1   1  341.05  484.08   62.89 o
  -2   1   1  115.79  165.81   26.00 o
  -1   1   1  294.68  261.93   32.64 o
   0   1   1   94.05  197.60   28.96 o
 -11   2   1    0.41    0.50    0.38 <
 -10   2   1    9.33   11.18    2.13 o
  -9   2   1    4.90    4.54    0.95 o
  -8   2   1    4.38    5.66    1.13 o
  -7   2   1   27.89   25.05    4.18 o
  -6   2   1  101.99  100.28   14.96 o
  -5   2   1  393.84  531.65   87.08 o
  -4   2   1  551.68  614.24   74.94 o
  -3   2   1  101.39   88.06   11.21 o
  -2   2   1  476.07  737.64   80.17 o
  -1   2   1   31.63   46.91    5.62 o
   0   2   1   26.48   22.70    2.66 o
   1   2   1  109.92  136.68   16.36 o
   2   2   1   67.97   72.36    9.00 o
   3   2   1    3.36    0.52    0.60 <
   4   2   1   72.49   78.86   11.77 o
   5   2   1   18.00   10.84    1.90 o
   6   2   1   54.03   38.11    5.85 o
   7   2   1   23.10   18.43    2.97 o
   8   2   1   62.39   31.21    5.00 o
   9   2   1    5.78    4.83    1.14 o
  10   2   1    5.45    5.33    1.18 o
 -10   3   1    0.82    0.16    0.50 <
  -9   3   1    1.54    1.67    0.59 <
  -8   3   1    4.62    2.95    0.76 o
  -7   3   1   15.39   14.07    2.39 o
  -6   3   1    0.59    3.06    1.36 <
  -5   3   1   28.96   29.53    4.71 o
  -4   3   1   85.37   57.27    7.32 o
  -3   3   1   74.44   80.81    9.01 o
  -2   3   1   81.12  108.99   13.11 o
  -1   3   1    8.01   13.55    2.47 o
   0   3   1   36.32   34.62    3.99 o
   1   3   1    5.10    2.62    3.58 <
   2   3   1  122.55  115.07   14.59 o
   3   3   1    5.74   14.91    2.35 o
   4   3   1    7.28   11.39    2.09 o
   5   3   1    1.20    0.02    0.46 <
   6   3   1   11.14   12.02    2.13 o
   7   3   1   18.26   11.64    1.99 o
   8   3   1    2.96    2.63    0.77 o
   9   3   1    3.34    0.87    0.58 <
  10   3   1    3.68    2.41    0.72 o
 -10   4   1    1.09    1.48    0.60 <
  -9   4   1    3.86    2.56    0.77 o
  -8   4   1    1.24   -0.35    0.80 <
  -7   4   1    5.31    3.61    0.83 o
  -6   4   1   11.92    6.17    3.14 <
  -5   4   1    4.80    4.42    0.92 o
  -4   4   1   14.65   13.56    1.87 o
  -3   4   1    6.56    5.08    1.14 o
  -2   4   1    9.33    8.17    1.99 o
  -1   4   1   21.04   21.24    2.97 o
   0   4   1   27.36   30.87    4.08 o
   1   4   1    8.97   32.66    4.91 o
   2   4   1   36.16   34.10    4.72 o
   3   4   1   80.56   71.53    9.85 o
   4   4   1    1.78    4.39    1.65 <
   5   4   1    4.57    6.33    1.34 o
   6   4   1    3.46    2.51    0.72 o
   7   4   1    1.30    2.57    0.82 o
   8   4   1    3.36    3.13    0.74 o
   9   4   1    9.58    7.78    1.36 o
  -9   5   1    0.88    2.62    1.73 <
  -8   5   1    1.17    0.91    0.56 <
  -7   5   1    0.20    3.37    0.83 o
  -6   5   1    2.70    6.71    1.73 o
  -5   5   1    0.53    2.96    0.89 o
  -4   5   1    1.26    6.42    1.64 o
  -3   5   1    8.63    6.63    1.50 o
  -2   5   1   44.84   31.37    4.26 o
  -1   5   1   15.06   25.48    3.36 o
   0   5   1   10.05   13.26    1.81 o
   1   5   1    4.69    4.28    0.70 o
   2   5   1    0.49    1.71    0.86 <
   3   5   1    2.94    6.36    1.19 o
   4   5   1    3.49    8.24    3.81 <
   5   5   1    1.05    4.87    1.10 o
   6   5   1    1.00    2.39    1.04 <
   7   5   1    3.71    2.85    0.77 o
   8   5   1    1.19    3.17    0.73 o
  -7   6   1    6.52    6.67    1.10 o
  -6   6   1    7.56    4.90    1.12 o
  -5   6   1    2.92    4.34    1.08 o
  -4   6   1    8.35    8.48    1.54 o
  -3   6   1    2.84    1.07    0.72 <
  -2   6   1    4.92    6.65    1.37 o
  -1   6   1    3.09    1.60    0.39 o
   0   6   1   16.16   15.81    2.21 o
   1   6   1    7.07    9.43    1.46 o
   2   6   1    3.81    2.98    0.72 o
   3   6   1    0.92    2.16    0.71 o
   4   6   1    1.02    7.80    2.08 o
   5   6   1    1.19    1.87    0.76 <
   6   6   1   11.19   11.76    1.83 o
   7   6   1    3.79    4.95    1.38 o
  -5   7   1    1.74    1.26    0.82 <
  -4   7   1    5.79    5.00    1.06 o
  -3   7   1    1.56    2.93    0.89 o
  -2   7   1    2.94    2.30    0.98 <
  -1   7   1    0.55    2.41    0.41 o
   0   7   1    2.85    3.56    0.65 o
   1   7   1    0.13    1.22    0.39 o
   2   7   1    1.30    4.82    1.01 o
   3   7   1    1.92    4.02    0.86 o
   4   7   1    1.29    0.12    0.57 <
   5   7   1    0.76    1.54    0.81 <
 -12   0   2    2.18    3.62    0.99 o
 -11   0   2   19.17   14.51    2.39 o
 -10   0   2    4.70    5.43    1.13 o
  -9   0   2    0.15    1.83    0.63 <
  -8   0   2   10.28   10.45    2.15 o
  -7   0   2  114.92   79.59   12.22 o
  -6   0   2    0.61  213.48   41.66 o
  -5   0   2   22.64   23.50    3.76 o
  -4   0   2   22.25   18.00    3.75 o
  -3   0   2  560.22 1001.23  156.37 o
  -2   0   2  165.77  205.17   33.65 o
  -1   0   2   27.80   41.40    6.24 o
   0   0   2    1.70   -2.96    0.76 <
 -11   1   2    8.30    8.60    1.20 o
 -10   1   2   13.06    9.18    1.27 o
  -9   1   2    4.19    3.23    2.53 <
  -8   1   2    1.52    1.24    0.45 <
  -7   1   2   13.72   12.17    1.60 o
  -6   1   2   57.98   40.85    5.25 o
  -5   1   2    5.94    6.35    1.32 o
  -4   1   2  215.56  278.07   44.71 o
  -3   1   2  566.76  554.27   83.71 o
  -2   1   2 1774.76 1015.98  114.36 o
  -1   1   2  110.61  131.59   15.57 o
   0   1   2  592.54  820.12  112.68 o
   1   1   2   58.26   74.93   12.42 o
 -11   2   2    0.57   -0.30    0.30 <
 -10   2   2    0.51   -0.01    0.29 <
  -9   2   2   13.36   10.79    1.81 o
  -8   2   2   40.20   30.11    3.93 o
  -7   2   2   48.38   35.03    4.88 o
  -6   2   2   55.78   52.81    8.97 o
  -5   2   2  506.89  597.80   92.33 o
  -4   2   2  277.93  530.29   79.10 o
  -3   2   2   59.42  121.09   19.09 o
  -2   2   2  439.56  269.09   35.81 o
  -1   2   2  149.47  131.01   15.28 o
   0   2   2    2.40   27.25    4.88 o
   1   2   2    6.14   11.99    3.53 o
 -11   3   2    0.35    0.41    0.49 <
  -9   3   2    2.52    1.67    0.89 <
  -8   3   2    1.09    3.01    1.07 <
  -7   3   2   59.79   34.69    4.39 o
  -6   3   2    4.60    3.83    3.00 <
  -5   3   2  245.23  200.65   23.86 o
  -4   3   2   13.94    9.96    1.78 o
  -3   3   2   81.33   97.95   10.93 o
  -2   3   2   19.91   35.52    5.29 o
  -1   3   2   23.22   24.39    3.15 o
   0   3   2   63.91   57.16    8.90 o
   1   3   2    5.83    5.23    1.03 o
   2   3   2   20.30   14.15    2.44 o
   3   3   2   19.75   20.81    3.71 o
   4   3   2   19.17   12.18    2.37 o
   5   3   2    0.24   -1.19    0.65 <
   6   3   2    6.52    7.65    1.55 o
   7   3   2    1.03   -0.46    0.68 <
   8   3   2    4.69   11.91    4.15 <
   9   3   2    3.20    1.30    1.07 <
 -10   4   2    1.43    3.63    0.97 o
  -9   4   2    0.08   -1.55    0.68 <
  -8   4   2    3.86    6.39    1.35 o
  -7   4   2   21.29   14.59    2.18 o
  -6   4   2    3.51    4.12    1.07 o
  -5   4   2    8.25    9.72    2.00 o
  -4   4   2    1.96    3.38    1.07 o
  -3   4   2    1.31    6.68    3.96 <
  -2   4   2    1.19   12.12    1.92 o
  -1   4   2   40.13   39.41    4.96 o
   0   4   2   72.35   61.12    7.86 o
   1   4   2   55.71   60.04    6.82 o
   2   4   2   18.62   21.67    2.85 o
   3   4   2   12.40    7.73    1.96 o
   4   4   2    3.08    4.98    1.18 o
   5   4   2    4.12    3.43    1.11 o
   6   4   2   17.98   20.24    3.44 o
   7   4   2    6.57    4.97    1.12 o
   8   4   2    9.43    6.55    1.37 o
   9   4   2    1.52    1.77    0.71 <
  -9   5   2    1.12    1.15    0.56 <
  -8   5   2    4.55    6.59    1.26 o
  -7   5   2    1.09    3.88    1.00 o
  -6   5   2    1.71    4.73    1.01 o
  -5   5   2   13.30   12.27    1.96 o
  -4   5   2    1.71    4.53    1.37 o
  -3   5   2   60.87   48.44    5.54 o
  -2   5   2    6.22    7.95    1.22 o
  -1   5   2    9.11    9.58    1.25 o
   0   5   2   11.52   11.87    1.52 o
   1   5   2    1.05    1.74    0.42 o
   2   5   2    8.75    7.94    1.32 o
   3   5   2   10.23    9.58    1.50 o
   4   5   2    3.24    5.18    1.61 o
   5   5   2    6.17    7.42    1.49 o
   6   5   2    1.67    4.70    1.06 o
   7   5   2    5.80    3.93    0.93 o
   8   5   2    0.79    1.76    0.64 <
  -8   6   2    5.67    4.50    1.13 o
  -7   6   2    7.93    6.53    1.22 o
  -6   6   2    4.78    3.03    0.93 o
  -5   6   2    4.70    3.69    1.03 o
  -4   6   2    5.08    2.75    1.02 <
  -3   6   2   11.09   12.51    1.94 o
  -2   6   2    8.62   11.87    1.72 o
  -1   6   2   60.19   47.10    6.12 o
   0   6   2    0.87    3.74    0.84 o
   1   6   2    5.26    5.81    0.82 o
   2   6   2    5.59    7.97    1.03 o
   3   6   2    7.36    8.95    1.43 o
   4   6   2    0.47    3.31    1.11 <
   5   6   2    1.06    6.07    1.64 o
   6   6   2    3.32    2.73    1.23 <
  -6   7   2    2.49    3.17    0.89 o
  -5   7   2    0.19    1.76    0.88 <
  -4   7   2    0.66    1.26    0.98 <
  -3   7   2    5.02    6.71    1.36 o
  -2   7   2    1.71    2.37    0.44 o
  -1   7   2    1.11    2.11    0.48 o
   0   7   2    0.73    1.05    0.36 <
   1   7   2    2.24    1.79    0.49 o
   2   7   2    1.16   -0.39    0.66 <
   3   7   2    1.86    2.83    0.71 o
   4   7   2    3.43    2.06    0.77 <
 -12   0   3    1.18    2.22    0.78 <
 -11   0   3    0.01    2.62    0.93 <
 -10   0   3   48.38   22.48    3.65 o
  -9   0   3    2.44   28.51    8.18 o
  -8   0   3    1.04    0.27    0.94 <
  -7   0   3   17.79   13.38    2.61 o
  -6   0   3    1.65    9.38    2.53 o
  -5   0   3  111.21   87.33   17.76 o
  -4   0   3   37.98   26.10    5.80 o
  -3   0   3    3.11   51.16    7.96 o
  -2   0   3    1.69   14.11    2.74 o
  -1   0   3  663.08 1132.67  167.69 o
   0   0   3   23.19   18.92    3.09 o
 -12   1   3    0.07    0.98    0.46 <
 -11   1   3    7.20    5.24    0.83 o
 -10   1   3   13.88    7.23    1.15 o
  -9   1   3    3.01    9.52    2.04 o
  -8   1   3   35.11   24.93    3.31 o
  -7   1   3   28.90   31.11    4.57 o
  -6   1   3   17.16   18.67    3.75 o
  -5   1   3   26.74   23.89    5.13 o
  -4   1   3  171.84  204.57   33.21 o
  -3   1   3    4.69   70.25    8.25 o
  -2   1   3  113.77  183.24   19.50 o
  -1   1   3  311.72  400.62   45.60 o
   0   1   3   19.70   28.41    4.32 o
   1   1   3    5.01   -1.32    3.17 <
 -11   2   3    0.51    0.97    0.50 <
 -10   2   3    0.01   -0.48    0.78 <
  -9   2   3    4.91    9.53    2.61 o
  -8   2   3   49.99   25.88    5.12 o
  -7   2   3    1.08    3.20    1.57 <
  -6   2   3   44.65   39.86    6.23 o
  -5   2   3   26.43   28.48    5.62 o
  -4   2   3   31.01   62.05   14.19 o
  -3   2   3   46.60  132.37   22.39 o
  -2   2   3  306.65  392.70   43.04 o
  -1   2   3    4.27    4.56    0.78 o
   0   2   3    3.12    3.00    0.89 o
   1   2   3   70.60   83.23   12.78 o
   2   2   3    8.59   -0.68    5.14 <
 -11   3   3    1.52    2.54    0.75 o
 -10   3   3    4.11    3.76    0.97 o
  -9   3   3    5.03    4.03    1.19 o
  -8   3   3   17.72   57.58   10.28 o
  -7   3   3   18.70   11.51    2.59 o
  -6   3   3   97.44   70.55   11.76 o
  -5   3   3    1.54    0.44    1.14 <
  -4   3   3   50.33   57.70    9.30 o
  -3   3   3    4.95   29.26    4.08 o
  -2   3   3    2.74    8.82    1.31 o
  -1   3   3   53.02   47.31    5.49 o
   0   3   3   43.75   24.37   11.43 <
   1   3   3   45.29   53.68   10.00 o
   2   3   3    9.53   15.24    3.27 o
 -10   4   3    0.55    1.66    0.55 o
  -9   4   3    5.15    1.92    0.73 <
  -8   4   3   15.90   12.17    1.93 o
  -7   4   3    1.95   16.00    8.37 <
  -6   4   3   39.24   43.76    5.76 o
  -5   4   3    8.16   13.41    2.15 o
  -4   4   3   57.40   44.78    5.90 o
  -3   4   3    9.60   15.76    2.37 o
  -2   4   3   49.66   42.75    5.23 o
  -1   4   3   24.15   24.00    3.07 o
   0   4   3   49.57   39.50    5.99 o
   1   4   3    8.25    5.80    1.27 o
   2   4   3   16.19   23.50    3.65 o
   3   4   3   36.50   23.54    3.79 o
   4   4   3   93.65  100.01   21.15 o
   5   4   3   60.23   41.85    9.18 o
   6   4   3    2.11    2.63    1.59 <
   7   4   3    8.15   10.84    2.93 o
   8   4   3    0.90    0.26    1.14 <
  -9   5   3    4.21    3.93    0.99 o
  -8   5   3    0.78    3.26    1.09 <
  -7   5   3    4.31    6.39    1.86 o
  -6   5   3    4.58    4.19    1.26 o
  -5   5   3   20.95   20.24    2.86 o
  -4   5   3    8.17    8.16    1.36 o
  -3   5   3    2.54    8.52    1.35 o
  -2   5   3    3.09    5.00    0.82 o
  -1   5   3    2.93    2.85    0.51 o
   0   5   3    3.98    3.67    0.62 o
   1   5   3   11.69    8.67    1.16 o
   2   5   3    7.81    9.47    1.95 o
   3   5   3    1.38    1.49    1.28 <
   4   5   3   22.94   18.91    3.04 o
   5   5   3    3.08    5.76    1.30 o
   6   5   3   13.41   18.96    3.20 o
   7   5   3   10.59    7.37    1.59 o
  -8   6   3    0.35    3.50    1.19 <
  -7   6   3    4.48    3.94    1.08 o
  -6   6   3    4.73    4.55    1.16 o
  -5   6   3   13.98    9.50    1.72 o
  -4   6   3   24.59   33.37    4.29 o
  -3   6   3    3.70    4.97    0.77 o
  -2   6   3   44.65   44.63    5.49 o
  -1   6   3    1.15    2.41    0.49 o
   0   6   3    1.27    3.39    0.63 o
   1   6   3    1.79    2.26    0.54 o
   2   6   3    3.62    4.07    0.85 o
   3   6   3    3.49    2.40    0.80 <
   4   6   3   15.77   12.73    2.24 o
   5   6   3    0.45    3.71    1.61 <
   6   6   3    4.99    4.72    1.05 o
  -6   7   3    1.52    4.49    1.42 o
  -5   7   3    0.24    2.29    0.94 <
  -4   7   3    0.57    1.90    0.53 o
  -3   7   3    2.71    5.12    0.79 o
  -2   7   3    1.25    2.18    0.40 o
  -1   7   3    3.03    3.13    0.53 o
   0   7   3    5.64    5.93    0.82 o
   1   7   3    2.13    2.90    0.71 o
   2   7   3   19.41   16.30    2.01 o
   3   7   3    1.22    2.76    0.60 o
 -12   0   4    5.99    1.99    1.27 <
 -11   0   4    2.18    1.09    1.09 <
 -10   0   4    2.80    3.00    1.20 <
  -9   0   4    0.43    3.76    1.11 o
  -8   0   4    0.25    3.65    1.57 <
  -7   0   4    8.65   10.82    3.06 o
  -6   0   4    0.57   46.88   12.55 o
  -5   0   4   40.61   45.62    7.25 o
  -4   0   4    0.27  149.59   23.42 o
  -3   0   4    9.73    9.40    1.64 o
  -2   0   4   51.94   49.24    8.29 o
  -1   0   4   57.28  145.16   22.45 o
   0   0   4    6.97    7.64    1.60 o
 -12   1   4    1.44    3.09    1.21 <
 -11   1   4    7.74    4.26    1.11 o
 -10   1   4    0.08    1.09    0.70 <
  -9   1   4    2.00    2.05    0.70 <
  -8   1   4    3.31    6.80    1.50 o
  -7   1   4    6.63    7.51    1.39 o
  -6   1   4   31.12   27.15    4.72 o
  -5   1   4   22.83   31.60    3.75 o
  -4   1   4   84.95  105.08   12.71 o
  -3   1   4   17.78   36.81    4.35 o
  -2   1   4  305.53  383.46   44.07 o
  -1   1   4  188.90  333.23   43.76 o
   0   1   4  191.70  290.75   35.68 o
   1   1   4   13.66   16.69    2.19 o
   2   1   4  133.82   84.78   21.03 o
 -11   2   4    0.83    4.08    3.31 <
 -10   2   4    5.17    4.21    1.14 o
  -9   2   4    3.72    5.89    1.53 o
  -8   2   4   10.98    8.64    2.26 o
  -7   2   4   10.98   10.47    2.19 o
  -6   2   4   16.77   21.88    3.96 o
  -5   2   4   66.07   71.30    9.80 o
  -4   2   4    1.73   99.39   14.31 o
  -3   2   4   60.27   86.34    9.80 o
  -2   2   4   22.48   19.04    2.44 o
  -1   2   4  140.68  198.39   23.84 o
   0   2   4  337.73  652.57   87.08 o
   1   2   4    2.84   10.68    1.95 o
   2   2   4    2.60   10.34    2.35 o
 -11   3   4    1.44    2.52    2.79 <
 -10   3   4    3.68    9.30    2.40 o
  -9   3   4    7.75    5.89    2.00 <
  -8   3   4   27.16   16.59    3.03 o
  -7   3   4   41.68   25.83    4.47 o
  -6   3   4    3.69    6.62    1.79 o
  -5   3   4   23.99   32.66    4.57 o
  -4   3   4   25.20   40.16    5.59 o
  -3   3   4   23.59   29.87    3.49 o
  -2   3   4   13.25   10.90    1.37 o
  -1   3   4  105.26   96.13   12.54 o
   0   3   4   28.80   34.27    4.48 o
   1   3   4    1.83    0.45    0.87 <
   2   3   4   44.21   70.37   12.07 o
 -10   4   4    9.42    8.19    2.42 o
  -9   4   4   10.20   10.43    2.46 o
  -8   4   4   35.38   26.36    4.69 o
  -7   4   4   37.88   22.23    3.87 o
  -6   4   4   31.40   31.36    5.83 o
  -5   4   4   22.23   25.87    4.05 o
  -4   4   4    1.66   29.08    6.06 o
  -3   4   4   22.70   35.34    4.37 o
  -2   4   4    1.98    2.83    0.50 o
  -1   4   4    0.34    0.82    1.06 <
   0   4   4   34.95   19.04    3.39 o
   1   4   4  132.01  158.40   24.08 o
   2   4   4   43.48   25.60    6.23 o
   3   4   4    8.01   16.00    5.26 o
  -9   5   4    0.43    4.81    1.78 <
  -8   5   4    0.45    1.40    1.03 <
  -7   5   4    3.47    3.48    1.20 <
  -6   5   4    3.37    5.17    1.41 o
  -5   5   4   31.74   39.35    6.35 o
  -4   5   4   18.29   25.53    3.34 o
  -3   5   4   23.31   26.07    3.43 o
  -2   5   4    1.23    2.61    0.49 o
  -1   5   4    9.22   10.36    1.39 o
   0   5   4    4.14    8.22    2.00 o
   1   5   4    8.11    6.41    1.18 o
   2   5   4    7.72   15.21    3.16 o
   3   5   4   21.01   26.46    4.37 o
  -8   6   4    1.53    3.77    1.22 o
  -7   6   4    1.14    2.23    0.80 <
  -6   6   4    0.94    3.39    1.07 o
  -5   6   4   52.28   53.95    8.72 o
  -4   6   4   28.20   30.36    3.71 o
  -3   6   4    6.76   11.31    1.39 o
  -2   6   4    3.13    3.28    0.63 o
  -1   6   4   13.28   12.63    1.78 o
   0   6   4    0.62    1.42    0.49 <
   1   6   4    5.04    6.85    1.03 o
   2   6   4    0.81    1.57    0.57 <
   3   6   4    5.38    9.59    1.57 o
   4   6   4    2.39    5.18    1.45 o
   5   6   4    1.40    2.99    0.93 o
  -5   7   4    1.12    1.67    0.41 o
  -4   7   4    6.43    7.13    1.02 o
  -3   7   4   19.39   19.63    2.62 o
  -2   7   4    5.90    5.87    0.86 o
  -1   7   4   25.93   22.17    2.55 o
   0   7   4    0.74    0.69    0.36 <
   1   7   4   17.80   15.67    2.24 o
   2   7   4    3.04    3.21    0.64 o
   3   7   4    1.44    1.64    0.76 <
 -12   0   5    1.77    1.38    1.00 <
 -11   0   5    6.89    5.26    1.39 o
 -10   0   5    1.90    2.87    1.42 <
  -9   0   5    9.15    5.29    1.60 o
  -8   0   5    0.86    8.71    2.78 o
  -7   0   5   14.05   15.71    3.70 o
  -6   0   5   86.06  109.46   16.42 o
  -5   0   5    0.55   30.81    5.38 o
  -4   0   5   14.68   32.58    5.55 o
  -3   0   5  154.08  187.75   28.52 o
  -2   0   5    2.81    8.42    1.60 o
  -1   0   5    0.19    5.19    1.62 o
   0   0   5    4.85   15.50    2.95 o
   1   0   5   14.22   14.88    3.77 o
   2   0   5    5.25    5.99    2.59 <
 -12   1   5    2.10    2.50    0.86 <
 -11   1   5    0.14    2.80    0.80 o
 -10   1   5    8.41    3.64    0.99 o
  -9   1   5    3.03    0.35    1.10 <
  -8   1   5    1.58    7.09    1.82 o
  -7   1   5    0.89   18.23    4.49 o
  -6   1   5    3.33    4.34    0.77 o
  -5   1   5   41.43   60.70    9.27 o
  -4   1   5    4.41   10.47    1.44 o
  -3   1   5   14.91   14.13    1.87 o
  -2   1   5   50.39   48.89    5.79 o
  -1   1   5   85.20  127.34   15.59 o
   0   1   5   15.74    9.15    1.57 o
   1   1   5   84.38   93.92   14.59 o
   2   1   5   17.16   14.20    3.47 o
 -11   2   5    0.72    4.28    1.01 o
 -10   2   5    0.04    2.45    1.03 <
  -9   2   5    0.15    7.15    1.80 o
  -8   2   5    0.87    2.67    1.41 <
  -7   2   5    2.39    5.03    2.42 <
  -6   2   5    6.45   15.85    1.98 o
  -5   2   5   14.75   42.52    7.08 o
  -4   2   5    6.94    8.62    1.21 o
  -3   2   5  389.21  507.49   59.24 o
  -2   2   5  166.29  193.98   26.04 o
  -1   2   5  179.83  253.27   35.30 o
   0   2   5  111.65  141.34   19.16 o
   1   2   5   43.91   57.13    7.61 o
   2   2   5   12.22   18.62    3.98 o
 -11   3   5    1.71    6.51    1.79 o
 -10   3   5    1.44    2.64    1.21 <
  -9   3   5   10.39    6.38    2.07 o
  -8   3   5    6.73    9.49    2.26 o
  -7   3   5    8.52   17.03    3.45 o
  -6   3   5    7.60    9.08    1.18 o
  -5   3   5   18.08   26.67    3.30 o
  -4   3   5   11.78   18.78    2.18 o
  -3   3   5   12.72   12.61    1.80 o
  -2   3   5   23.02   20.02    2.30 o
  -1   3   5   63.36   78.42    9.34 o
   0   3   5   92.32   96.25   12.10 o
   1   3   5   41.16   44.86    6.57 o
   3   3   5    8.82    6.78    3.02 <
  -9   4   5   12.04   12.26    2.78 o
  -8   4   5    8.44   11.74    2.49 o
  -7   4   5    7.01    3.95    1.83 <
  -6   4   5    2.14    3.36    0.65 o
  -5   4   5    0.82   13.41    1.84 o
  -4   4   5   40.86   58.56    6.83 o
  -3   4   5   26.10   19.32    2.57 o
  -2   4   5    3.23    3.59    0.55 o
  -1   4   5   42.08   38.08    4.86 o
   0   4   5   23.03   24.45    3.25 o
   1   4   5    0.00    1.24    1.18 <
   2   4   5   64.79   84.72   18.00 o
   3   4   5   27.55   32.46    6.34 o
  -9   5   5    5.69    5.52    1.74 o
  -8   5   5   13.49   19.43    4.06 o
  -7   5   5   23.35   23.12    4.69 o
  -6   5   5    5.03   11.54    1.56 o
  -5   5   5   24.19   39.55    6.37 o
  -4   5   5   12.71   22.86    2.61 o
  -3   5   5    8.48   11.32    1.47 o
  -2   5   5    2.98    2.00    0.40 o
  -1   5   5    3.68    5.54    0.85 o
   0   5   5    2.96    0.97    0.57 <
   1   5   5    3.67    4.19    0.96 o
   2   5   5   40.89   41.47    6.98 o
   3   5   5    8.02    9.44    2.32 o
   4   5   5   23.57  -37.87   15.37 <
  -8   6   5    0.93    1.84    0.91 <
  -7   6   5   12.89    8.64    1.91 o
  -6   6   5    1.08    3.21    0.60 o
  -5   6   5   12.06   22.21    3.01 o
  -4   6   5   11.03   20.13    2.83 o
  -3   6   5    2.31    4.50    0.64 o
  -2   6   5   14.73   10.29    1.58 o
  -1   6   5    8.63   11.45    1.67 o
   0   6   5   46.73   40.38    7.94 o
   1   6   5    5.75    4.92    1.02 o
   2   6   5    3.55   10.79    3.18 o
   3   6   5    2.99    3.26    1.74 <
   4   6   5    4.65   13.40    4.14 o
  -5   7   5    6.41    8.34    1.38 o
  -4   7   5    0.51    1.98    0.44 o
  -3   7   5    8.21    9.82    1.37 o
  -2   7   5   31.83   25.81    3.03 o
  -1   7   5    1.55    0.64    0.36 <
   0   7   5    4.27    4.36    0.80 o
   1   7   5    7.34    6.53    1.19 o
 -12   0   6    0.70    0.85    1.04 <
 -11   0   6    0.02    4.59    1.53 <
 -10   0   6    1.95    1.94    1.84 <
  -9   0   6    0.14    0.66    2.01 <
  -8   0   6    4.28    5.31    1.77 o
  -7   0   6   59.68   67.74   10.58 o
  -6   0   6  201.28  250.81   48.13 o
  -5   0   6   11.44   13.81    2.37 o
  -4   0   6    6.18    4.68    1.03 o
  -3   0   6   28.46   20.06    3.17 o
  -2   0   6   54.11   29.58    5.26 o
  -1   0   6   34.03   46.59    7.33 o
   0   0   6   26.69   21.66    3.85 o
   1   0   6    0.72    2.96    1.14 <
   2   0   6   13.34   12.50    2.44 o
 -12   1   6    2.10    1.08    0.74 <
 -11   1   6    1.71    3.97    1.22 o
 -10   1   6    0.32    1.82    1.28 <
  -9   1   6    1.94    2.14    1.47 <
  -8   1   6    6.85    8.16    2.81 <
  -7   1   6    8.77   10.50    1.58 o
  -6   1   6    1.47   39.21    6.47 o
  -5   1   6   26.03   32.95    4.10 o
  -4   1   6   38.80   39.77    4.61 o
  -3   1   6    1.11    1.72    0.42 o
  -2   1   6  261.05  368.12   41.14 o
  -1   1   6    9.39   16.29    2.21 o
   0   1   6  191.11  310.67   34.31 o
   1   1   6    4.76    7.04    1.42 o
   2   1   6    9.38    9.57    2.28 o
   3   1   6    4.88   -2.00    5.18 <
 -11   2   6    1.91    4.15    1.05 o
 -10   2   6    2.99    5.22    1.70 o
  -9   2   6    6.61    3.78    1.94 <
  -8   2   6    3.81    3.92    2.00 <
  -7   2   6    0.15    1.08    0.39 <
  -6   2   6   16.60   29.30    3.91 o
  -5   2   6   16.70   17.10    2.01 o
  -4   2   6  234.13  282.60   31.58 o
  -3   2   6   38.78   37.88    4.29 o
  -2   2   6  191.32  293.91   33.30 o
  -1   2   6    4.95   20.85    5.40 o
   0   2   6    3.15    4.66    0.95 o
   1   2   6    3.47    9.78    2.83 o
   2   2   6   14.32   -9.41    3.09 <
   3   2   6    0.34    2.44    2.03 <
 -11   3   6    1.78    6.35    1.62 o
 -10   3   6    4.04    0.57    1.18 <
  -9   3   6    9.87    6.84    2.23 o
  -8   3   6    2.35   -1.40    1.42 <
  -7   3   6    0.44    5.01    0.78 o
  -6   3   6    3.87   20.00    3.23 o
  -5   3   6    1.83    1.29    0.54 <
  -4   3   6   22.28   24.68    3.15 o
  -3   3   6   91.78   96.48   11.49 o
  -2   3   6   52.43   60.07    7.29 o
  -1   3   6  112.74  146.53   17.81 o
   0   3   6   68.74   36.67    6.08 o
   1   3   6   16.01   23.57    2.86 o
   2   3   6   10.85   14.69    3.67 o
   3   3   6    1.67    1.48    1.35 <
 -10   4   6    2.85    2.09    1.50 <
  -9   4   6    0.89    1.10    1.60 <
  -8   4   6   25.45   14.14    3.04 o
  -7   4   6   23.18   31.01    3.80 o
  -6   4   6   84.76  105.15   13.01 o
  -5   4   6   23.33   48.78    6.08 o
  -4   4   6   41.38   45.69    5.94 o
  -3   4   6    1.65    1.35    0.30 o
  -2   4   6    0.01    1.84    0.44 o
  -1   4   6    9.90   12.32    1.46 o
   0   4   6    5.68    5.55    1.16 o
   1   4   6    7.64    9.35    1.97 o
   2   4   6    5.51    5.85    1.42 o
   3   4   6   20.63   28.82    4.72 o
   4   4   6    2.79  -18.17    5.37 <
  -9   5   6    4.46    6.01    1.68 o
  -8   5   6   10.22    8.35    1.91 o
  -7   5   6    3.53    6.25    1.12 o
  -6   5   6   32.44   44.00    6.73 o
  -5   5   6    6.25   20.05    2.41 o
  -4   5   6   50.49   65.02    8.23 o
  -3   5   6   18.72   18.13    2.17 o
  -2   5   6   13.20   17.47    4.03 o
  -1   5   6   25.66   24.59    3.17 o
   0   5   6    2.98    3.33    0.73 o
   1   5   6    2.54   -1.04    1.58 <
   2   5   6    0.49    1.14    0.84 <
   3   5   6   22.00   28.90    6.64 o
   4   5   6    6.16    7.12    2.99 <
  -7   6   6    0.78    3.58    0.59 o
  -6   6   6    0.41   13.16    2.73 o
  -5   6   6   11.70   29.37    3.67 o
  -4   6   6   12.08   16.03    1.92 o
  -3   6   6   14.26   14.84    1.84 o
  -2   6   6    6.03    8.28    1.31 o
  -1   6   6    5.74    8.15    1.30 o
   0   6   6    2.34    3.88    0.95 o
   1   6   6    5.14    5.26    2.02 <
   2   6   6    2.06    3.15    1.28 <
   3   6   6    7.26   11.43    3.15 o
  -4   7   6    0.65    0.80    0.30 <
  -3   7   6    3.84    5.50    0.78 o
  -2   7   6    4.76    3.52    0.67 o
  -1   7   6    4.69    9.27    1.28 o
   0   7   6    1.20    2.52    0.99 <
 -12   0   7    0.58   -0.89    1.23 <
 -11   0   7    3.43    0.66    1.95 <
 -10   0   7    7.68    5.12    1.97 <
  -9   0   7    1.24    4.19    1.66 <
  -8   0   7   13.57   12.34    2.17 o
  -7   0   7    3.90   23.90    4.48 o
  -6   0   7   50.27   54.14    9.17 o
  -5   0   7    2.63   14.81    2.56 o
  -4   0   7   20.43   22.76    3.48 o
  -3   0   7    0.53    1.51    0.51 <
  -2   0   7   13.83   13.62    2.41 o
  -1   0   7   13.96   18.49    2.92 o
   0   0   7   15.42    9.36    1.96 o
   1   0   7    7.44    8.49    1.87 o
   2   0   7    1.27   11.49    2.52 o
   3   0   7    1.46    7.75    3.95 <
 -12   1   7    0.09   -1.31    2.01 <
 -11   1   7    1.07    2.31    0.95 <
 -10   1   7    3.70    4.43    2.26 <
  -9   1   7    2.55    7.42    2.23 o
  -8   1   7    5.22    3.32    0.64 o
  -7   1   7   12.26   27.94    4.11 o
  -6   1   7   43.87   54.34    6.40 o
  -5   1   7   11.54   10.59    1.64 o
  -4   1   7   37.19   40.81    5.47 o
  -3   1   7  183.68  195.09   23.29 o
  -2   1   7   13.65   21.10    2.80 o
  -1   1   7   17.43   24.59    3.62 o
   0   1   7   19.23   28.93    3.40 o
   1   1   7    0.36    4.54    1.25 o
   2   1   7    0.37    2.41    1.21 <
   3   1   7   14.52   17.86    6.64 <
 -11   2   7    2.62    2.49    1.67 <
 -10   2   7    7.32    4.79    1.96 <
  -9   2   7    0.59    3.73    1.65 <
  -8   2   7    9.98   16.99    2.19 o
  -7   2   7    5.89   13.34    1.94 o
  -6   2   7    6.96   21.40    2.57 o
  -5   2   7   37.32   54.36    6.84 o
  -4   2   7    5.00    3.22    1.66 <
  -3   2   7   12.50   12.17    1.68 o
  -2   2   7   17.78   28.49    5.86 o
  -1   2   7   30.72   28.70    5.39 o
   0   2   7    2.68    2.53    0.77 o
   1   2   7   20.66   13.96    4.19 o
   2   2   7    3.42    5.05    1.78 <
   3   2   7    4.69    9.35    2.35 o
 -11   3   7    0.39    3.97    1.43 <
 -10   3   7    6.90    5.62    2.16 <
  -9   3   7    3.11    4.97    1.77 <
  -8   3   7    6.11    9.94    1.35 o
  -7   3   7   24.26   31.59    4.86 o
  -6   3   7   16.54   16.42    2.10 o
  -5   3   7   61.85   83.10    9.95 o
  -4   3   7    6.92    6.02    0.76 o
  -3   3   7    1.63    2.68    0.56 o
  -2   3   7   39.02   42.91    7.04 o
  -1   3   7    2.74    2.66    0.67 o
   0   3   7   15.21   17.16    2.58 o
   1   3   7   11.08    5.65    1.43 o
   2   3   7    2.39    2.49    1.65 <
   3   3   7   12.10    7.09    2.01 o
   4   3   7   38.45   39.02   10.41 o
 -10   4   7    1.47    2.07    1.37 <
  -9   4   7   23.17   28.92    6.48 o
  -8   4   7   10.99   14.68    1.78 o
  -7   4   7   47.78   40.49    5.48 o
  -6   4   7    6.34   11.48    1.59 o
  -5   4   7   12.24   25.44    2.98 o
  -4   4   7    8.75    7.84    1.16 o
  -3   4   7    4.61    6.12    1.23 o
  -2   4   7   12.83   12.10    1.79 o
  -1   4   7    1.01    1.43    0.49 <
   0   4   7   20.04   16.42    2.60 o
   1   4   7    4.99    7.76    1.33 o
   2   4   7    6.96    5.40    1.83 <
   3   4   7   22.39   30.31    6.93 o
   4   4   7    4.42   12.83    3.23 o
  -9   5   7    2.43    4.29    0.99 o
  -8   5   7    2.75    3.10    0.63 o
  -7   5   7   24.35   34.84    5.14 o
  -6   5   7   25.24   48.63    5.60 o
  -5   5   7    3.08    3.59    0.74 o
  -4   5   7   20.18   25.11    3.57 o
  -3   5   7   10.34    9.94    1.24 o
  -2   5   7    7.72   11.19    1.61 o
  -1   5   7    6.82    6.37    0.96 o
   0   5   7    1.51    2.83    0.84 o
   1   5   7    0.23   -0.14    0.55 <
   2   5   7   27.70   19.64    4.48 o
   4   5   7    1.50    7.40    1.95 o
  -7   6   7    0.79    5.98    1.10 o
  -6   6   7    0.14    1.66    0.45 o
  -5   6   7    9.53   17.62    2.39 o
  -4   6   7    1.78    2.47    0.46 o
  -3   6   7    3.44    3.80    0.59 o
  -2   6   7    3.94    4.66    0.75 o
  -1   6   7    0.72    3.03    0.68 o
   0   6   7   12.11   13.71    2.61 o
   1   6   7    5.14    5.92    1.47 o
   2   6   7    0.84    1.99    1.16 <
 -12   0   8    0.22    5.42    2.63 <
 -11   0   8    0.00    1.26    1.52 <
 -10   0   8    0.88    1.11    0.44 <
  -9   0   8   16.52   27.12    5.18 o
  -8   0   8    5.09   11.82    2.86 o
  -7   0   8    0.33    1.38    0.73 <
  -6   0   8    3.39    4.29    0.97 o
  -5   0   8   19.76   19.29    3.10 o
  -4   0   8   44.90   45.27    7.18 o
  -3   0   8   23.13   31.30    4.86 o
  -2   0   8   10.19    9.65    1.91 o
  -1   0   8    0.01    3.69    1.21 o
   0   0   8    0.59    4.58    1.26 o
   1   0   8    0.41    3.45    1.21 <
   3   0   8    0.42    1.91    1.49 <
 -11   1   8    5.29   11.62    3.20 o
 -10   1   8    7.68    6.97    1.13 o
  -9   1   8   34.29   45.43    6.15 o
  -8   1   8    1.97   23.62    3.08 o
  -7   1   8   29.40   47.12    6.00 o
  -6   1   8   14.13   32.86    4.05 o
  -5   1   8   55.54   63.73   10.08 o
  -4   1   8   20.06   21.50    2.54 o
  -3   1   8    4.42    7.80    3.75 <
  -2   1   8    3.65    2.89    0.62 o
  -1   1   8    0.17    1.91    6.58 <
   0   1   8   18.60   14.16    1.94 o
   1   1   8   21.49   18.96    2.84 o
   2   1   8   15.59   14.74    3.44 o
   3   1   8    4.15    1.51    1.58 <
   4   1   8    0.12   -2.25    4.76 <
 -11   2   8   16.22    5.57    2.15 <
 -10   2   8    1.18    3.06    0.64 o
  -9   2   8    1.83    5.20    0.83 o
  -8   2   8    4.71   26.16    3.59 o
  -7   2   8    8.96    8.49    1.23 o
  -6   2   8    2.80    5.03    0.89 o
  -5   2   8    4.41    3.64    0.83 o
  -4   2   8   60.60   49.93    5.92 o
  -3   2   8    2.68   13.80    3.21 o
  -2   2   8    6.20    7.33    1.48 o
  -1   2   8    5.30    5.96    1.16 o
   0   2   8    4.96    6.30    1.03 o
   1   2   8   10.36    8.04    1.70 o
   2   2   8    4.51    3.71    1.18 o
   3   2   8    0.84    4.31    2.22 <
   4   2   8   16.59   17.89    5.19 o
 -10   3   8    9.02   11.34    1.97 o
  -9   3   8    7.12    8.69    1.23 o
  -8   3   8   45.38   59.89    8.22 o
  -7   3   8   17.12   21.97    2.62 o
  -6   3   8   55.87   92.75   10.92 o
  -5   3   8   26.12   24.26    3.01 o
  -4   3   8    4.18    7.33    1.00 o
  -3   3   8    3.70    4.01    0.66 o
  -2   3   8   18.21   27.50    4.12 o
  -1   3   8    3.14    9.06    2.04 o
   0   3   8    9.20    8.84    1.42 o
   1   3   8   20.44   21.80    3.75 o
   2   3   8   21.83   39.36    5.41 o
   3   3   8    9.97    6.81    2.42 <
   4   3   8   16.35   12.72    3.75 o
 -10   4   8    2.83    6.13    0.97 o
  -9   4   8    5.91    7.19    1.06 o
  -8   4   8    6.26   10.86    1.88 o
  -7   4   8    2.69    5.47    0.89 o
  -6   4   8    0.57    1.33    0.50 <
  -5   4   8    5.17    5.92    0.82 o
  -4   4   8    3.97    4.19    0.65 o
  -3   4   8    2.09    2.46    0.45 o
  -2   4   8    5.01    8.01    1.70 o
  -1   4   8    2.56    2.52    0.64 o
   0   4   8    0.33    0.85    0.83 <
   1   4   8    0.77    0.89    0.59 <
   2   4   8    2.93    7.26    1.71 o
   4   4   8    1.72    0.72    1.15 <
  -8   5   8    2.47   10.20    1.51 o
  -7   5   8    8.68   22.91    2.90 o
  -6   5   8    7.27   11.54    1.47 o
  -5   5   8    9.96   12.31    1.74 o
  -4   5   8    3.40    5.35    0.82 o
  -3   5   8    0.10    3.00    0.69 o
  -2   5   8    3.44    3.19    0.67 o
  -1   5   8   22.27   21.20    3.05 o
   0   5   8    7.35    7.09    1.26 o
   1   5   8    3.75    7.08    1.33 o
   2   5   8    1.26    8.18    2.43 o
   3   5   8    0.10    3.64    1.53 <
  -6   6   8    0.74    2.31    0.50 o
  -5   6   8    0.62    2.44    0.49 o
  -4   6   8    0.49    0.65    0.21 o
  -3   6   8    1.54    3.06    0.56 o
  -2   6   8    2.07    2.98    0.58 o
  -1   6   8    2.17    2.85    0.58 o
   0   6   8    2.67    3.54    0.77 o
 -11   0   9    3.09    3.15    0.80 o
 -10   0   9    0.66    2.33    0.82 <
  -9   0   9    1.35    3.90    1.64 <
  -8   0   9    6.17    6.15    1.29 o
  -7   0   9    2.11    2.28    0.74 o
  -6   0   9   43.01   35.16    5.67 o
  -5   0   9    1.12    2.89    0.81 o
  -4   0   9   10.80   16.79    2.71 o
  -3   0   9   32.93   49.40    7.59 o
  -2   0   9   10.05   14.76    2.45 o
   0   0   9    5.01    2.57    0.85 o
   1   0   9    6.12    5.21    1.79 <
   3   0   9    0.35    0.09    1.06 <
   4   0   9    9.07   -3.98    3.89 <
 -11   1   9    4.94    4.13    0.67 o
 -10   1   9    4.46    8.72    1.46 o
  -9   1   9    7.14   18.61    2.85 o
  -8   1   9   13.99   16.98    2.13 o
  -7   1   9    3.95    6.28    1.00 o
  -6   1   9   10.36    8.83    1.14 o
  -5   1   9    7.17    7.14    0.97 o
  -4   1   9    1.35    1.16    0.34 o
  -3   1   9   36.05   45.75    6.01 o
  -2   1   9   24.06   38.93    6.00 o
  -1   1   9   38.34   39.21    5.19 o
   0   1   9    1.01    0.49    0.54 <
   1   1   9   44.67   37.18    7.36 o
   2   1   9   19.88   19.90    3.47 o
   3   1   9    4.65    9.82    2.04 o
   4   1   9    2.00    7.51    3.56 <
 -11   2   9    0.78    2.34    0.56 o
 -10   2   9   13.61   18.65    2.45 o
  -9   2   9    7.02   23.58    2.97 o
  -8   2   9   14.88   19.16    2.45 o
  -7   2   9    9.26   12.44    1.72 o
  -6   2   9    8.71    8.54    1.36 o
  -5   2   9    1.93    2.20    0.47 o
  -4   2   9    3.83    4.28    0.69 o
  -3   2   9    4.23    6.85    1.09 o
  -2   2   9    1.15    3.27    0.96 o
  -1   2   9   15.38   20.77    2.93 o
   0   2   9   11.33    8.88    2.01 o
   1   2   9   22.59   30.62    4.85 o
   2   2   9   13.81   10.13    1.85 o
   3   2   9   22.49   32.51    8.73 o
   4   2   9    9.41    5.90    2.10 <
 -10   3   9   11.02   15.70    2.30 o
  -9   3   9    8.82   16.27    2.55 o
  -8   3   9   10.52   13.46    1.85 o
  -7   3   9    6.59    9.89    1.40 o
  -6   3   9    4.86   12.92    1.80 o
  -5   3   9   20.80   21.76    2.62 o
  -4   3   9    0.40    1.33    0.34 o
  -3   3   9   27.40   22.26    2.67 o
  -2   3   9    1.65    3.52    0.61 o
  -1   3   9    0.67    5.70    1.21 o
   0   3   9    8.98    9.44    1.42 o
   1   3   9   13.13    8.32    1.67 o
   2   3   9    3.01    5.63    1.15 o
   3   3   9   17.31   12.86    5.26 <
   4   3   9   17.58   15.62    4.02 o
  -9   4   9    0.40    9.60    1.79 o
  -8   4   9    5.88   10.77    1.46 o
  -7   4   9    1.27    3.16    0.70 o
  -6   4   9    2.79    7.34    1.54 o
  -5   4   9    1.02    3.79    0.66 o
  -4   4   9    2.66    3.96    0.82 o
  -3   4   9    1.57    1.50    0.44 o
  -2   4   9    5.59    6.29    1.00 o
  -1   4   9    2.21    3.45    0.80 o
   0   4   9    9.78   13.88    2.77 o
   1   4   9    5.38    4.19    1.08 o
   2   4   9    5.10    9.65    1.88 o
   3   4   9    4.84    3.92    2.70 <
  -7   5   9    2.17    3.10    0.70 o
  -6   5   9    0.89    5.89    1.04 o
  -5   5   9    2.01    2.72    0.51 o
  -4   5   9    2.66    4.31    0.74 o
  -3   5   9    8.82    8.66    1.10 o
  -2   5   9    2.93    6.97    1.41 o
  -1   5   9    3.45    1.46    0.57 <
   0   5   9    2.13    9.85    2.19 o
   1   5   9    2.04    3.19    0.89 o
 -11   0  10    6.43   12.60    2.52 o
 -10   0  10    0.88   14.20    3.61 o
  -9   0  10    1.13    0.91    0.76 <
  -8   0  10    0.24    1.36    0.68 <
  -7   0  10    7.97   14.59    2.78 o
  -6   0  10    1.44    2.37    0.68 o
  -5   0  10   30.26   23.00    3.74 o
  -4   0  10    5.97    6.16    1.21 o
  -3   0  10    9.63   10.06    1.85 o
  -2   0  10   34.54   40.97    8.85 o
  -1   0  10   84.99   65.22   13.83 o
   0   0  10   20.20   20.13    3.37 o
   1   0  10    9.12    7.31    2.19 o
   2   0  10    2.77    3.17    1.60 <
   3   0  10    2.38    2.93    1.24 <
   4   0  10    4.21    6.29    2.54 <
 -11   1  10    3.91    5.33    0.87 o
 -10   1  10    1.39   19.92    3.95 o
  -9   1  10    0.72    2.83    0.60 o
  -8   1  10    3.06    6.65    1.18 o
  -7   1  10    6.83    7.98    1.09 o
  -6   1  10    0.43    1.81    0.41 o
  -5   1  10    4.51    3.11    0.50 o
  -4   1  10    2.42    2.22    0.47 o
  -3   1  10   26.69   38.60    6.04 o
  -2   1  10   29.39   41.87    6.61 o
  -1   1  10    6.64   12.27    2.14 o
   0   1  10   38.79   55.67    6.49 o
   1   1  10    2.46    2.22    0.82 <
   2   1  10   25.96   15.76    2.95 o
   3   1  10    2.18    3.65    1.18 o
   4   1  10   12.42   15.97    3.35 o
 -10   2  10    6.62   13.33    2.91 o
  -9   2  10   16.73   17.90    2.17 o
  -8   2  10    0.28    2.86    0.57 o
  -7   2  10    1.27    4.97    1.07 o
  -6   2  10    1.11    1.86    0.43 o
  -5   2  10    3.85    3.48    0.53 o
  -4   2  10    2.96    3.60    0.82 o
  -3   2  10    3.37    4.80    0.80 o
  -2   2  10    5.16    8.27    1.31 o
  -1   2  10   12.10   13.34    1.97 o
   0   2  10   13.34   12.98    2.07 o
   1   2  10    1.91    4.38    1.16 o
   2   2  10    9.92    9.92    1.81 o
   3   2  10    0.42    1.31    1.22 <
  -9   3  10    1.33    0.84    0.58 <
  -8   3  10    1.55    7.01    1.07 o
  -7   3  10   21.13   25.23    3.15 o
  -6   3  10    9.88   11.87    1.48 o
  -5   3  10    1.12   10.05    1.64 o
  -4   3  10    1.71    2.24    0.44 o
  -3   3  10    3.83    5.86    0.82 o
  -2   3  10    0.30    2.98    0.59 o
  -1   3  10    1.09   -0.09    0.31 <
   0   3  10    0.62    3.73    0.84 o
   1   3  10   18.02   23.11    3.28 o
   2   3  10    4.24    8.00    1.88 o
  -8   4  10    0.25   -0.14    0.32 <
  -7   4  10    0.84    2.48    0.56 o
  -6   4  10    1.30    2.34    0.54 o
  -5   4  10   11.77   11.52    1.37 o
  -4   4  10    2.00    3.15    0.54 o
  -3   4  10    0.76    2.00    0.46 o
  -2   4  10    5.51    5.96    1.06 o
  -1   4  10    1.71    2.64    0.63 o
   0   4  10    4.85    5.60    1.60 o
   1   4  10    0.10    1.21    0.69 <
  -6   5  10    0.58    0.85    0.77 <
  -5   5  10    2.02    4.34    0.72 o
  -4   5  10    4.77    6.58    0.95 o
  -3   5  10    1.87    1.42    0.45 o
  -2   5  10    3.05    4.03    0.75 o
  -1   5  10    1.40    5.76    1.32 o
 -10   0  11    0.02    0.16    0.51 <
  -9   0  11    8.85   11.94    2.44 o
  -8   0  11    0.04    2.40    0.64 o
  -7   0  11    1.26   22.30    4.46 o
  -6   0  11   19.10   18.73    3.67 o
  -5   0  11    3.78    4.09    0.87 o
  -4   0  11   28.75   24.56    4.38 o
  -3   0  11    0.46    2.85    0.95 <
  -2   0  11    0.63    3.34    1.47 <
  -1   0  11   66.74   40.97    8.84 o
   0   0  11    0.31   -0.53    0.73 <
   2   0  11    0.89    0.35    0.81 <
 -10   1  11    0.70    0.11    0.42 <
  -9   1  11    0.71    1.08    0.57 <
  -8   1  11    1.63    2.89    0.54 o
  -7   1  11    0.24    1.68    0.52 o
  -6   1  11    3.63    5.18    1.28 o
  -5   1  11    6.08    9.18    1.60 o
  -4   1  11   44.40   50.19    6.60 o
  -3   1  11   50.46   55.92    7.20 o
  -2   1  11   43.66   55.07    9.39 o
  -1   1  11   17.39   22.64    3.91 o
   0   1  11    1.05   -0.10    0.53 <
   1   1  11    7.97    8.65    1.75 o
   2   1  11    5.38    5.41    1.15 o
  -9   2  11    1.00    2.44    0.51 o
  -8   2  11    3.23    8.30    1.25 o
  -7   2  11    2.68    3.75    0.69 o
  -6   2  11    7.26   12.27    1.45 o
  -5   2  11   10.89   10.05    1.53 o
  -4   2  11    1.80    2.87    0.64 o
  -3   2  11    3.37    5.74    0.99 o
  -2   2  11    0.37   -0.45    0.60 <
  -1   2  11   10.47    8.92    1.41 o
   0   2  11    7.96    7.92    1.19 o
   1   2  11    7.63   10.44    2.22 o
   2   2  11    4.42    2.16    0.98 <
  -8   3  11    2.95    6.44    1.19 o
  -7   3  11   10.81    9.98    1.49 o
  -6   3  11    9.20    8.26    1.15 o
  -5   3  11    1.23    1.61    0.33 o
  -4   3  11    3.02    2.81    0.50 o
  -3   3  11    6.92    7.71    1.47 o
  -2   3  11    2.72    5.44    1.05 o
  -1   3  11    1.97    1.82    0.50 o
   0   3  11    7.94   11.04    1.96 o
   1   3  11    3.69    4.76    1.00 o
  -7   4  11    0.65    0.53    0.27 <
  -6   4  11    1.78    1.68    0.43 o
  -5   4  11    0.72    1.93    0.33 o
  -4   4  11    1.38    1.64    0.44 o
  -3   4  11    2.38    2.94    0.64 o
  -2   4  11    0.15    1.88    0.60 o
  -1   4  11    5.79    3.19    0.61 o
  -9   0  12    0.59    0.69    0.44 <
  -8   0  12    0.32    1.64    0.56 <
  -7   0  12    0.91    1.55    0.51 o
  -6   0  12    1.58    5.49    1.14 o
  -5   0  12    1.16    0.76    0.46 <
  -4   0  12    0.86    1.53    0.64 <
  -3   0  12    8.94   10.39    1.85 o
  -2   0  12    4.64   10.83    2.65 o
  -1   0  12    0.32    2.89    0.76 o
   0   0  12   10.65    9.06    1.78 o
   1   0  12    4.00    5.57    1.85 o
  -9   1  12    2.50    3.96    0.61 o
  -8   1  12    0.40    0.31    0.31 <
  -7   1  12   14.28   13.61    1.77 o
  -6   1  12    1.31    1.21    0.29 o
  -5   1  12   33.59   31.67    4.70 o
  -4   1  12    0.59    3.29    0.65 o
  -3   1  12   14.04   15.69    2.32 o
  -2   1  12    6.70    5.21    1.01 o
  -1   1  12    5.72    3.29    0.82 o
   0   1  12    0.37    0.43    0.44 <
  -8   2  12    1.87    2.32    0.43 o
  -7   2  12    7.10    7.66    1.18 o
  -6   2  12    3.43    5.86    0.85 o
  -5   2  12   11.01    7.45    1.07 o
  -4   2  12    1.71    3.34    0.59 o
  -3   2  12   16.37   18.06    2.49 o
  -2   2  12    1.08    2.57    0.64 o
  -1   2  12    4.19    4.37    0.87 o
   0   2  12    0.91    1.39    0.49 <
  -7   3  12    4.35    7.57    1.14 o
  -6   3  12    2.86    3.86    0.54 o
  -5   3  12    1.86    3.13    0.70 o
  -4   3  12    1.20    1.39    0.35 o
  -3   3  12    0.42    1.48    0.46 o
  -2   3  12    0.98    2.21    0.59 o
  -7   0  13    1.26    2.32    0.57 o
  -6   0  13    2.93    3.61    0.81 o
  -5   0  13    6.61    4.01    0.84 o
  -4   0  13    0.09    0.17    0.41 <
  -3   0  13    3.39    4.53    1.07 o
  -2   0  13    3.49    4.25    1.02 o
  -7   1  13    0.71    1.42    0.34 o
  -6   1  13    5.34    5.55    0.85 o
  -5   1  13    1.90    2.37    0.44 o
  -4   1  13    5.79    6.14    1.13 o
  -3   1  13    1.33    1.67    0.58 <
  -2   1  13    1.66    3.52    0.72 o
  -5   2  13    1.04    5.32    1.24 o
  -4   2  13   11.60   16.24    2.43 o

#=======================================================================
# start Validation Reply Form
_vrf_ATOM007_ibuprofen_kinematical
;
PROBLEM: _atom_site_aniso_label is missing
RESPONSE: ADPs were not refined for that study
;
_vrf_THETM01_ibuprofen_kinematical
;
PROBLEM: The value of sine(theta_max)/wavelength is less than 0.550
RESPONSE: Low resolution of the data
;
_vrf_PLAT201_ibuprofen_kinematical
;
PROBLEM: Isotropic non-H Atoms in Main Residue(s) .......         30 Report
RESPONSE: ADPs were not refined for that study
;
_vrf_PLAT082_ibuprofen_kinematical
;
PROBLEM: High R1 Value ..................................       0.19 Report
RESPONSE: Kinematical refinement from 3DED data
;
_vrf_PLAT084_ibuprofen_kinematical
;
PROBLEM: High wR2 Value (i.e. > 0.25) ...................       0.41 Report
RESPONSE: Kinematical refinement from 3DED data
;
_vrf_PLAT340_ibuprofen_kinematical
;
PROBLEM: Low Bond Precision on  C-C Bonds ...............    0.02923 Ang.  
RESPONSE: Normal precision level obtained from kinematical refinement 
;
# end Validation Reply Form


#=======================================================================
data_L-alanine_model0
#=======================================================================
_computing_data_collection               'self-written scripts, OLYMPUS iTEM'
_computing_cell_refinement               'PETS2'
_computing_data_reduction                'PETS2'
_computing_structure_solution            'superflip'
_computing_structure_refinement          'Jana2020'
_computing_molecular_graphics            'VESTA 3'
#=======================================================================

# 5. CHEMICAL DATA

_chemical_name_systematic                DL-alanine
_chemical_name_common                    DL-alanine
_chemical_formula_sum                    'C3 H7 N O2'
_chemical_formula_weight                 89.1


#=======================================================================

# 6. CRYSTAL DATA

_symmetry_cell_setting                   orthorhombic
_symmetry_space_group_name_H-M           'P 21 21 21'
_symmetry_space_group_name_Hall          'P 2xab;2ybc;2zac'
_symmetry_Int_Tables_number              19

loop_
 _space_group_symop_id
 _space_group_symop_operation_xyz
 1   x,y,z
 2   -x+1/2,-y,z+1/2
 3   -x,y+1/2,-z+1/2
 4   x+1/2,-y+1/2,-z

_cell_length_a                           5.7733(11)
_cell_length_b                           5.9524(12)
_cell_length_c                           12.2465(2)
_cell_angle_alpha                        90
_cell_angle_beta                         90
_cell_angle_gamma                        90
_cell_volume                             420.85(14)


_cell_formula_units_Z                    4

_cell_measurement_reflns_used            3422
_cell_measurement_theta_min              0.12
_cell_measurement_theta_max              1.44
_cell_measurement_temperature            100


_exptl_crystal_density_diffrn            1.4061
_exptl_crystal_F_000                     69.628


_exptl_crystal_description              'irregular shape'
#=======================================================================

# 7. EXPERIMENTAL DATA

_diffrn_ambient_temperature              100
_diffrn_radiation_type                   'electrons 200 keV'
_diffrn_radiation_source                 'Lab6 cathode'
_diffrn_radiation_wavelength             0.0251
_diffrn_measurement_device               'TEM FEI Tecnai G2 20'
_diffrn_detector                         'ASI'
_diffrn_measurement_method               'continuous-rotation 3D ED'
_diffrn_measurement_specimen_support     'holey carbon grid'

_diffrn_reflns_number                    3422
_diffrn_reflns_theta_min                 0.12
_diffrn_reflns_theta_max                 1.44
_diffrn_reflns_theta_full                1.09
_diffrn_measured_fraction_theta_max      0.55
_diffrn_measured_fraction_theta_full     0.84
_diffrn_reflns_av_R_equivalents          0.111
_diffrn_reflns_av_unetI/netI             ?
_diffrn_reflns_limit_h_min               -11
_diffrn_reflns_limit_h_max               11
_diffrn_reflns_limit_k_min               -9
_diffrn_reflns_limit_k_max               9
_diffrn_reflns_limit_l_min               -24
_diffrn_reflns_limit_l_max               22
_diffrn_reflns_reduction_process         ?


_diffrn_radiation_probe                  electron

#=======================================================================

# 8. REFINEMENT DATA

_refine_special_details
; ?
;

_reflns_number_total                     1127
_reflns_number_gt                        1036
_reflns_threshold_expression             'I>3\s(I)'

_refine_ls_structure_factor_coef         Fsqd
_refine_ls_R_factor_gt                   0.1428
_refine_ls_wR_factor_gt                  0.3477
_refine_ls_R_factor_all                  0.1482
_refine_ls_wR_factor_ref                 0.3480
_refine_ls_goodness_of_fit_ref           8.7578
_refine_ls_goodness_of_fit_gt            9.1441
_refine_ls_restrained_S_gt               ?
_refine_ls_restrained_S_all              ?
_refine_ls_number_reflns                 1127
_refine_ls_number_parameters             56
_refine_ls_number_restraints             0
_refine_ls_number_constraints            63
_refine_ls_weighting_scheme              sigma
_refine_ls_weighting_details             'calc w=1/[\s^2^(Fo^2^)+(0.02P)^2^+0.0000P] where P=(Fo^2^+2Fc^2^)/3'
_refine_ls_hydrogen_treatment            'constr'
_refine_ls_shift/su_max                  0.0044
_refine_ls_shift/su_mean                 0.0011
_refine_diff_density_max                 0.15
_refine_diff_density_min                 -0.17
_refine_ls_extinction_method             'SHELXL-2017/1 (Sheldrick, 2015)'
_refine_ls_extinction_coef               32(5)
_refine_ls_extinction_expression         'Fc^*^=kFc[1+0.001xFc^2^\l^3^/sin(2\q)]^-1/4^'
_chemical_absolute_configuration         'rm'

loop_
 _atom_type_symbol
 _atom_type_scat_source
 C   International_Tables_Vol_C
 H   International_Tables_Vol_C
 N   International_Tables_Vol_C
 O   International_Tables_Vol_C


#=======================================================================

# 9. ATOMIC COORDINATES AND DISPLACEMENT PARAMETERS

loop_
 _atom_site_label
 _atom_site_type_symbol
 _atom_site_fract_x
 _atom_site_fract_y
 _atom_site_fract_z
 _atom_site_adp_type
 _atom_site_U_iso_or_equiv
 _atom_site_site_symmetry_multiplicity
 _atom_site_occupancy
 _atom_site_calc_flag
 _atom_site_refinement_flags
 _atom_site_disorder_assembly
 _atom_site_disorder_group
  O1 O -0.1255(7) 0.7271(11) 0.4154(4) Uani 0.0194(16) 4 1 d . . .
  O2 O -0.2617(6) 0.4455(10) 0.3150(3) Uani 0.0152(13) 4 1 d . . .
  C1 C -0.1013(7) 0.5560(13) 0.3592(4) Uani 0.0135(16) 4 1 d . . .
  C2 C 0.1919(8) 0.2676(13) 0.4089(4) Uani 0.0198(18) 4 1 d . . .
  N1 N 0.3149(7) 0.6537(10) 0.3625(4) Uani 0.0160(15) 4 1 d . . .
  C3 C 0.1452(7) 0.4687(12) 0.3388(4) Uani 0.0147(16) 4 1 d . . .
  H1c3 H 0.163048 0.41892 0.256099 Uani 0.0176 4 1 d . . .
  H1c2 H 0.364038 0.211791 0.395918 Uani 0.0237 4 1 d . . .
  H2c2 H 0.074678 0.137288 0.38825 Uani 0.0237 4 1 d . . .
  H3c2 H 0.169956 0.311443 0.492151 Uani 0.0237 4 1 d . . .
  H1n1 H 0.287175 0.782907 0.310606 Uani 0.0192 4 1 d . . .
  H2n1 H 0.293629 0.707121 0.440112 Uani 0.0192 4 1 d . . .
  H3n1 H 0.477885 0.595588 0.352624 Uani 0.0192 4 1 d . . .

loop_
 _atom_site_aniso_label
 _atom_site_aniso_type_symbol
 _atom_site_aniso_U_11
 _atom_site_aniso_U_22
 _atom_site_aniso_U_33
 _atom_site_aniso_U_12
 _atom_site_aniso_U_13
 _atom_site_aniso_U_23
 O1 O 0.0124(14) 0.024(4) 0.022(2) 0.000(2) 0.0009(15) -0.0048(19)
 O2 O 0.0063(11) 0.015(3) 0.025(2) -0.0004(17) 0.0005(13) -0.0057(17)
 C1 C 0.0075(16) 0.018(4) 0.016(2) -0.002(2) -0.0013(17) 0.001(2)
 C2 C 0.0148(18) 0.023(5) 0.022(2) -0.000(2) -0.0012(19) -0.006(2)
 N1 N 0.0110(14) 0.016(4) 0.021(2) -0.0004(18) 0.0007(17) 0.0042(17)
 C3 C 0.0081(15) 0.021(4) 0.015(2) 0.002(2) -0.0008(16) -0.005(2)
 H1c3 H 0.009755 0.025538 0.017559 0.002616 -0.000991 -0.006428
 H1c2 H 0.017793 0.027562 0.025892 -0.000333 -0.001488 -0.007715
 H2c2 H 0.017793 0.027562 0.025892 -0.000333 -0.001488 -0.007715
 H3c2 H 0.017793 0.027562 0.025892 -0.000333 -0.001488 -0.007715
 H1n1 H 0.013253 0.018834 0.02561 -0.000436 0.000876 0.005039
 H2n1 H 0.013253 0.018834 0.02561 -0.000436 0.000876 0.005039
 H3n1 H 0.013253 0.018834 0.02561 -0.000436 0.000876 0.005039


#=======================================================================

# 10. MOLECULAR GEOMETRY


loop_
 _geom_bond_atom_site_label_1
 _geom_bond_atom_site_label_2
 _geom_bond_site_symmetry_1
 _geom_bond_site_symmetry_2
 _geom_bond_distance
 _geom_bond_publ_flag
  O1 C1 . . 1.237(9) ?
  O2 C1 . . 1.258(7) ?
  C1 C3 . . 1.535(6) ?
  C2 C3 . . 1.498(9) ?
  C2 H1c2 . . 1.06 ?
  C2 H2c2 . . 1.06 ?
  C2 H3c2 . . 1.06 ?
  N1 C3 . . 1.502(8) ?
  N1 H1n1 . . 1.01 ?
  N1 H2n1 . . 1.01 ?
  N1 H3n1 . . 1.01 ?
  C3 H1c3 . . 1.06 ?

loop_
 _geom_angle_atom_site_label_1
 _geom_angle_atom_site_label_2
 _geom_angle_atom_site_label_3
 _geom_angle_site_symmetry_1
 _geom_angle_site_symmetry_2
 _geom_angle_site_symmetry_3
 _geom_angle
 _geom_angle_publ_flag
  O1 C1 O2 . . . 125.9(5) ?
  O1 C1 C3 . . . 118.3(5) ?
  O2 C1 C3 . . . 115.8(6) ?
  C3 C2 H1c2 . . . 109.47 ?
  C3 C2 H2c2 . . . 109.47 ?
  C3 C2 H3c2 . . . 109.47 ?
  H1c2 C2 H2c2 . . . 109.47 ?
  H1c2 C2 H3c2 . . . 109.47 ?
  H2c2 C2 H3c2 . . . 109.47 ?
  C3 N1 H1n1 . . . 109.47 ?
  C3 N1 H2n1 . . . 109.47 ?
  C3 N1 H3n1 . . . 109.47 ?
  H1n1 N1 H2n1 . . . 109.47 ?
  H1n1 N1 H3n1 . . . 109.47 ?
  H2n1 N1 H3n1 . . . 109.47 ?
  C1 C3 C2 . . . 110.1(4) ?
  C1 C3 N1 . . . 108.9(5) ?
  C1 C3 H1c3 . . . 109.92 ?
  C2 C3 N1 . . . 111.0(4) ?
  C2 C3 H1c3 . . . 107.85 ?
  N1 C3 H1c3 . . . 109.04 ?


loop_
 _geom_hbond_atom_site_label_D
 _geom_hbond_atom_site_label_H
 _geom_hbond_atom_site_label_A
 _geom_hbond_site_symmetry_D
 _geom_hbond_site_symmetry_H
 _geom_hbond_site_symmetry_A
 _geom_hbond_distance_DH
 _geom_hbond_distance_HA
 _geom_hbond_distance_DA
 _geom_hbond_angle_DHA
 _geom_hbond_publ_flag
  C3 H1c3 O1 . . 3_545   1.06   2.40   3.431(7)   163.75 ?
  N1 H1n1 O2 . . 3_555   1.01   1.82   2.799(7)   161.34 ?
  N1 H2n1 O1 . . 4_566   1.01   1.87   2.832(6)   157.77 ?
  N1 H3n1 O2 . . 1_655   1.01   1.81   2.802(6)   167.00 ?
  N1 H3n1 C1 . . 1_655   1.01   2.44   3.421(6)   162.95 ?


#=======================================================================
# start Validation Reply Form
_vrf_GOODF01_L-alanine_kinematical
;
PROBLEM: The least squares goodness of fit parameter lies
RESPONSE: Kinematical refinement from 3DED data and this is a testing model
;
_vrf_PLAT087_L-alanine_kinematical
;
PROBLEM: Unsatisfactory S value (Too High) ..............       8.76 Check 
RESPONSE: Kinematical refinement from 3DED data and this is a testing model
for the purpose of study 
;
# end Validation Reply Form
#=======================================================================


data_L-alanine_model1
#=======================================================================
_computing_data_collection               'self-written scripts, OLYMPUS iTEM'
_computing_cell_refinement               'PETS2'
_computing_data_reduction                'PETS2'
_computing_structure_solution            'superflip'
_computing_structure_refinement          'Jana2020'
_computing_molecular_graphics            'VESTA 3'
#=======================================================================

# 5. CHEMICAL DATA

_chemical_name_systematic                DL-alanine
_chemical_name_common                    DL-alanine
_chemical_formula_sum                    'C3 H7 N O2'
_chemical_formula_weight                 89.1

#=======================================================================

# 6. CRYSTAL DATA

_symmetry_cell_setting                   orthorhombic
_symmetry_space_group_name_H-M           'P 21 21 21'
_symmetry_space_group_name_Hall          'P 2xab;2ybc;2zac'
_symmetry_Int_Tables_number              19

loop_
 _space_group_symop_id
 _space_group_symop_operation_xyz
 1   x,y,z
 2   -x+1/2,-y,z+1/2
 3   -x,y+1/2,-z+1/2
 4   x+1/2,-y+1/2,-z

_cell_length_a                           5.7733(11)
_cell_length_b                           5.9524(12)
_cell_length_c                           12.2465(2)
_cell_angle_alpha                        90
_cell_angle_beta                         90
_cell_angle_gamma                        90
_cell_volume                             420.85(14)


_cell_formula_units_Z                    4

_cell_measurement_reflns_used            3422
_cell_measurement_theta_min              0.12
_cell_measurement_theta_max              1.44
_cell_measurement_temperature            100


_exptl_crystal_density_diffrn            1.4061
_exptl_crystal_F_000                     69.628


_exptl_crystal_description              'irregular shape'

#=======================================================================

# 7. EXPERIMENTAL DATA

_diffrn_ambient_temperature              100
_diffrn_radiation_type                   'electrons 200 keV'
_diffrn_radiation_source                 'Lab6 cathode'
_diffrn_radiation_wavelength             0.0251
_diffrn_measurement_device               'TEM FEI Tecnai G2 20'
_diffrn_detector                         'ASI'
_diffrn_measurement_method               'continuous-rotation 3D ED'
_diffrn_measurement_specimen_support     'holey carbon grid'


_diffrn_reflns_number                    3422
_diffrn_reflns_theta_min                 0.12
_diffrn_reflns_theta_max                 1.44
_diffrn_reflns_theta_full                1.09
_diffrn_measured_fraction_theta_max      0.55
_diffrn_measured_fraction_theta_full     0.84
_diffrn_reflns_av_R_equivalents          0.111
_diffrn_reflns_av_unetI/netI             0.0779
_diffrn_reflns_limit_h_min               -11
_diffrn_reflns_limit_h_max               11
_diffrn_reflns_limit_k_min               -9
_diffrn_reflns_limit_k_max               9
_diffrn_reflns_limit_l_min               -24
_diffrn_reflns_limit_l_max               22
_diffrn_reflns_reduction_process         ?


_diffrn_radiation_probe                  electron

#=======================================================================

# 8. REFINEMENT DATA

_refine_special_details
; ?
;

_reflns_number_total                     1127
_reflns_number_gt                        922
_reflns_threshold_expression             'I>3\s(I)'

_refine_ls_structure_factor_coef         Fsqd
_refine_ls_R_factor_gt                   0.1392
_refine_ls_wR_factor_gt                  0.3359
_refine_ls_R_factor_all                  0.1571
_refine_ls_wR_factor_ref                 0.3376
_refine_ls_goodness_of_fit_ref           5.3504
_refine_ls_goodness_of_fit_gt            5.9096
_refine_ls_restrained_S_gt               ?
_refine_ls_restrained_S_all              ?
_refine_ls_number_reflns                 1127
_refine_ls_number_parameters             56
_refine_ls_number_restraints             0
_refine_ls_number_constraints            63
_refine_ls_weighting_scheme              sigma
_refine_ls_weighting_details             'calc w=1/[\s^2^(Fo^2^)+(0.02P)^2^+0.0000P] where P=(Fo^2^+2Fc^2^)/3'
_refine_ls_hydrogen_treatment            'constr'
_refine_ls_shift/su_max                  0.0313
_refine_ls_shift/su_mean                 0.0062
_refine_diff_density_max                 0.17
_refine_diff_density_min                 -0.21
_refine_ls_extinction_method             'SHELXL-2017/1 (Sheldrick, 2015)'
_refine_ls_extinction_coef               15(2)
_refine_ls_extinction_expression         'Fc^*^=kFc[1+0.001xFc^2^\l^3^/sin(2\q)]^-1/4^'
_chemical_absolute_configuration         'rm'


loop_
 _atom_type_symbol
 _atom_type_scat_source
 C   International_Tables_Vol_C
 H   International_Tables_Vol_C
 N   International_Tables_Vol_C
 O   International_Tables_Vol_C


#=======================================================================

# 9. ATOMIC COORDINATES AND DISPLACEMENT PARAMETERS

loop_
 _atom_site_label
 _atom_site_type_symbol
 _atom_site_fract_x
 _atom_site_fract_y
 _atom_site_fract_z
 _atom_site_adp_type
 _atom_site_U_iso_or_equiv
 _atom_site_site_symmetry_multiplicity
 _atom_site_occupancy
 _atom_site_calc_flag
 _atom_site_refinement_flags
 _atom_site_disorder_assembly
 _atom_site_disorder_group
  O1 O -0.1255(7) 0.7261(9) 0.4150(3) Uani 0.0162(10) 4 1 d . . .
  O2 O -0.2631(6) 0.4407(9) 0.3153(3) Uani 0.0157(9) 4 1 d . . .
  C1 C -0.1014(8) 0.5568(10) 0.3600(3) Uani 0.0108(10) 4 1 d . . .
  C2 C 0.1960(9) 0.2671(12) 0.4091(4) Uani 0.0186(15) 4 1 d . . .
  N1 N 0.3148(7) 0.6573(8) 0.3611(3) Uani 0.0136(12) 4 1 d . . .
  C3 C 0.1445(8) 0.4699(11) 0.3390(3) Uani 0.0156(13) 4 1 d . . .
  H1c3 H 0.159651 0.418564 0.256373 Uani 0.0187 4 1 d . . .
  H1c2 H 0.366103 0.209284 0.39265 Uani 0.0223 4 1 d . . .
  H2c2 H 0.075479 0.137857 0.391252 Uani 0.0223 4 1 d . . .
  H3c2 H 0.182477 0.311882 0.492639 Uani 0.0223 4 1 d . . .
  H1n1 H 0.299026 0.708295 0.439396 Uani 0.0163 4 1 d . . .
  H2n1 H 0.28167 0.78754 0.310604 Uani 0.0163 4 1 d . . .
  H3n1 H 0.477652 0.601256 0.348072 Uani 0.0163 4 1 d . . .

loop_
 _atom_site_aniso_label
 _atom_site_aniso_type_symbol
 _atom_site_aniso_U_11
 _atom_site_aniso_U_22
 _atom_site_aniso_U_33
 _atom_site_aniso_U_12
 _atom_site_aniso_U_13
 _atom_site_aniso_U_23
 O1 O 0.0103(13) 0.022(2) 0.0167(11) -0.0059(16) 0.0005(14) -0.0059(12)
 O2 O 0.0047(11) 0.025(2) 0.0170(11) 0.0024(15) 0.0027(10) -0.0097(11)
 C1 C 0.0067(15) 0.015(2) 0.0104(11) 0.006(2) 0.0009(14) -0.0019(13)
 C2 C 0.016(2) 0.017(3) 0.0227(18) 0.003(2) -0.0078(19) -0.0084(15)
 N1 N 0.0105(15) 0.013(3) 0.0177(13) 0.0074(17) -0.0001(13) -0.0055(11)
 C3 C 0.0069(15) 0.027(3) 0.0124(12) 0.0013(18) -0.0017(14) -0.0013(15)
 H1c3 H 0.008277 0.032903 0.01487 0.001522 -0.00202 -0.001569
 H1c2 H 0.019111 0.020468 0.027206 0.004181 -0.009388 -0.010068
 H2c2 H 0.019111 0.020468 0.027206 0.004181 -0.009388 -0.010068
 H3c2 H 0.019111 0.020468 0.027206 0.004181 -0.009388 -0.010068
 H1n1 H 0.012596 0.015156 0.021192 0.008933 -0.00006 -0.006614
 H2n1 H 0.012596 0.015156 0.021192 0.008933 -0.00006 -0.006614
 H3n1 H 0.012596 0.015156 0.021192 0.008933 -0.00006 -0.006614


#=======================================================================

# 10. MOLECULAR GEOMETRY


loop_
 _geom_bond_atom_site_label_1
 _geom_bond_atom_site_label_2
 _geom_bond_site_symmetry_1
 _geom_bond_site_symmetry_2
 _geom_bond_distance
 _geom_bond_publ_flag
  O1 C1 . . 1.221(7) ?
  O2 C1 . . 1.284(6) ?
  C1 C3 . . 1.533(7) ?
  C2 C3 . . 1.511(9) ?
  C2 H1c2 . . 1.06 ?
  C2 H2c2 . . 1.06 ?
  C2 H3c2 . . 1.06 ?
  N1 C3 . . 1.512(7) ?
  N1 H1n1 . . 1.01 ?
  N1 H2n1 . . 1.01 ?
  N1 H3n1 . . 1.01 ?
  C3 H1c3 . . 1.06 ?

loop_
 _geom_angle_atom_site_label_1
 _geom_angle_atom_site_label_2
 _geom_angle_atom_site_label_3
 _geom_angle_site_symmetry_1
 _geom_angle_site_symmetry_2
 _geom_angle_site_symmetry_3
 _geom_angle
 _geom_angle_publ_flag
  O1 C1 O2 . . . 126.6(5) ?
  O1 C1 C3 . . . 118.5(4) ?
  O2 C1 C3 . . . 114.9(5) ?
  C3 C2 H1c2 . . . 109.47 ?
  C3 C2 H2c2 . . . 109.47 ?
  C3 C2 H3c2 . . . 109.47 ?
  H1c2 C2 H2c2 . . . 109.47 ?
  H1c2 C2 H3c2 . . . 109.47 ?
  H2c2 C2 H3c2 . . . 109.47 ?
  C3 N1 H1n1 . . . 109.47 ?
  C3 N1 H2n1 . . . 109.47 ?
  C3 N1 H3n1 . . . 109.47 ?
  H1n1 N1 H2n1 . . . 109.47 ?
  H1n1 N1 H3n1 . . . 109.47 ?
  H2n1 N1 H3n1 . . . 109.47 ?
  C1 C3 C2 . . . 110.9(4) ?
  C1 C3 N1 . . . 108.9(5) ?
  C1 C3 H1c3 . . . 109.51 ?
  C2 C3 N1 . . . 111.1(4) ?
  C2 C3 H1c3 . . . 107.23 ?
  N1 C3 H1c3 . . . 109.28 ?


loop_
 _geom_hbond_atom_site_label_D
 _geom_hbond_atom_site_label_H
 _geom_hbond_atom_site_label_A
 _geom_hbond_site_symmetry_D
 _geom_hbond_site_symmetry_H
 _geom_hbond_site_symmetry_A
 _geom_hbond_distance_DH
 _geom_hbond_distance_HA
 _geom_hbond_distance_DA
 _geom_hbond_angle_DHA
 _geom_hbond_publ_flag
  C3 H1c3 O1 . . 3_545   1.06   2.40   3.434(6)   164.89 ?
  N1 H1n1 O1 . . 4_566   1.01   1.88   2.849(5)   160.68 ?
  N1 H2n1 O2 . . 3_555   1.01   1.79   2.757(6)   158.01 ?
  N1 H3n1 O2 . . 1_655   1.01   1.82   2.813(6)   166.71 ?
  N1 H3n1 C1 . . 1_655   1.01   2.45   3.423(6)   161.77 ?


#=======================================================================
# start Validation Reply Form
_vrf_GOODF01_L-alanine_kinematical
;
PROBLEM: The least squares goodness of fit parameter lies
RESPONSE: Kinematical refinement from 3DED data and this is a testing model
;
_vrf_PLAT087_L-alanine_kinematical
;
PROBLEM: Unsatisfactory S value (Too High) ..............       5.35 Check 
RESPONSE: Kinematical refinement from 3DED data and this is a testing model
for the purpose of study
;
# end Validation Reply Form
#=======================================================================


data_L-alanine_model2
#=======================================================================
_computing_data_collection               'self-written scripts, OLYMPUS iTEM'
_computing_cell_refinement               'PETS2'
_computing_data_reduction                'PETS2'
_computing_structure_solution            'superflip'
_computing_structure_refinement          'Jana2020'
_computing_molecular_graphics            'VESTA 3'
#=======================================================================

# 5. CHEMICAL DATA

_chemical_name_systematic                DL-alanine
_chemical_name_common                    DL-alanine
_chemical_formula_sum                    'C3 H7 N O2'
_chemical_formula_weight                 89.1

#=======================================================================

# 6. CRYSTAL DATA

_symmetry_cell_setting                   orthorhombic
_symmetry_space_group_name_H-M           'P 21 21 21'
_symmetry_space_group_name_Hall          'P 2xab;2ybc;2zac'
_symmetry_Int_Tables_number              19

loop_
 _space_group_symop_id
 _space_group_symop_operation_xyz
 1   x,y,z
 2   -x+1/2,-y,z+1/2
 3   -x,y+1/2,-z+1/2
 4   x+1/2,-y+1/2,-z

_cell_length_a                           5.7733(11)
_cell_length_b                           5.9524(12)
_cell_length_c                           12.2465(2)
_cell_angle_alpha                        90
_cell_angle_beta                         90
_cell_angle_gamma                        90
_cell_volume                             420.85(14)


_cell_formula_units_Z                    4

_cell_measurement_reflns_used            3422
_cell_measurement_theta_min              0.12
_cell_measurement_theta_max              1.44
_cell_measurement_temperature            100


_exptl_crystal_density_diffrn            1.4061
_exptl_crystal_F_000                     69.628


_exptl_crystal_description              'irregular shape'

#=======================================================================

# 7. EXPERIMENTAL DATA

_diffrn_ambient_temperature              100
_diffrn_radiation_type                   'electrons 200 keV'
_diffrn_radiation_source                 'Lab6 cathode'
_diffrn_radiation_wavelength             0.0251
_diffrn_measurement_device               'TEM FEI Tecnai G2 20'
_diffrn_detector                         'ASI'
_diffrn_measurement_method               'continuous-rotation 3D ED'
_diffrn_measurement_specimen_support     'holey carbon grid'


_diffrn_reflns_number                    3422
_diffrn_reflns_theta_min                 0.12
_diffrn_reflns_theta_max                 1.44
_diffrn_reflns_theta_full                1.09
_diffrn_measured_fraction_theta_max      0.55
_diffrn_measured_fraction_theta_full     0.84
_diffrn_reflns_av_R_equivalents          0.111
_diffrn_reflns_av_unetI/netI             0.1511
_diffrn_reflns_limit_h_min               -11
_diffrn_reflns_limit_h_max               11
_diffrn_reflns_limit_k_min               -9
_diffrn_reflns_limit_k_max               9
_diffrn_reflns_limit_l_min               -24
_diffrn_reflns_limit_l_max               22
_diffrn_reflns_reduction_process         ?


_diffrn_radiation_probe                  electron

#=======================================================================

# 8. REFINEMENT DATA

_refine_special_details
; ?
;

_reflns_number_total                     1127
_reflns_number_gt                        845
_reflns_threshold_expression             'I>3\s(I)'

_refine_ls_structure_factor_coef         Fsqd
_refine_ls_R_factor_gt                   0.1395
_refine_ls_wR_factor_gt                  0.3365
_refine_ls_R_factor_all                  0.1531
_refine_ls_wR_factor_ref                 0.3447
_refine_ls_goodness_of_fit_ref           2.0282
_refine_ls_goodness_of_fit_gt            2.2725
_refine_ls_restrained_S_gt               ?
_refine_ls_restrained_S_all              ?
_refine_ls_number_reflns                 1127
_refine_ls_number_parameters             56
_refine_ls_number_restraints             0
_refine_ls_number_constraints            63
_refine_ls_weighting_scheme              sigma
_refine_ls_weighting_details             'calc w=1/[\s^2^(Fo^2^)+(0.02P)^2^+0.0000P] where P=(Fo^2^+2Fc^2^)/3'
_refine_ls_hydrogen_treatment            'constr'
_refine_ls_shift/su_max                  0.0285
_refine_ls_shift/su_mean                 0.0060
_refine_diff_density_max                 0.29
_refine_diff_density_min                 -0.17
_refine_ls_extinction_method             'SHELXL-2017/1 (Sheldrick, 2015)'
_refine_ls_extinction_coef               51(9)
_refine_ls_extinction_expression         'Fc^*^=kFc[1+0.001xFc^2^\l^3^/sin(2\q)]^-1/4^'
_chemical_absolute_configuration         'rm'


loop_
 _atom_type_symbol
 _atom_type_scat_source
 C   International_Tables_Vol_C
 H   International_Tables_Vol_C
 N   International_Tables_Vol_C
 O   International_Tables_Vol_C


#=======================================================================

# 9. ATOMIC COORDINATES AND DISPLACEMENT PARAMETERS

loop_
 _atom_site_label
 _atom_site_type_symbol
 _atom_site_fract_x
 _atom_site_fract_y
 _atom_site_fract_z
 _atom_site_adp_type
 _atom_site_U_iso_or_equiv
 _atom_site_site_symmetry_multiplicity
 _atom_site_occupancy
 _atom_site_calc_flag
 _atom_site_refinement_flags
 _atom_site_disorder_assembly
 _atom_site_disorder_group
  O1 O -0.1250(5) 0.7273(10) 0.4159(3) Uani 0.0189(12) 4 1 d . . .
  O2 O -0.2612(5) 0.4452(8) 0.3155(3) Uani 0.0149(10) 4 1 d . . .
  C1 C -0.1014(6) 0.5553(10) 0.3595(3) Uani 0.0115(11) 4 1 d . . .
  C2 C 0.1928(7) 0.2661(12) 0.4095(4) Uani 0.0202(14) 4 1 d . . .
  N1 N 0.3142(5) 0.6531(8) 0.3624(3) Uani 0.0143(10) 4 1 d . . .
  C3 C 0.1454(5) 0.4701(10) 0.3391(3) Uani 0.0132(12) 4 1 d . . .
  H1c3 H 0.163455 0.422061 0.25614 Uani 0.0158 4 1 d . . .
  H1c2 H 0.365811 0.212 0.39729 Uani 0.0242 4 1 d . . .
  H2c2 H 0.077385 0.135045 0.387752 Uani 0.0242 4 1 d . . .
  H3c2 H 0.168404 0.308475 0.492782 Uani 0.0242 4 1 d . . .
  H1n1 H 0.287995 0.781509 0.309918 Uani 0.0172 4 1 d . . .
  H2n1 H 0.291942 0.707962 0.43975 Uani 0.0172 4 1 d . . .
  H3n1 H 0.477069 0.594049 0.353404 Uani 0.0172 4 1 d . . .

loop_
 _atom_site_aniso_label
 _atom_site_aniso_type_symbol
 _atom_site_aniso_U_11
 _atom_site_aniso_U_22
 _atom_site_aniso_U_33
 _atom_site_aniso_U_12
 _atom_site_aniso_U_13
 _atom_site_aniso_U_23
 O1 O 0.0126(10) 0.024(3) 0.0203(15) 0.0004(14) 0.0005(11) -0.0059(14)
 O2 O 0.0062(8) 0.016(2) 0.0228(15) -0.0003(12) 0.0001(10) -0.0058(12)
 C1 C 0.0075(11) 0.012(3) 0.0150(16) -0.0012(15) -0.0023(12) -0.0003(14)
 C2 C 0.0159(14) 0.022(4) 0.0223(18) -0.0003(20) -0.0030(14) -0.0054(17)
 N1 N 0.0085(10) 0.015(3) 0.0197(15) -0.0017(13) 0.0011(12) 0.0040(12)
 C3 C 0.0075(11) 0.018(3) 0.0138(15) 0.0025(15) -0.0011(12) -0.0020(14)
 H1c3 H 0.009026 0.021987 0.016535 0.003056 -0.001353 -0.002415
 H1c2 H 0.019108 0.026869 0.026742 -0.000334 -0.003591 -0.006475
 H2c2 H 0.019108 0.026869 0.026742 -0.000334 -0.003591 -0.006475
 H3c2 H 0.019108 0.026869 0.026742 -0.000334 -0.003591 -0.006475
 H1n1 H 0.010244 0.017696 0.023592 -0.002059 0.001328 0.004762
 H2n1 H 0.010244 0.017696 0.023592 -0.002059 0.001328 0.004762
 H3n1 H 0.010244 0.017696 0.023592 -0.002059 0.001328 0.004762


#=======================================================================

# 10. MOLECULAR GEOMETRY


loop_
 _geom_bond_atom_site_label_1
 _geom_bond_atom_site_label_2
 _geom_bond_site_symmetry_1
 _geom_bond_site_symmetry_2
 _geom_bond_distance
 _geom_bond_publ_flag
  O1 C1 . . 1.243(8) ?
  O2 C1 . . 1.254(6) ?
  C1 C3 . . 1.533(5) ?
  C2 C3 . . 1.514(8) ?
  C2 H1c2 . . 1.06 ?
  C2 H2c2 . . 1.06 ?
  C2 H3c2 . . 1.06 ?
  N1 C3 . . 1.489(6) ?
  N1 H1n1 . . 1.01 ?
  N1 H2n1 . . 1.01 ?
  N1 H3n1 . . 1.01 ?
  C3 H1c3 . . 1.06 ?

loop_
 _geom_angle_atom_site_label_1
 _geom_angle_atom_site_label_2
 _geom_angle_atom_site_label_3
 _geom_angle_site_symmetry_1
 _geom_angle_site_symmetry_2
 _geom_angle_site_symmetry_3
 _geom_angle
 _geom_angle_publ_flag
  O1 C1 O2 . . . 126.1(4) ?
  O1 C1 C3 . . . 117.7(4) ?
  O2 C1 C3 . . . 116.2(5) ?
  C3 C2 H1c2 . . . 109.47 ?
  C3 C2 H2c2 . . . 109.47 ?
  C3 C2 H3c2 . . . 109.47 ?
  H1c2 C2 H2c2 . . . 109.47 ?
  H1c2 C2 H3c2 . . . 109.47 ?
  H2c2 C2 H3c2 . . . 109.47 ?
  C3 N1 H1n1 . . . 109.47 ?
  C3 N1 H2n1 . . . 109.47 ?
  C3 N1 H3n1 . . . 109.47 ?
  H1n1 N1 H2n1 . . . 109.47 ?
  H1n1 N1 H3n1 . . . 109.47 ?
  H2n1 N1 H3n1 . . . 109.47 ?
  C1 C3 C2 . . . 109.9(3) ?
  C1 C3 N1 . . . 109.6(4) ?
  C1 C3 H1c3 . . . 109.69 ?
  C2 C3 N1 . . . 111.0(3) ?
  C2 C3 H1c3 . . . 108.17 ?
  N1 C3 H1c3 . . . 108.49 ?


loop_
 _geom_hbond_atom_site_label_D
 _geom_hbond_atom_site_label_H
 _geom_hbond_atom_site_label_A
 _geom_hbond_site_symmetry_D
 _geom_hbond_site_symmetry_H
 _geom_hbond_site_symmetry_A
 _geom_hbond_distance_DH
 _geom_hbond_distance_HA
 _geom_hbond_distance_DA
 _geom_hbond_angle_DHA
 _geom_hbond_publ_flag
  C3 H1c3 O1 . . 3_545   1.06   2.42   3.443(6)   162.97 ?
  N1 H1n1 O2 . . 3_555   1.01   1.83   2.804(6)   162.19 ?
  N1 H2n1 O1 . . 4_566   1.01   1.87   2.828(5)   156.87 ?
  N1 H3n1 O2 . . 1_655   1.01   1.81   2.805(5)   167.05 ?
  N1 H3n1 C1 . . 1_655   1.01   2.45   3.424(4)   162.94 ?


#=======================================================================


data_L-alanine_model3
#=======================================================================
_computing_data_collection               'self-written scripts, OLYMPUS iTEM'
_computing_cell_refinement               'PETS2'
_computing_data_reduction                'PETS2'
_computing_structure_solution            'superflip'
_computing_structure_refinement          'Jana2020'
_computing_molecular_graphics            'VESTA 3'
#=======================================================================

# 5. CHEMICAL DATA

_chemical_name_systematic                DL-alanine
_chemical_name_common                    DL-alanine
_chemical_formula_sum                    'C3 H7 N O2'
_chemical_formula_weight                 89.1


#=======================================================================

# 6. CRYSTAL DATA

_symmetry_cell_setting                   orthorhombic
_symmetry_space_group_name_H-M           'P 21 21 21'
_symmetry_space_group_name_Hall          'P 2xab;2ybc;2zac'
_symmetry_Int_Tables_number              19

loop_
 _space_group_symop_id
 _space_group_symop_operation_xyz
 1   x,y,z
 2   -x+1/2,-y,z+1/2
 3   -x,y+1/2,-z+1/2
 4   x+1/2,-y+1/2,-z

_cell_length_a                           5.7733(11)
_cell_length_b                           5.9524(12)
_cell_length_c                           12.2465(2)
_cell_angle_alpha                        90
_cell_angle_beta                         90
_cell_angle_gamma                        90
_cell_volume                             420.85(14)


_cell_formula_units_Z                    4

_cell_measurement_reflns_used            3422
_cell_measurement_theta_min              0.12
_cell_measurement_theta_max              1.44
_cell_measurement_temperature            100


_exptl_crystal_density_diffrn            1.4061
_exptl_crystal_F_000                     69.628


_exptl_crystal_description              'irregular shape'
#=======================================================================

# 7. EXPERIMENTAL DATA

# 7. EXPERIMENTAL DATA

_diffrn_ambient_temperature              100
_diffrn_radiation_type                   'electrons 200 keV'
_diffrn_radiation_source                 'Lab6 cathode'
_diffrn_radiation_wavelength             0.0251
_diffrn_measurement_device               'TEM FEI Tecnai G2 20'
_diffrn_detector                         'ASI'
_diffrn_measurement_method               'continuous-rotation 3D ED'
_diffrn_measurement_specimen_support     'holey carbon grid'

_diffrn_reflns_number                    3422
_diffrn_reflns_theta_min                 0.12
_diffrn_reflns_theta_max                 1.44
_diffrn_reflns_theta_full                1.09
_diffrn_measured_fraction_theta_max      0.55
_diffrn_measured_fraction_theta_full     0.84
_diffrn_reflns_av_R_equivalents          0.111
_diffrn_reflns_av_unetI/netI             0.1238
_diffrn_reflns_limit_h_min               -11
_diffrn_reflns_limit_h_max               11
_diffrn_reflns_limit_k_min               -9
_diffrn_reflns_limit_k_max               9
_diffrn_reflns_limit_l_min               -24
_diffrn_reflns_limit_l_max               22
_diffrn_reflns_reduction_process         ?


_diffrn_radiation_probe                  electron

#=======================================================================

# 8. REFINEMENT DATA

_refine_special_details
; ?
;

_reflns_number_total                     1127
_reflns_number_gt                        1072
_reflns_threshold_expression             'I>3\s(I)'

_refine_ls_structure_factor_coef         Fsqd
_refine_ls_R_factor_gt                   0.1444
_refine_ls_wR_factor_gt                  0.3517
_refine_ls_R_factor_all                  0.1473
_refine_ls_wR_factor_ref                 0.3551
_refine_ls_goodness_of_fit_ref           2.5650
_refine_ls_goodness_of_fit_gt            2.6013
_refine_ls_restrained_S_gt               ?
_refine_ls_restrained_S_all              ?
_refine_ls_number_reflns                 1127
_refine_ls_number_parameters             56
_refine_ls_number_restraints             0
_refine_ls_number_constraints            63
_refine_ls_weighting_scheme              sigma
_refine_ls_weighting_details             'calc w=1/[\s^2^(Fo^2^)+(0.02P)^2^+0.0000P] where P=(Fo^2^+2Fc^2^)/3'
_refine_ls_hydrogen_treatment            'constr'
_refine_ls_shift/su_max                  0.0171
_refine_ls_shift/su_mean                 0.0041
_refine_diff_density_max                 0.23
_refine_diff_density_min                 -0.18
_refine_ls_extinction_method             'SHELXL-2017/1 (Sheldrick, 2015)'
_refine_ls_extinction_coef               30(6)
_refine_ls_extinction_expression         'Fc^*^=kFc[1+0.001xFc^2^\l^3^/sin(2\q)]^-1/4^'
_chemical_absolute_configuration         'rm'


loop_
 _atom_type_symbol
 _atom_type_scat_source
 C   International_Tables_Vol_C
 H   International_Tables_Vol_C
 N   International_Tables_Vol_C
 O   International_Tables_Vol_C


#=======================================================================

# 9. ATOMIC COORDINATES AND DISPLACEMENT PARAMETERS

loop_
 _atom_site_label
 _atom_site_type_symbol
 _atom_site_fract_x
 _atom_site_fract_y
 _atom_site_fract_z
 _atom_site_adp_type
 _atom_site_U_iso_or_equiv
 _atom_site_site_symmetry_multiplicity
 _atom_site_occupancy
 _atom_site_calc_flag
 _atom_site_refinement_flags
 _atom_site_disorder_assembly
 _atom_site_disorder_group
  O1 O -0.1250(5) 0.7269(9) 0.4160(3) Uani 0.0175(10) 4 1 d . . .
  O2 O -0.2613(5) 0.4444(8) 0.3156(2) Uani 0.0148(8) 4 1 d . . .
  C1 C -0.1023(5) 0.5551(9) 0.3594(3) Uani 0.0099(9) 4 1 d . . .
  C2 C 0.1936(7) 0.2658(11) 0.4095(3) Uani 0.0180(12) 4 1 d . . .
  N1 N 0.3146(5) 0.6533(8) 0.3623(3) Uani 0.0132(9) 4 1 d . . .
  C3 C 0.1455(5) 0.4702(9) 0.3389(3) Uani 0.0114(10) 4 1 d . . .
  H1c3 H 0.162985 0.422487 0.255901 Uani 0.0137 4 1 d . . .
  H1c2 H 0.366536 0.21167 0.396917 Uani 0.0216 4 1 d . . .
  H2c2 H 0.078036 0.134659 0.388004 Uani 0.0216 4 1 d . . .
  H3c2 H 0.170013 0.308233 0.492792 Uani 0.0216 4 1 d . . .
  H1n1 H 0.288804 0.781524 0.309708 Uani 0.0159 4 1 d . . .
  H2n1 H 0.292059 0.708341 0.439593 Uani 0.0159 4 1 d . . .
  H3n1 H 0.477399 0.593918 0.353508 Uani 0.0159 4 1 d . . .

loop_
 _atom_site_aniso_label
 _atom_site_aniso_type_symbol
 _atom_site_aniso_U_11
 _atom_site_aniso_U_22
 _atom_site_aniso_U_33
 _atom_site_aniso_U_12
 _atom_site_aniso_U_13
 _atom_site_aniso_U_23
 O1 O 0.0119(10) 0.023(2) 0.0174(12) -0.0003(13) 0.0011(10) -0.0065(12)
 O2 O 0.0057(8) 0.018(2) 0.0203(11) -0.0016(11) 0.0007(9) -0.0076(11)
 C1 C 0.0063(10) 0.009(2) 0.0141(13) -0.0001(14) -0.0017(11) -0.0010(11)
 C2 C 0.0136(13) 0.019(3) 0.0211(15) -0.0004(18) -0.0046(13) -0.0049(14)
 N1 N 0.0084(9) 0.013(2) 0.0178(13) -0.0018(12) 0.0019(11) 0.0040(11)
 C3 C 0.0061(10) 0.016(2) 0.0123(12) 0.0029(13) -0.0011(11) -0.0003(12)
 H1c3 H 0.007367 0.018937 0.014709 0.00346 -0.001367 -0.000356
 H1c2 H 0.016332 0.023241 0.025288 -0.000504 -0.005517 -0.005924
 H2c2 H 0.016332 0.023241 0.025288 -0.000504 -0.005517 -0.005924
 H3c2 H 0.016332 0.023241 0.025288 -0.000504 -0.005517 -0.005924
 H1n1 H 0.010054 0.016175 0.021337 -0.002188 0.002271 0.00478
 H2n1 H 0.010054 0.016175 0.021337 -0.002188 0.002271 0.00478
 H3n1 H 0.010054 0.016175 0.021337 -0.002188 0.002271 0.00478


#=======================================================================

# 10. MOLECULAR GEOMETRY


loop_
 _geom_bond_atom_site_label_1
 _geom_bond_atom_site_label_2
 _geom_bond_site_symmetry_1
 _geom_bond_site_symmetry_2
 _geom_bond_distance
 _geom_bond_publ_flag
  O1 C1 . . 1.242(7) ?
  O2 C1 . . 1.251(5) ?
  C1 C3 . . 1.538(5) ?
  C2 C3 . . 1.518(7) ?
  C2 H1c2 . . 1.06 ?
  C2 H2c2 . . 1.06 ?
  C2 H3c2 . . 1.06 ?
  N1 C3 . . 1.491(6) ?
  N1 H1n1 . . 1.01 ?
  N1 H2n1 . . 1.01 ?
  N1 H3n1 . . 1.01 ?
  C3 H1c3 . . 1.06 ?

loop_
 _geom_angle_atom_site_label_1
 _geom_angle_atom_site_label_2
 _geom_angle_atom_site_label_3
 _geom_angle_site_symmetry_1
 _geom_angle_site_symmetry_2
 _geom_angle_site_symmetry_3
 _geom_angle
 _geom_angle_publ_flag
  O1 C1 O2 . . . 126.6(4) ?
  O1 C1 C3 . . . 117.4(3) ?
  O2 C1 C3 . . . 116.1(4) ?
  C3 C2 H1c2 . . . 109.47 ?
  C3 C2 H2c2 . . . 109.47 ?
  C3 C2 H3c2 . . . 109.47 ?
  H1c2 C2 H2c2 . . . 109.47 ?
  H1c2 C2 H3c2 . . . 109.47 ?
  H2c2 C2 H3c2 . . . 109.47 ?
  C3 N1 H1n1 . . . 109.47 ?
  C3 N1 H2n1 . . . 109.47 ?
  C3 N1 H3n1 . . . 109.47 ?
  H1n1 N1 H2n1 . . . 109.47 ?
  H1n1 N1 H3n1 . . . 109.47 ?
  H2n1 N1 H3n1 . . . 109.47 ?
  C1 C3 C2 . . . 109.9(3) ?
  C1 C3 N1 . . . 109.7(4) ?
  C1 C3 H1c3 . . . 109.47 ?
  C2 C3 N1 . . . 110.9(3) ?
  C2 C3 H1c3 . . . 108.29 ?
  N1 C3 H1c3 . . . 108.52 ?


loop_
 _geom_hbond_atom_site_label_D
 _geom_hbond_atom_site_label_H
 _geom_hbond_atom_site_label_A
 _geom_hbond_site_symmetry_D
 _geom_hbond_site_symmetry_H
 _geom_hbond_site_symmetry_A
 _geom_hbond_distance_DH
 _geom_hbond_distance_HA
 _geom_hbond_distance_DA
 _geom_hbond_angle_DHA
 _geom_hbond_publ_flag
  C3 H1c3 O1 . . 3_545   1.06   2.42   3.443(5)   162.92 ?
  N1 H1n1 O2 . . 3_555   1.01   1.82   2.801(5)   162.24 ?
  N1 H2n1 O1 . . 4_566   1.01   1.87   2.829(5)   156.78 ?
  N1 H3n1 O2 . . 1_655   1.01   1.81   2.805(5)   166.90 ?
  N1 H3n1 C1 . . 1_655   1.01   2.44   3.417(4)   162.97 ?


#=======================================================================

# start Validation Reply Form
_vrf_PLAT084_L-alanine_kinematical
;
PROBLEM: High wR2 Value (i.e. > 0.25) ...................       0.36 Report
RESPONSE: Kinematical refinement from 3DED data
;
# end Validation Reply Form
#=======================================================================

data_L-alanine_model3_outliers
#=======================================================================
_computing_data_collection               'self-written scripts, OLYMPUS iTEM'
_computing_cell_refinement               'PETS2'
_computing_data_reduction                'PETS2'
_computing_structure_solution            'superflip'
_computing_structure_refinement          'Jana2020'
_computing_molecular_graphics            'VESTA 3'
#=======================================================================

# 5. CHEMICAL DATA

_chemical_name_systematic                DL-alanine
_chemical_name_common                    DL-alanine
_chemical_formula_sum                    'C3 H7 N O2'
_chemical_formula_weight                 89.1


#=======================================================================

# 6. CRYSTAL DATA

_symmetry_cell_setting                   orthorhombic
_symmetry_space_group_name_H-M           'P 21 21 21'
_symmetry_space_group_name_Hall          'P 2xab;2ybc;2zac'
_symmetry_Int_Tables_number              19

loop_
 _space_group_symop_id
 _space_group_symop_operation_xyz
 1   x,y,z
 2   -x+1/2,-y,z+1/2
 3   -x,y+1/2,-z+1/2
 4   x+1/2,-y+1/2,-z

_cell_length_a                           5.7733(11)
_cell_length_b                           5.9524(12)
_cell_length_c                           12.2465(2)
_cell_angle_alpha                        90
_cell_angle_beta                         90
_cell_angle_gamma                        90
_cell_volume                             420.85(14)


_cell_formula_units_Z                    4

_cell_measurement_reflns_used            3329
_cell_measurement_theta_min              0.12
_cell_measurement_theta_max              1.44
_cell_measurement_temperature            100
_cell_special_details
; ?
;

_exptl_crystal_density_diffrn            1.4061
_exptl_crystal_F_000                     69.628

_exptl_crystal_description              'irregular shape'

#=======================================================================

# 7. EXPERIMENTAL DATA

_diffrn_ambient_temperature              100
_diffrn_radiation_type                   'electrons 200 keV'
_diffrn_radiation_source                 'Lab6 cathode'
_diffrn_radiation_wavelength             0.0251
_diffrn_measurement_device               'TEM FEI Tecnai G2 20'
_diffrn_detector                         'ASI'
_diffrn_measurement_method               'continuous-rotation 3D ED'
_diffrn_measurement_specimen_support     'holey carbon grid'


_diffrn_reflns_number                    3329
_diffrn_reflns_theta_min                 0.12
_diffrn_reflns_theta_max                 1.44
_diffrn_reflns_theta_full                1.09
_diffrn_measured_fraction_theta_max      0.55
_diffrn_measured_fraction_theta_full     0.84
_diffrn_reflns_av_R_equivalents          0.0992
_diffrn_reflns_av_unetI/netI             0.1016
_diffrn_reflns_limit_h_min               -11
_diffrn_reflns_limit_h_max               11
_diffrn_reflns_limit_k_min               -9
_diffrn_reflns_limit_k_max               9
_diffrn_reflns_limit_l_min               -24
_diffrn_reflns_limit_l_max               22
_diffrn_reflns_reduction_process         ?


_diffrn_radiation_probe                  electron

#=======================================================================

# 8. REFINEMENT DATA

_refine_special_details
; ?
;

_reflns_number_total                     1123
_reflns_number_gt                        927
_reflns_threshold_expression             'I>3\s(I)'

_refine_ls_structure_factor_coef         Fsqd
_refine_ls_R_factor_gt                   0.1306
_refine_ls_wR_factor_gt                  0.2990
_refine_ls_R_factor_all                  0.1416
_refine_ls_wR_factor_ref                 0.3049
_refine_ls_goodness_of_fit_ref           2.3621
_refine_ls_goodness_of_fit_gt            2.5481
_refine_ls_restrained_S_gt               ?
_refine_ls_restrained_S_all              ?
_refine_ls_number_reflns                 1123
_refine_ls_number_parameters             56
_refine_ls_number_restraints             0
_refine_ls_number_constraints            63
_refine_ls_weighting_scheme              sigma
_refine_ls_weighting_details             'calc w=1/[\s^2^(Fo^2^)+(0.02P)^2^+0.0000P] where P=(Fo^2^+2Fc^2^)/3'
_refine_ls_hydrogen_treatment            'constr'
_refine_ls_shift/su_max                  0.0384
_refine_ls_shift/su_mean                 0.0052
_refine_diff_density_max                 0.20
_refine_diff_density_min                 -0.18
_refine_ls_extinction_method             'SHELXL-2017/1 (Sheldrick, 2015)'
_refine_ls_extinction_coef               27(4)
_refine_ls_extinction_expression         'Fc^*^=kFc[1+0.001xFc^2^\l^3^/sin(2\q)]^-1/4^'
_chemical_absolute_configuration         'rm'

loop_
 _atom_type_symbol
 _atom_type_scat_source
 C   International_Tables_Vol_C
 H   International_Tables_Vol_C
 N   International_Tables_Vol_C
 O   International_Tables_Vol_C


#=======================================================================

# 9. ATOMIC COORDINATES AND DISPLACEMENT PARAMETERS

loop_
 _atom_site_label
 _atom_site_type_symbol
 _atom_site_fract_x
 _atom_site_fract_y
 _atom_site_fract_z
 _atom_site_adp_type
 _atom_site_U_iso_or_equiv
 _atom_site_site_symmetry_multiplicity
 _atom_site_occupancy
 _atom_site_calc_flag
 _atom_site_refinement_flags
 _atom_site_disorder_assembly
 _atom_site_disorder_group
  O1 O -0.1249(5) 0.7273(9) 0.4160(3) Uani 0.0176(10) 4 1 d . . .
  O2 O -0.2613(4) 0.4449(8) 0.3155(2) Uani 0.0149(9) 4 1 d . . .
  C1 C -0.1018(5) 0.5558(9) 0.3600(3) Uani 0.0109(10) 4 1 d . . .
  C2 C 0.1935(6) 0.2656(11) 0.4097(3) Uani 0.0188(13) 4 1 d . . .
  N1 N 0.3149(5) 0.6527(8) 0.3623(3) Uani 0.0135(9) 4 1 d . . .
  C3 C 0.1454(5) 0.4701(9) 0.3390(3) Uani 0.0119(10) 4 1 d . . .
  H1c3 H 0.162343 0.422281 0.256023 Uani 0.0143 4 1 d . . .
  H1c2 H 0.365583 0.210003 0.396279 Uani 0.0226 4 1 d . . .
  H2c2 H 0.07621 0.135376 0.389019 Uani 0.0226 4 1 d . . .
  H3c2 H 0.172249 0.308802 0.493053 Uani 0.0226 4 1 d . . .
  H1n1 H 0.289925 0.780649 0.309432 Uani 0.0162 4 1 d . . .
  H2n1 H 0.292019 0.708556 0.439467 Uani 0.0162 4 1 d . . .
  H3n1 H 0.47758 0.592824 0.353903 Uani 0.0162 4 1 d . . .

loop_
 _atom_site_aniso_label
 _atom_site_aniso_type_symbol
 _atom_site_aniso_U_11
 _atom_site_aniso_U_22
 _atom_site_aniso_U_33
 _atom_site_aniso_U_12
 _atom_site_aniso_U_13
 _atom_site_aniso_U_23
 O1 O 0.0117(9) 0.022(3) 0.0187(13) 0.0001(13) 0.0011(10) -0.0055(12)
 O2 O 0.0058(8) 0.017(2) 0.0214(13) -0.0008(11) 0.0003(9) -0.0065(12)
 C1 C 0.0065(10) 0.012(2) 0.0145(14) -0.0004(15) -0.0018(11) -0.0015(13)
 C2 C 0.0136(13) 0.022(3) 0.0210(16) 0.0016(18) -0.0035(13) -0.0040(16)
 N1 N 0.0086(9) 0.013(2) 0.0186(14) -0.0008(12) 0.0010(11) 0.0041(11)
 C3 C 0.0067(10) 0.016(3) 0.0127(13) 0.0026(14) -0.0009(11) -0.0010(13)
 H1c3 H 0.00802 0.019564 0.01525 0.003178 -0.001132 -0.001234
 H1c2 H 0.016282 0.0262 0.025254 0.001921 -0.004206 -0.004766
 H2c2 H 0.016282 0.0262 0.025254 0.001921 -0.004206 -0.004766
 H3c2 H 0.016282 0.0262 0.025254 0.001921 -0.004206 -0.004766
 H1n1 H 0.010286 0.016108 0.022305 -0.001 0.001198 0.004899
 H2n1 H 0.010286 0.016108 0.022305 -0.001 0.001198 0.004899
 H3n1 H 0.010286 0.016108 0.022305 -0.001 0.001198 0.004899


#=======================================================================

# 10. MOLECULAR GEOMETRY


loop_
 _geom_bond_atom_site_label_1
 _geom_bond_atom_site_label_2
 _geom_bond_site_symmetry_1
 _geom_bond_site_symmetry_2
 _geom_bond_distance
 _geom_bond_publ_flag
  O1 C1 . . 1.237(7) ?
  O2 C1 . . 1.257(5) ?
  C1 C3 . . 1.537(5) ?
  C2 C3 . . 1.519(7) ?
  C2 H1c2 . . 1.06 ?
  C2 H2c2 . . 1.06 ?
  C2 H3c2 . . 1.06 ?
  N1 C3 . . 1.490(6) ?
  N1 H1n1 . . 1.01 ?
  N1 H2n1 . . 1.01 ?
  N1 H3n1 . . 1.01 ?
  C3 H1c3 . . 1.06 ?

loop_
 _geom_angle_atom_site_label_1
 _geom_angle_atom_site_label_2
 _geom_angle_atom_site_label_3
 _geom_angle_site_symmetry_1
 _geom_angle_site_symmetry_2
 _geom_angle_site_symmetry_3
 _geom_angle
 _geom_angle_publ_flag
  O1 C1 O2 . . . 126.5(4) ?
  O1 C1 C3 . . . 117.8(3) ?
  O2 C1 C3 . . . 115.7(4) ?
  C3 C2 H1c2 . . . 109.47 ?
  C3 C2 H2c2 . . . 109.47 ?
  C3 C2 H3c2 . . . 109.47 ?
  H1c2 C2 H2c2 . . . 109.47 ?
  H1c2 C2 H3c2 . . . 109.47 ?
  H2c2 C2 H3c2 . . . 109.47 ?
  C3 N1 H1n1 . . . 109.47 ?
  C3 N1 H2n1 . . . 109.47 ?
  C3 N1 H3n1 . . . 109.47 ?
  H1n1 N1 H2n1 . . . 109.47 ?
  H1n1 N1 H3n1 . . . 109.47 ?
  H2n1 N1 H3n1 . . . 109.47 ?
  C1 C3 C2 . . . 109.9(3) ?
  C1 C3 N1 . . . 109.6(4) ?
  C1 C3 H1c3 . . . 109.55 ?
  C2 C3 N1 . . . 110.8(3) ?
  C2 C3 H1c3 . . . 108.32 ?
  N1 C3 H1c3 . . . 108.61 ?


loop_
 _geom_hbond_atom_site_label_D
 _geom_hbond_atom_site_label_H
 _geom_hbond_atom_site_label_A
 _geom_hbond_site_symmetry_D
 _geom_hbond_site_symmetry_H
 _geom_hbond_site_symmetry_A
 _geom_hbond_distance_DH
 _geom_hbond_distance_HA
 _geom_hbond_distance_DA
 _geom_hbond_angle_DHA
 _geom_hbond_publ_flag
  C3 H1c3 O1 . . 3_545   1.06   2.41   3.443(5)   163.19 ?
  N1 H1n1 O2 . . 3_555   1.01   1.82   2.804(5)   162.82 ?
  N1 H2n1 O1 . . 4_566   1.01   1.87   2.829(5)   156.55 ?
  N1 H3n1 O2 . . 1_655   1.01   1.81   2.801(4)   166.89 ?
  N1 H3n1 C1 . . 1_655   1.01   2.44   3.417(4)   162.66 ?


#=======================================================================

# 11. STRUCTURE-FACTOR LIST

loop_
 _refln_index_h
 _refln_index_k
 _refln_index_l
 _refln_F_squared_calc
 _refln_F_squared_meas
 _refln_F_squared_sigma
 _refln_observed_status
   2   0   0 278.06 313.13  32.82 o
   4   0   0  22.98  35.81   4.05 o
   6   0   0   0.30   0.31   0.07 o
   8   0   0   0.68   0.74   0.10 o
  10   0   0   0.01   0.22   0.05 o
   1   1   0   0.22   1.30   0.21 o
   2   1   0 340.13 357.39  25.79 o
   3   1   0   0.03   0.70   0.09 o
   4   1   0  34.36  37.53   2.80 o
   5   1   0  19.59  19.00   1.48 o
   6   1   0   0.68   0.79   0.08 o
   7   1   0   9.84   7.58   0.54 o
   8   1   0   0.25   0.36   0.05 o
   9   1   0   0.01   0.14   0.05 <
  10   1   0   0.03   0.14   0.03 o
  11   1   0   0.00   0.17   0.05 o
   2   2   0   7.85   6.04   0.84 o
   3   2   0  13.80  13.51   1.31 o
   4   2   0   1.23   2.97   0.24 o
   5   2   0  11.44  10.50   0.94 o
   6   2   0   3.54   3.15   0.27 o
   7   2   0   0.40   0.39   0.05 o
   8   2   0   1.38   1.09   0.11 o
   9   2   0   1.00   0.82   0.09 o
  10   2   0   0.59   0.37   0.06 o
  11   2   0   0.09   0.14   0.06 <
   3   3   0  14.74  15.24   2.08 o
   4   3   0   2.72   2.16   0.25 o
   5   3   0   2.68   4.08   0.52 o
   6   3   0   0.06   0.16   0.04 o
   7   3   0   0.18   0.47   0.06 o
   8   3   0   0.01   0.18   0.04 o
   9   3   0   0.75   0.79   0.09 o
  10   3   0   0.00   0.03   0.05 <
  11   3   0   0.03   0.15   0.06 <
   4   4   0   3.62   3.46   0.50 o
   5   4   0   1.10   0.96   0.14 o
   7   4   0   2.58   2.37   0.23 o
   8   4   0   0.74   0.83   0.11 o
   9   4   0   0.24   0.30   0.06 o
  10   4   0   0.02   0.19   0.08 <
   5   5   0   0.02   0.12   0.08 <
   6   5   0   1.11   1.01   0.15 o
   7   5   0   0.08   0.19   0.07 <
  10   5   0   0.57   0.32   0.10 o
   1   0   1 107.38 141.24  10.97 o
   2   0   1  25.02  34.40   2.60 o
   3   0   1  17.27  19.27   1.45 o
   4   0   1   3.47   3.29   0.25 o
   5   0   1  19.63  18.09   1.70 o
   6   0   1   2.89   3.95   0.31 o
   7   0   1   2.82   2.37   0.21 o
   8   0   1   0.15   0.15   0.03 o
   9   0   1   0.00   0.11   0.03 o
  10   0   1   0.06   0.11   0.03 o
  11   0   1   0.00   0.03   0.03 <
   1   1   1  24.49  44.04   4.34 o
   2   1   1   4.74   5.11   0.34 o
   3   1   1  32.81  31.38   1.85 o
   4   1   1  13.27  14.86   0.96 o
   5   1   1   8.71   8.43   0.49 o
   6   1   1   0.01   0.83   0.16 o
   7   1   1   1.15   1.20   0.09 o
   8   1   1   0.58   0.61   0.05 o
   9   1   1   0.05   0.22   0.04 o
  10   1   1   0.24   0.39   0.04 o
  11   1   1   0.02   0.07   0.03 <
   2   2   1  18.83  17.02   1.76 o
   3   2   1  12.76  11.91   0.89 o
   4   2   1   5.08   6.13   0.41 o
   5   2   1   2.20   3.56   0.77 o
   6   2   1   2.46   3.43   0.22 o
   7   2   1   0.95   1.08   0.07 o
   8   2   1   0.73   0.80   0.06 o
   9   2   1   0.19   0.24   0.03 o
  10   2   1   0.83   0.67   0.07 o
  11   2   1   0.08   0.11   0.06 <
   3   3   1  15.30  16.24   1.64 o
   4   3   1   6.09   6.18   0.44 o
   5   3   1   1.92   2.17   0.22 o
   6   3   1   0.46   0.81   0.07 o
   7   3   1   0.04   0.19   0.04 o
   8   3   1   1.26   1.28   0.09 o
   9   3   1   0.24   0.23   0.03 o
  10   3   1   0.31   0.38   0.05 o
  11   3   1   0.07   0.08   0.05 <
   4   4   1   5.19   6.35   0.73 o
   5   4   1   0.74   0.92   0.10 o
   6   4   1   1.72   1.85   0.16 o
   7   4   1   0.33   0.39   0.07 o
   8   4   1   0.31   0.37   0.05 o
   9   4   1   0.18   0.22   0.04 o
  10   4   1   0.65   0.36   0.07 o
   4   5   1   2.22   1.90   0.34 o
   5   5   1   6.15   5.09   0.55 o
   6   5   1   0.77   0.53   0.08 o
   7   5   1   0.62   0.42   0.07 o
   8   5   1   0.33   0.38   0.09 o
   9   5   1   0.22   0.28   0.09 <
  10   5   1   0.04  -0.02   0.06 <
   5   6   1   1.06   1.95   0.31 o
   6   6   1   1.00   0.89   0.18 o
   0   0   2  17.46   9.08   0.99 o
   1   0   2  96.22 158.09  15.35 o
   2   0   2   7.07  14.12   1.00 o
   3   0   2  17.52  23.16   1.81 o
   4   0   2   4.82   2.66   0.56 o
   5   0   2   7.75   8.69   0.86 o
   6   0   2   0.78   0.99   0.11 o
   7   0   2  17.54  13.97   1.01 o
   8   0   2   0.26   0.34   0.05 o
   9   0   2   0.84   0.80   0.08 o
  10   0   2   0.24   0.23   0.04 o
  11   0   2   0.00   0.05   0.04 <
   0   1   2 624.06 618.15  59.31 o
   1   1   2   2.17  10.64   1.08 o
   2   1   2  38.14  46.03   3.35 o
   3   1   2  20.11  19.74   1.09 o
   4   1   2   3.56   4.10   0.25 o
   5   1   2  32.05  31.22   1.74 o
   6   1   2   0.22   0.42   0.06 o
   7   1   2   2.85   2.63   0.25 o
   8   1   2   0.65   0.66   0.05 o
   9   1   2   0.63   0.61   0.05 o
  10   1   2   0.01   0.06   0.02 <
  11   1   2   0.27   0.21   0.05 o
   1   2   2  48.90  55.32   5.47 o
   2   2   2  98.50 119.99  11.59 o
   3   2   2  22.81  23.94   2.40 o
   4   2   2   9.58  10.99   0.73 o
   5   2   2   7.89   8.58   0.46 o
   6   2   2   0.03   0.49   0.09 o
   7   2   2   0.41   0.55   0.11 o
   8   2   2   0.49   0.49   0.05 o
   9   2   2   1.27   1.05   0.13 o
  10   2   2   0.09   0.08   0.02 o
  11   2   2   0.03   0.14   0.05 o
   2   3   2  23.93  22.26   2.19 o
   3   3   2   0.07   2.21   0.26 o
   4   3   2   2.86   4.94   0.56 o
   5   3   2   2.06   2.13   0.40 o
   6   3   2   1.84   2.14   0.28 o
   7   3   2   3.70   3.26   0.20 o
   8   3   2   1.12   1.15   0.08 o
   9   3   2   0.23   0.26   0.05 o
  10   3   2   0.31   0.41   0.05 o
   3   4   2   2.26   1.40   0.17 o
   4   4   2   3.34   3.41   0.36 o
   5   4   2   0.33   0.69   0.11 o
   6   4   2   0.50   0.46   0.13 o
   7   4   2   0.26   0.30   0.05 o
   8   4   2   0.20   0.26   0.04 o
   9   4   2   0.18   0.20   0.04 o
  10   4   2   0.18   0.27   0.07 o
   4   5   2   1.15   1.68   0.22 o
   5   5   2   0.70   0.69   0.11 o
   6   5   2   0.23   0.29   0.07 o
   7   5   2   0.41   0.33   0.07 o
   8   5   2   0.02   0.07   0.06 <
   9   5   2   0.33   0.31   0.10 o
  10   5   2   0.02   0.15   0.08 <
   5   6   2   0.72   0.74   0.11 o
   6   6   2   0.85   0.85   0.17 o
   1   0   3  57.65  85.62   8.31 o
   2   0   3   8.45  11.13   1.31 o
   3   0   3  15.41  26.55   1.90 o
   4   0   3   0.35   0.81   0.26 o
   5   0   3   3.70   3.48   0.31 o
   6   0   3   0.16   0.23   0.10 <
   7   0   3   0.01   0.22   0.04 o
   8   0   3   0.14   0.52   0.11 o
   9   0   3   0.79   0.67   0.07 o
  10   0   3   0.38   0.49   0.08 o
  11   0   3   0.05   0.13   0.06 <
   0   1   3  18.42  21.03   2.02 o
   1   1   3 109.08 160.19  11.63 o
   2   1   3  21.54  24.14   1.65 o
   3   1   3  12.34  11.19   0.66 o
   4   1   3   0.91   1.08   0.10 o
   5   1   3  11.97  12.56   0.72 o
   6   1   3   1.14   0.85   0.09 o
   7   1   3   2.58   2.46   0.25 o
   8   1   3   0.71   0.65   0.06 o
   9   1   3   0.08   0.20   0.05 o
  10   1   3   0.23   0.26   0.04 o
  11   1   3   0.08   0.13   0.04 o
   0   2   3  78.52  88.25   8.64 o
   1   2   3  22.42  22.45   2.17 o
   2   2   3  10.29   7.76   0.83 o
   3   2   3  25.59  31.08   3.25 o
   4   2   3  12.55  11.72   0.79 o
   5   2   3   1.40   1.74   0.12 o
   6   2   3   0.09   0.82   0.12 o
   7   2   3   0.66   0.94   0.10 o
   8   2   3   0.35   0.39   0.05 o
   9   2   3   0.00   0.16   0.05 o
  10   2   3   0.06   0.19   0.03 o
  11   2   3   0.04   0.05   0.04 <
   1   3   3  39.14  37.62   3.60 o
   2   3   3  17.01  14.58   1.46 o
   3   3   3  14.04  13.87   1.36 o
   4   3   3   3.44   4.37   0.48 o
   5   3   3   4.06   4.19   0.40 o
   6   3   3   0.15   0.32   0.17 <
   7   3   3   0.88   0.76   0.06 o
   8   3   3   0.45   0.51   0.05 o
   9   3   3   0.21   0.26   0.04 o
  10   3   3   0.65   0.51   0.07 o
  11   3   3   0.15   0.16   0.12 <
   2   4   3   4.51   4.78   0.57 o
   3   4   3  25.00  22.56   2.23 o
   4   4   3   4.10   3.70   0.40 o
   5   4   3   6.97   5.89   0.59 o
   6   4   3   0.45   1.05   0.14 o
   7   4   3   0.27   0.30   0.04 o
   8   4   3   0.18   0.17   0.03 o
   9   4   3   0.29   0.20   0.04 o
  10   4   3   0.00   0.10   0.08 <
   3   5   3   0.19   0.49   0.09 o
   4   5   3   1.34   0.96   0.13 o
   5   5   3   0.52   0.64   0.10 o
   6   5   3   0.52   0.70   0.10 o
   8   5   3   0.02   0.22   0.08 <
   9   5   3   0.01   0.10   0.08 <
   4   6   3   1.28   1.16   0.15 o
   5   6   3   1.40   1.31   0.17 o
   6   6   3   0.74   0.52   0.13 o
   5   7   3   0.14   0.09   0.07 <
   0   0   4 614.25 581.68  61.84 o
   1   0   4   8.33   8.60   0.89 o
   2   0   4   8.50   5.81   0.58 o
   3   0   4  39.28  44.39   4.32 o
   4   0   4  15.74  13.95   1.05 o
   5   0   4  18.36  20.11   1.38 o
   6   0   4   0.18   0.74   0.12 o
   7   0   4   0.55   0.52   0.07 o
   8   0   4   0.01   0.17   0.04 o
   9   0   4   0.16   0.25   0.04 o
  10   0   4   0.27   0.23   0.05 o
  11   0   4   0.05   0.09   0.04 <
   0   1   4 156.75 202.43  19.81 o
   1   1   4   6.41   5.34   0.48 o
   2   1   4  69.38  89.43   6.85 o
   3   1   4   8.77   9.48   0.59 o
   4   1   4   4.12   5.93   0.36 o
   5   1   4   4.30   4.34   0.24 o
   6   1   4   0.83   1.12   0.20 o
   7   1   4   3.53   3.45   0.20 o
   8   1   4   0.86   0.80   0.06 o
   9   1   4   0.07   0.18   0.05 o
  10   1   4   0.29   0.31   0.05 o
  11   1   4   0.05   0.13   0.06 <
   0   2   4   0.63  50.71   4.86 o
   1   2   4   1.62   2.70   0.26 o
   2   2   4   9.44  13.34   1.34 o
   3   2   4   2.19   4.36   0.55 o
   4   2   4   0.49   1.03   0.11 o
   5   2   4   9.02   7.60   0.48 o
   6   2   4   0.71   0.94   0.10 o
   7   2   4   3.69   3.17   0.21 o
   8   2   4   0.24   0.38   0.05 o
   9   2   4   0.36   0.49   0.11 o
  10   2   4   0.02   0.09   0.03 o
   0   3   4  37.48  36.92   3.69 o
   1   3   4   4.13   4.79   0.53 o
   2   3   4   8.25   7.50   0.87 o
   3   3   4   1.33   1.97   0.22 o
   4   3   4   1.81   1.86   0.24 o
   5   3   4   2.89   3.78   0.34 o
   6   3   4   0.26   0.60   0.07 o
   7   3   4   0.26   0.49   0.06 o
   8   3   4   0.62   0.64   0.06 o
   9   3   4   1.15   1.01   0.09 o
  10   3   4   0.08   0.16   0.05 o
   1   4   4   1.74   1.48   0.17 o
   2   4   4  13.67  12.99   1.33 o
   3   4   4   6.47   6.28   0.67 o
   4   4   4   2.91   2.26   0.25 o
   5   4   4   1.08   1.94   0.24 o
   6   4   4   0.05   0.21   0.06 o
   7   4   4   0.80   0.88   0.09 o
   8   4   4   0.49   0.60   0.08 o
   9   4   4   0.32   0.33   0.05 o
  10   4   4   0.31   0.17   0.08 <
   2   5   4   2.88   2.92   0.32 o
   3   5   4   0.17   0.21   0.06 o
   4   5   4   0.82   0.64   0.11 o
   5   5   4   1.43   1.47   0.19 o
   6   5   4   1.29   0.92   0.13 o
   7   5   4   1.24   0.78   0.16 o
   9   5   4   0.06   0.35   0.11 o
  10   5   4   0.22   0.16   0.08 <
   3   6   4   0.95   0.80   0.12 o
   4   6   4   0.10   0.14   0.06 <
   5   6   4   0.15   0.23   0.07 o
   6   6   4   0.38   0.22   0.08 <
   4   7   4   0.52   0.94   0.28 o
   5   7   4   0.39   0.40   0.16 <
   1   0   5   1.50   4.09   0.43 o
   2   0   5  39.63  41.92   4.18 o
   3   0   5   1.96   1.75   0.19 o
   4   0   5   0.15   0.16   0.05 o
   5   0   5  11.79  10.56   0.78 o
   6   0   5   3.76   3.60   0.27 o
   7   0   5   0.27   0.57   0.06 o
   8   0   5   0.00   0.11   0.06 <
   9   0   5   0.06   0.15   0.03 o
  10   0   5   0.43   0.38   0.09 o
   0   1   5   5.11   4.68   0.47 o
   1   1   5  27.15  23.81   1.74 o
   2   1   5   3.20   2.94   0.25 o
   3   1   5   2.35   3.91   0.31 o
   4   1   5   4.47   5.32   0.34 o
   5   1   5   0.69   0.70   0.07 o
   6   1   5   0.28   0.76   0.06 o
   7   1   5   0.87   0.67   0.11 o
   8   1   5   1.34   1.39   0.09 o
   9   1   5   0.45   0.35   0.04 o
  10   1   5   0.25   0.27   0.06 o
  11   1   5   0.05   0.03   0.04 <
   0   2   5  18.33  17.63   1.82 o
   1   2   5  33.44  37.41   2.75 o
   2   2   5   0.26   0.44   0.06 o
   3   2   5  20.76  21.52   2.09 o
   4   2   5   3.50   4.21   0.28 o
   5   2   5   3.03   3.56   0.37 o
   6   2   5   3.77   3.67   0.22 o
   7   2   5   1.80   1.61   0.11 o
   8   2   5   1.01   1.01   0.08 o
   9   2   5   0.16   0.19   0.03 o
  10   2   5   0.35   0.44   0.06 o
   0   3   5  18.76  16.60   1.77 o
   1   3   5   1.72   1.84   0.17 o
   2   3   5  19.88  20.94   2.05 o
   3   3   5  12.62  13.08   1.27 o
   4   3   5  11.55  12.53   1.27 o
   5   3   5   2.85   2.24   0.27 o
   6   3   5   0.54   0.86   0.14 o
   7   3   5   1.09   0.97   0.08 o
   8   3   5   0.43   0.52   0.06 o
   9   3   5   0.02   0.11   0.03 o
  10   3   5   0.05   0.11   0.06 <
   0   4   5   0.09   0.22   0.07 o
   1   4   5   6.12   6.23   0.89 o
   2   4   5   7.36   7.29   0.73 o
   3   4   5   4.87   5.65   0.73 o
   4   4   5   3.05   2.26   0.27 o
   5   4   5   2.25   2.49   0.29 o
   6   4   5   2.29   2.51   0.28 o
   7   4   5   0.27   0.53   0.11 o
   8   4   5   0.03   0.13   0.04 o
   9   4   5   0.10   0.24   0.07 o
   1   5   5   2.55   3.39   0.49 o
   2   5   5   2.80   2.30   0.26 o
   3   5   5   1.72   1.55   0.18 o
   4   5   5   0.12   0.31   0.07 o
   5   5   5   1.30   0.94   0.13 o
   6   5   5   1.58   1.27   0.22 o
   9   5   5   0.15   0.12   0.08 <
   2   6   5   1.42   1.15   0.20 o
   3   6   5   0.11   0.91   0.15 o
   4   6   5   0.80   1.01   0.13 o
   5   6   5   0.24   0.26   0.09 o
   3   7   5   1.60   1.46   0.24 o
   4   7   5   0.73   0.66   0.14 o
   0   0   6   9.84   3.48   0.43 o
   1   0   6  23.42  24.94   2.53 o
   2   0   6   2.67   1.86   0.23 o
   3   0   6  12.43  10.57   1.06 o
   4   0   6   3.58   3.11   0.37 o
   5   0   6   0.13   0.18   0.04 o
   6   0   6   0.50   0.50   0.07 o
   7   0   6   0.67   1.09   0.10 o
   8   0   6   0.16   0.25   0.04 o
   9   0   6   0.06   0.07   0.03 <
  10   0   6   0.22   0.26   0.07 o
   0   1   6  12.21  13.85   1.37 o
   1   1   6   0.52   1.32   0.20 o
   2   1   6  10.08  11.06   0.82 o
   3   1   6   6.58   6.23   0.46 o
   4   1   6   6.71   6.74   0.46 o
   5   1   6   8.60   9.67   0.67 o
   6   1   6   1.07   1.05   0.09 o
   7   1   6   1.53   1.51   0.14 o
   8   1   6   0.16   0.30   0.03 o
   9   1   6   0.10   0.14   0.03 o
  10   1   6   0.34   0.29   0.08 o
   0   2   6 157.01 189.52  18.24 o
   1   2   6   1.29   1.93   0.19 o
   2   2   6  18.95  17.68   1.38 o
   3   2   6   6.25   7.65   0.73 o
   4   2   6   6.23   7.84   0.81 o
   5   2   6   0.89   0.81   0.07 o
   6   2   6   0.05   0.21   0.05 o
   7   2   6   0.45   0.62   0.06 o
   8   2   6   1.19   1.00   0.08 o
   9   2   6   0.47   0.48   0.07 o
  10   2   6   0.09   0.31   0.08 o
  11   2   6   0.08   0.10   0.05 <
   0   3   6   1.97   4.66   0.51 o
   1   3   6   1.85   2.01   0.39 o
   2   3   6  34.42  36.03   2.98 o
   3   3   6   0.08   2.28   0.30 o
   4   3   6   3.85   3.40   0.38 o
   5   3   6   1.82   2.99   0.36 o
   6   3   6   0.43   0.72   0.07 o
   7   3   6   0.21   0.40   0.09 o
   8   3   6   0.34   0.38   0.05 o
   9   3   6   0.03   0.12   0.03 o
  10   3   6   0.24   0.25   0.05 o
   0   4   6   5.57   6.77   0.68 o
   1   4   6   1.66   1.32   0.14 o
   2   4   6   1.03   1.03   0.13 o
   3   4   6   0.43   0.65   0.11 o
   4   4   6   2.75   1.92   0.23 o
   5   4   6   0.32   0.35   0.07 o
   6   4   6   1.06   1.96   0.24 o
   7   4   6   0.28   0.50   0.10 o
   8   4   6   0.05   0.14   0.05 <
   9   4   6   0.25   0.26   0.09 <
  10   4   6   0.18   0.13   0.06 <
   0   5   6   0.00   0.62   0.13 o
   1   5   6   3.71   2.51   0.27 o
   2   5   6   0.38   0.99   0.15 o
   3   5   6   1.98   1.78   0.23 o
   4   5   6   0.94   2.30   0.25 o
   5   5   6   0.97   0.60   0.10 o
   6   5   6   0.09   0.13   0.07 <
   1   6   6   0.79   0.81   0.16 o
   2   6   6   0.68   0.58   0.10 o
   4   6   6   1.43   1.22   0.16 o
   5   6   6   0.83   0.85   0.16 o
   2   7   6   3.08   2.86   0.43 o
   3   7   6   0.91   0.62   0.10 o
   4   7   6   0.49   0.37   0.10 o
   1   0   7   2.77   2.56   0.31 o
   2   0   7   0.75   0.92   0.13 o
   3   0   7   1.52   1.79   0.21 o
   4   0   7   0.59   0.56   0.09 o
   5   0   7   0.68   1.05   0.13 o
   6   0   7   3.85   3.73   0.35 o
   7   0   7   1.35   1.41   0.11 o
   8   0   7   0.55   0.78   0.08 o
   9   0   7   0.53   0.44   0.09 o
   0   1   7   3.32   4.40   0.60 o
   1   1   7  32.64  34.19   2.54 o
   2   1   7   9.64   8.79   0.66 o
   3   1   7   1.16   1.50   0.14 o
   4   1   7   2.82   3.55   0.28 o
   5   1   7   3.30   4.04   0.28 o
   6   1   7   0.34   0.45   0.07 o
   7   1   7   0.23   0.34   0.04 o
   8   1   7   1.12   0.96   0.09 o
   9   1   7   0.18   0.18   0.04 o
  10   1   7   0.23   0.27   0.07 o
   0   2   7  15.41  14.19   1.41 o
   1   2   7   5.03   6.11   0.48 o
   2   2   7   5.34   5.31   0.39 o
   3   2   7   6.23   7.82   0.58 o
   4   2   7   3.79   4.54   0.32 o
   5   2   7   0.19   1.05   0.10 o
   6   2   7   1.53   1.59   0.13 o
   7   2   7   1.47   1.47   0.10 o
   8   2   7   0.77   0.72   0.08 o
   9   2   7   0.08   0.16   0.04 o
  10   2   7   0.27   0.34   0.08 o
   0   3   7  15.65  15.16   1.55 o
   1   3   7  11.13  10.80   0.79 o
   2   3   7   0.93   1.74   0.15 o
   3   3   7  11.74  10.51   1.09 o
   4   3   7   1.63   1.41   0.19 o
   5   3   7   3.25   3.52   0.56 o
   6   3   7   0.61   0.72   0.12 o
   7   3   7   0.38   0.41   0.06 o
   8   3   7   0.35   0.37   0.06 o
   9   3   7   0.07   0.12   0.06 <
  10   3   7   0.14   0.09   0.05 <
   0   4   7   2.88   3.07   0.36 o
   1   4   7  11.99  11.59   0.93 o
   2   4   7   7.37   8.63   0.87 o
   3   4   7   2.01   2.54   0.28 o
   4   4   7   1.96   2.61   0.28 o
   5   4   7   0.81   1.12   0.15 o
   6   4   7   0.84   0.78   0.12 o
   7   4   7   0.53   0.52   0.10 o
   8   4   7   0.42   0.40   0.13 o
   0   5   7   0.33   0.57   0.09 o
   1   5   7   6.30   4.53   0.47 o
   2   5   7   0.75   0.99   0.15 o
   3   5   7   1.93   1.38   0.17 o
   4   5   7   0.37   1.36   0.18 o
   5   5   7   0.55   1.25   0.16 o
   6   5   7   1.21   1.51   0.25 o
   0   6   7   2.35   2.27   0.43 o
   1   6   7   2.02   2.27   0.31 o
   2   6   7   0.61   1.27   0.18 o
   3   6   7   1.44   0.97   0.13 o
   4   6   7   0.17   0.22   0.06 o
   5   6   7   0.16   0.18   0.07 <
   1   7   7   0.22   0.69   0.18 o
   2   7   7   0.04   0.05   0.04 <
   3   7   7   0.31   0.23   0.06 o
   4   7   7   0.05   0.18   0.08 <
   2   8   7   0.26   0.23   0.09 <
   3   8   7   0.23   0.17   0.08 <
   0   0   8   0.06  23.39   2.58 o
   1   0   8   1.64   2.07   0.24 o
   2   0   8   8.28   6.09   0.62 o
   3   0   8   1.83   1.77   0.22 o
   4   0   8   5.12   5.33   0.56 o
   5   0   8   4.49   4.93   0.50 o
   6   0   8   1.39   1.16   0.15 o
   7   0   8   0.10   0.17   0.03 o
   8   0   8   1.14   1.10   0.13 o
   9   0   8   0.64   0.50   0.10 o
   0   1   8  36.01  41.40   3.98 o
   1   1   8  10.93  10.34   0.82 o
   2   1   8   0.24   0.47   0.09 o
   3   1   8  14.39  12.58   1.11 o
   4   1   8   2.19   2.49   0.21 o
   5   1   8   1.85   1.97   0.17 o
   6   1   8   0.16   0.44   0.04 o
   7   1   8   1.04   1.05   0.10 o
   8   1   8   0.12   0.17   0.03 o
   9   1   8   0.14   0.25   0.07 o
  10   1   8   0.23   0.27   0.07 o
   0   2   8   0.03   1.73   0.19 o
   1   2   8   0.93   0.95   0.09 o
   2   2   8   7.17   7.98   0.58 o
   3   2   8   5.65   6.32   0.46 o
   4   2   8   3.70   4.12   0.35 o
   5   2   8   2.74   2.44   0.17 o
   6   2   8   0.08   0.35   0.05 o
   7   2   8   1.14   1.26   0.12 o
   8   2   8   0.01   0.18   0.05 o
   9   2   8   0.02   0.05   0.04 <
  10   2   8   0.27   0.20   0.06 o
   0   3   8   2.80   5.81   0.63 o
   1   3   8   2.87   3.36   0.31 o
   2   3   8   6.09   4.83   0.40 o
   3   3   8   1.31   1.52   0.13 o
   4   3   8   1.77   2.05   0.23 o
   5   3   8   5.87   7.25   0.73 o
   6   3   8   0.32   0.53   0.06 o
   7   3   8   0.35   0.51   0.07 o
   8   3   8   0.34   0.90   0.18 o
   9   3   8   0.34   0.11   0.12 <
  10   3   8   0.05   0.13   0.06 <
   0   4   8   7.98   5.28   0.54 o
   1   4   8   2.04   2.00   0.18 o
   2   4   8   6.92   6.10   0.48 o
   3   4   8   3.34   4.00   0.46 o
   4   4   8   0.07   0.96   0.16 o
   5   4   8   0.89   1.11   0.16 o
   6   4   8   0.85   0.77   0.16 o
   7   4   8   0.67   0.57   0.15 o
   8   4   8   0.03   0.18   0.10 <
   0   5   8   0.72   0.72   0.10 o
   1   5   8   0.04   0.18   0.04 o
   2   5   8   0.73   0.61   0.10 o
   3   5   8   0.21   0.39   0.08 o
   4   5   8   1.85   1.39   0.17 o
   5   5   8   0.77   0.84   0.12 o
   6   5   8   0.59   0.70   0.14 o
   0   6   8   0.99   0.76   0.11 o
   1   6   8   1.40   1.47   0.17 o
   2   6   8   0.99   0.65   0.10 o
   3   6   8   0.33   0.35   0.07 o
   4   6   8   0.31   0.50   0.09 o
   5   6   8   0.04   0.16   0.07 <
   1   7   8   0.05   0.09   0.04 <
   2   7   8   0.38   0.56   0.10 o
   3   7   8   0.45   0.43   0.08 o
   4   7   8   0.09   0.17   0.07 <
   1   8   8   0.17   0.25   0.20 <
   2   8   8   1.35   1.30   0.23 o
   3   8   8   0.10   0.14   0.07 <
   1   0   9   0.88   1.31   0.19 o
   2   0   9   1.11   1.77   0.20 o
   3   0   9   3.14   5.95   0.65 o
   4   0   9   0.20   0.37   0.08 o
   5   0   9   2.02   2.11   0.24 o
   6   0   9   0.91   0.73   0.11 o
   7   0   9   0.16   0.14   0.05 <
   8   0   9   0.19   0.23   0.06 o
   9   0   9   0.22   0.26   0.06 o
   0   1   9   1.99   1.48   0.18 o
   1   1   9  12.70  12.37   0.96 o
   2   1   9   3.38   2.94   0.24 o
   3   1   9   1.29   1.23   0.12 o
   4   1   9   0.03   0.72   0.08 o
   5   1   9   2.94   2.86   0.25 o
   6   1   9   0.41   0.30   0.05 o
   7   1   9   0.94   1.06   0.12 o
   8   1   9   0.77   0.58   0.08 o
   9   1   9   0.12   0.15   0.05 <
   0   2   9  14.08  15.76   1.54 o
   1   2   9  14.01  12.93   0.95 o
   2   2   9   5.65   6.63   0.48 o
   3   2   9  14.56  14.67   1.06 o
   4   2   9   2.31   2.85   0.31 o
   5   2   9   0.63   0.82   0.10 o
   6   2   9   0.12   0.27   0.06 o
   7   2   9   0.01   0.24   0.04 o
   8   2   9   0.06   0.22   0.08 <
   9   2   9   0.24   0.33   0.09 o
  10   2   9   0.12   0.14   0.05 <
   0   3   9   4.64   8.01   0.83 o
   1   3   9  18.14  18.58   1.54 o
   2   3   9   3.15   3.08   0.26 o
   3   3   9   2.03   1.77   0.16 o
   4   3   9   2.34   3.45   0.30 o
   5   3   9   0.21   0.59   0.08 o
   6   3   9   0.59   0.66   0.07 o
   7   3   9   1.46   1.26   0.15 o
  10   3   9   0.19   0.24   0.07 o
   0   4   9   2.99   2.59   0.28 o
   1   4   9   0.05   1.73   0.49 o
   2   4   9   0.91   0.83   0.09 o
   3   4   9   0.44   0.99   0.16 o
   4   4   9   0.04   0.62   0.10 o
   5   4   9   0.96   0.92   0.13 o
   6   4   9   2.18   2.31   0.35 o
   7   4   9   0.19   0.10   0.10 <
   0   5   9   1.12   1.12   0.14 o
   1   5   9   2.80   2.53   0.55 o
   2   5   9   0.51   0.93   0.11 o
   3   5   9   0.33   0.27   0.07 o
   4   5   9   0.21   0.22   0.06 o
   5   5   9   0.23   0.22   0.09 <
   0   6   9   0.09   0.41   0.07 o
   1   6   9   0.01   0.14   0.04 o
   2   6   9   0.23   0.29   0.06 o
   3   6   9   0.44   0.49   0.08 o
   4   6   9   0.62   0.44   0.11 o
   0   7   9   0.42   0.39   0.07 o
   1   7   9   1.06   1.17   0.19 o
   2   7   9   0.14   0.18   0.05 o
   3   7   9   0.16   0.40   0.10 o
   4   7   9   0.16   0.19   0.09 <
   1   8   9   0.58   0.60   0.12 o
   2   8   9   0.10   0.12   0.07 <
   0   0  10   0.21   0.67   0.19 o
   1   0  10   3.37   3.27   0.35 o
   2   0  10   2.09   2.59   0.29 o
   3   0  10   1.11   2.01   0.23 o
   4   0  10   2.04   3.38   0.36 o
   5   0  10   0.38   0.53   0.09 o
   6   0  10   0.53   0.64   0.10 o
   7   0  10   0.20   0.38   0.10 o
   8   0  10   0.08   0.10   0.04 <
   0   1  10   1.65   2.55   0.29 o
   1   1  10   7.69   7.01   0.59 o
   2   1  10   2.16   2.52   0.28 o
   3   1  10   2.41   2.70   0.23 o
   4   1  10   0.65   0.57   0.08 o
   5   1  10   0.21   0.42   0.06 o
   6   1  10   0.14   0.33   0.05 o
   7   1  10   0.27   0.32   0.05 o
   8   1  10   0.39   0.48   0.09 o
   9   1  10   0.29   0.30   0.07 o
   0   2  10  15.72  13.02   1.35 o
   1   2  10   0.78   0.92   0.09 o
   2   2  10   0.12   0.17   0.07 <
   3   2  10   8.88   8.34   0.65 o
   4   2  10   5.78   4.16   0.36 o
   5   2  10   3.83   3.53   0.34 o
   6   2  10   0.45   0.36   0.05 o
   7   2  10   0.07   0.27   0.06 o
   0   3  10   1.26   1.47   0.18 o
   1   3  10   0.96   1.20   0.10 o
   2   3  10  10.22   9.37   0.71 o
   3   3  10   0.43   0.53   0.06 o
   4   3  10   0.75   1.51   0.16 o
   5   3  10   2.47   2.52   0.20 o
   6   3  10   0.46   0.49   0.08 o
   7   3  10   0.55   0.25   0.11 <
   0   4  10   3.36   4.04   0.49 o
   1   4  10   1.03   1.18   0.13 o
   2   4  10   1.33   1.24   0.21 o
   3   4  10   0.24   0.39   0.08 o
   4   4  10   0.89   0.83   0.08 o
   5   4  10   0.40   0.50   0.09 o
   6   4  10   0.52   0.68   0.14 o
   0   5  10   0.66   0.32   0.06 o
   1   5  10   0.62   0.52   0.10 o
   2   5  10   0.03   0.24   0.04 o
   3   5  10   0.75   0.79   0.15 o
   4   5  10   1.77   1.94   0.22 o
   5   5  10   0.13   0.48   0.12 o
   0   6  10   0.69   0.76   0.11 o
   1   6  10   0.07   0.30   0.04 o
   2   6  10   1.08   1.65   0.22 o
   3   6  10   0.00   0.28   0.07 o
   4   6  10   0.37   0.62   0.13 o
   0   7  10   0.74   0.88   0.12 o
   1   7  10   0.20   0.24   0.05 o
   2   7  10   1.22   1.45   0.17 o
   3   7  10   0.03   0.08   0.05 <
   0   8  10   0.11   0.22   0.07 o
   1   8  10   0.08   0.10   0.04 <
   2   8  10   0.19   0.21   0.08 <
   1   0  11   2.87   2.77   0.33 o
   2   0  11   4.25   5.01   0.52 o
   3   0  11   4.03   4.15   0.45 o
   4   0  11   2.71   2.70   0.30 o
   5   0  11   0.49   0.52   0.09 o
   6   0  11   2.27   2.24   0.26 o
   7   0  11   0.64   0.84   0.21 o
   0   1  11   6.98   7.86   0.88 o
   1   1  11   0.41   0.89   0.11 o
   2   1  11   4.87   4.00   0.35 o
   3   1  11   0.35   0.81   0.09 o
   4   1  11   1.43   1.48   0.13 o
   5   1  11   1.13   1.11   0.11 o
   6   1  11   0.41   0.28   0.06 o
   7   1  11   0.20   0.37   0.11 o
   0   2  11   0.03   0.16   0.05 <
   1   2  11   0.33   0.97   0.21 o
   2   2  11   1.98   1.65   0.13 o
   3   2  11   0.54   1.05   0.11 o
   4   2  11   1.51   1.35   0.15 o
   5   2  11   0.89   0.88   0.10 o
   6   2  11   1.44   1.25   0.16 o
   7   2  11   1.28   1.13   0.16 o
   0   3  11   7.33   7.56   0.76 o
   1   3  11   2.46   2.14   0.21 o
   2   3  11   1.59   1.71   0.14 o
   3   3  11   3.18   3.04   0.23 o
   4   3  11   0.69   0.95   0.09 o
   5   3  11   0.35   0.75   0.11 o
   6   3  11   1.08   0.89   0.11 o
   0   4  11   0.73   0.60   0.09 o
   1   4  11  10.08   9.06   0.71 o
   2   4  11   0.66   0.62   0.12 o
   3   4  11   0.88   1.37   0.23 o
   4   4  11   0.36   0.72   0.08 o
   5   4  11   0.04   0.40   0.11 o
   0   5  11   0.44   0.53   0.09 o
   1   5  11   1.76   1.64   0.37 o
   2   5  11   0.18   0.29   0.05 o
   3   5  11   1.06   0.96   0.09 o
   4   5  11   0.42   0.48   0.09 o
   5   5  11   0.14   0.24   0.08 <
   0   6  11   0.02   0.11   0.04 <
   1   6  11   0.21   0.29   0.12 <
   2   6  11   0.11   0.29   0.05 o
   3   6  11   0.04   0.22   0.04 o
   4   6  11   0.19   0.30   0.09 o
   0   7  11   0.79   0.54   0.08 o
   1   7  11   0.19   0.27   0.04 o
   2   7  11   0.28   0.22   0.05 o
   3   7  11   0.03   0.54   0.12 o
   0   8  11   0.16   0.24   0.05 o
   1   8  11   0.05   0.14   0.04 o
   2   8  11   0.10   0.12   0.06 <
   0   9  11   0.04   0.09   0.05 <
   1   9  11   0.18   0.22   0.08 <
   0   0  12   9.06   7.45   0.99 o
   1   0  12   2.26   2.03   0.26 o
   2   0  12   1.06   1.29   0.17 o
   3   0  12   3.89   3.65   0.39 o
   4   0  12   1.41   0.94   0.13 o
   5   0  12   0.07   0.13   0.05 <
   6   0  12   0.32   0.21   0.08 <
   0   1  12   2.05   1.49   0.19 o
   1   1  12   0.55   0.55   0.07 o
   2   1  12   3.98   2.54   0.23 o
   3   1  12   1.10   1.11   0.13 o
   4   1  12   3.34   2.66   0.24 o
   5   1  12   0.76   0.60   0.08 o
   6   1  12   0.63   0.52   0.10 o
   0   2  12   0.96   0.63   0.09 o
   1   2  12   1.50   1.04   0.11 o
   2   2  12   2.13   2.40   0.25 o
   3   2  12   1.69   1.83   0.16 o
   4   2  12   0.35   0.26   0.06 o
   5   2  12   0.23   0.36   0.06 o
   6   2  12   0.07   0.20   0.06 o
   0   3  12   0.94   0.94   0.12 o
   1   3  12   1.86   1.45   0.14 o
   2   3  12   2.50   2.14   0.17 o
   3   3  12   0.47   0.64   0.06 o
   4   3  12   0.59   0.87   0.10 o
   5   3  12   2.02   2.05   0.20 o
   0   4  12   4.03   3.10   0.32 o
   1   4  12   1.22   1.96   0.17 o
   2   4  12   0.64   3.12   0.30 o
   3   4  12   0.91   0.73   0.12 o
   4   4  12   1.27   1.50   0.14 o
   5   4  12   0.18   0.25   0.05 o
   0   5  12   0.00   0.24   0.06 o
   1   5  12   0.16   0.46   0.06 o
   2   5  12   1.79   1.51   0.14 o
   3   5  12   0.30   0.53   0.07 o
   4   5  12   0.71   0.89   0.11 o
   0   6  12   0.83   0.90   0.12 o
   1   6  12   0.15   0.25   0.04 o
   2   6  12   0.29   0.25   0.04 o
   3   6  12   0.17   0.31   0.05 o
   4   6  12   0.18   0.19   0.08 <
   0   7  12   0.07   0.21   0.05 o
   1   7  12   0.01   0.09   0.03 o
   2   7  12   0.43   0.42   0.05 o
   3   7  12   0.07   0.20   0.08 <
   0   8  12   0.04   0.10   0.04 <
   1   8  12   0.08   0.14   0.03 o
   2   8  12   0.12   0.14   0.06 <
   0   9  12   0.01   0.06   0.04 <
   1   9  12   0.01   0.10   0.04 <
   1   0  13   1.01   1.33   0.19 o
   2   0  13   0.15   0.47   0.09 o
   3   0  13   3.89   4.18   0.49 o
   4   0  13   0.62   0.33   0.08 o
   5   0  13   1.75   1.60   0.20 o
   6   0  13   0.00   0.20   0.09 <
   0   1  13   1.19   1.69   0.22 o
   1   1  13   5.19   4.56   0.33 o
   2   1  13   3.99   2.74   0.34 o
   3   1  13   1.08   1.03   0.11 o
   4   1  13   0.65   0.64   0.08 o
   5   1  13   0.85   0.70   0.10 o
   0   2  13   6.25   5.12   0.55 o
   1   2  13   1.97   2.60   0.27 o
   2   2  13   1.85   1.84   0.16 o
   3   2  13   1.04   1.02   0.11 o
   4   2  13   0.01   0.31   0.07 o
   5   2  13   0.02   0.09   0.05 <
   0   3  13   0.24   0.26   0.06 o
   1   3  13   2.22   1.98   0.16 o
   2   3  13   0.39   0.41   0.09 o
   3   3  13   0.22   0.23   0.04 o
   4   3  13   1.99   1.78   0.16 o
   5   3  13   0.13   0.22   0.05 o
   0   4  13   0.75   0.70   0.10 o
   1   4  13   0.73   0.63   0.12 o
   2   4  13   0.14   0.14   0.03 o
   3   4  13   0.40   0.36   0.10 o
   4   4  13   0.38   0.34   0.06 o
   5   4  13   0.13   0.14   0.03 o
   0   5  13   0.07   0.32   0.07 o
   1   5  13   0.36   0.46   0.06 o
   2   5  13   0.04   0.18   0.04 o
   3   5  13   0.20   0.39   0.06 o
   4   5  13   0.19   0.27   0.06 o
   0   6  13   0.49   0.40   0.07 o
   1   6  13   1.25   1.15   0.12 o
   2   6  13   0.13   0.22   0.08 <
   3   6  13   0.06   0.21   0.06 o
   4   6  13   0.04   0.07   0.04 <
   0   7  13   0.00   0.07   0.03 <
   1   7  13   0.10   0.23   0.04 o
   2   7  13   0.08   0.15   0.04 o
   3   7  13   0.14   0.17   0.05 o
   0   8  13   0.18   0.25   0.05 o
   1   8  13   0.14   0.15   0.03 o
   2   8  13   0.01   0.05   0.03 <
   0   9  13   0.01   0.10   0.06 <
   1   9  13   0.12   0.18   0.05 o
   0   0  14   1.17   2.94   0.55 o
   1   0  14   0.83   0.80   0.14 o
   2   0  14   0.44   0.51   0.10 o
   3   0  14   0.29   0.38   0.09 o
   4   0  14   1.64   1.77   0.21 o
   5   0  14   0.00   0.63   0.14 o
   0   1  14   0.12   0.38   0.08 o
   1   1  14   0.62   0.50   0.07 o
   2   1  14   1.40   1.08   0.11 o
   3   1  14   1.84   1.75   0.18 o
   4   1  14   0.75   0.80   0.09 o
   5   1  14   0.51   0.66   0.10 o
   0   2  14   0.34   0.59   0.09 o
   1   2  14   2.02   1.61   0.18 o
   2   2  14   0.93   0.97   0.10 o
   3   2  14   0.44   0.46   0.06 o
   4   2  14   0.18   0.38   0.07 o
   5   2  14   1.15   0.94   0.14 o
   0   3  14   0.01   0.12   0.04 <
   1   3  14   0.87   0.80   0.08 o
   2   3  14   0.01   0.14   0.07 <
   3   3  14   0.35   0.36   0.05 o
   4   3  14   0.23   0.60   0.09 o
   5   3  14   0.40   0.49   0.09 o
   0   4  14   0.07   0.28   0.06 o
   1   4  14   0.50   0.58   0.07 o
   2   4  14   0.15   0.33   0.05 o
   3   4  14   0.29   0.41   0.05 o
   4   4  14   0.11   0.11   0.04 <
   0   5  14   0.28   0.62   0.09 o
   1   5  14   0.12   0.16   0.03 o
   2   5  14   0.04   0.55   0.16 o
   3   5  14   0.32   0.51   0.07 o
   4   5  14   0.79   0.94   0.13 o
   0   6  14   0.09   0.27   0.05 o
   1   6  14   0.33   0.35   0.05 o
   2   6  14   0.70   0.98   0.11 o
   3   6  14   0.20   0.34   0.07 o
   0   7  14   0.09   0.12   0.04 <
   1   7  14   0.14   0.17   0.03 o
   2   7  14   0.06   0.10   0.04 <
   3   7  14   0.26   0.25   0.06 o
   0   8  14   0.00   0.06   0.03 <
   1   8  14   0.02   0.12   0.04 o
   2   8  14   0.15   0.18   0.06 <
   0   9  14   0.20   0.17   0.06 <
   1   9  14   0.05  -0.01   0.04 <
   1   0  15   1.34   1.34   0.20 o
   2   0  15   3.14   2.75   0.30 o
   3   0  15   1.78   1.36   0.19 o
   4   0  15   0.58   0.80   0.13 o
   0   1  15   2.28   1.80   0.20 o
   1   1  15   1.73   1.61   0.17 o
   2   1  15   0.61   0.88   0.15 o
   3   1  15   0.54   0.49   0.08 o
   4   1  15   0.01   0.10   0.04 <
   0   2  15   1.25   1.19   0.15 o
   1   2  15   0.39   0.50   0.06 o
   2   2  15   0.69   0.78   0.09 o
   3   2  15   0.44   0.36   0.08 o
   4   2  15   0.17   0.39   0.11 o
   0   3  15   0.39   0.44   0.08 o
   1   3  15   0.06   0.13   0.03 o
   2   3  15   0.19   0.32   0.05 o
   3   3  15   0.16   0.24   0.04 o
   4   3  15   0.44   0.53   0.08 o
   0   4  15   0.32   0.53   0.08 o
   1   4  15   0.76   0.63   0.07 o
   2   4  15   0.14   0.29   0.07 o
   3   4  15   0.80   0.68   0.08 o
   4   4  15   0.33   0.40   0.07 o
   0   5  15   0.08   0.22   0.06 o
   1   5  15   1.94   1.78   0.19 o
   2   5  15   0.03   0.39   0.06 o
   3   5  15   0.12   0.28   0.06 o
   0   6  15   0.17   0.23   0.05 o
   1   6  15   0.09   0.28   0.05 o
   2   6  15   0.04   0.13   0.04 o
   3   6  15   0.21   0.33   0.06 o
   0   7  15   0.16   0.13   0.04 o
   1   7  15   0.08   0.11   0.03 o
   2   7  15   0.12   0.12   0.04 <
   0   8  15   0.01   0.02   0.03 <
   1   8  15   0.12   0.15   0.04 o
   2   8  15   0.05   0.03   0.04 <
   0   9  15   0.01   0.08   0.05 <
   1   9  15   0.01   0.08   0.05 <
   0   0  16   0.10   0.14   0.10 <
   1   0  16   0.04   0.12   0.07 <
   2   0  16   0.26   0.36   0.09 o
   3   0  16   2.08   1.45   0.19 o
   4   0  16   1.04   1.07   0.21 o
   0   1  16   0.45   0.36   0.08 o
   1   1  16   0.88   0.59   0.07 o
   2   1  16   0.21   0.52   0.11 o
   3   1  16   0.10   0.18   0.05 o
   4   1  16   0.12   0.28   0.07 o
   0   2  16   0.30   0.55   0.09 o
   1   2  16   0.11   0.18   0.04 o
   2   2  16   0.84   0.75   0.09 o
   3   2  16   0.00   0.15   0.05 <
   4   2  16   0.12   0.21   0.09 <
   0   3  16   0.73   0.70   0.09 o
   1   3  16   0.61   0.49   0.06 o
   2   3  16   0.27   0.39   0.05 o
   3   3  16   0.01   0.14   0.04 o
   0   4  16   0.51   0.76   0.10 o
   1   4  16   0.52   0.35   0.09 o
   2   4  16   0.07   0.13   0.05 <
   3   4  16   0.14   0.20   0.05 o
   0   5  16   0.05   0.10   0.04 <
   1   5  16   0.37   0.46   0.06 o
   2   5  16   0.35   0.46   0.07 o
   3   5  16   0.34   0.37   0.06 o
   0   6  16   0.04   0.30   0.06 o
   1   6  16   0.07   0.22   0.04 o
   2   6  16   0.03   0.14   0.04 o
   0   7  16   0.00   0.07   0.04 <
   1   7  16   0.05   0.10   0.03 o
   2   7  16   0.13   0.21   0.05 o
   0   8  16   0.19   0.25   0.08 o
   1   8  16   0.02   0.10   0.04 <
   0   9  16   0.01   0.02   0.04 <
   1   0  17   0.00   0.07   0.06 <
   2   0  17   0.83   0.63   0.12 o
   3   0  17   0.29   0.42   0.12 o
   0   1  17   0.53   0.62   0.11 o
   1   1  17   0.26   0.25   0.05 o
   2   1  17   0.78   0.87   0.11 o
   3   1  17   0.23   0.33   0.07 o
   0   2  17   0.29   0.35   0.07 o
   1   2  17   0.11   0.28   0.05 o
   2   2  17   0.00   0.12   0.03 o
   3   2  17   0.10   0.12   0.05 <
   4   2  17   0.24   0.14   0.10 <
   0   3  17   0.48   0.31   0.06 o
   1   3  17   0.09   0.16   0.03 o
   2   3  17   0.20   0.25   0.04 o
   3   3  17   0.04   0.20   0.05 o
   0   4  17   0.03   0.05   0.03 <
   1   4  17   0.08   0.31   0.05 o
   2   4  17   0.20   0.15   0.03 o
   3   4  17   0.01   0.03   0.03 <
   0   5  17   0.09   0.15   0.04 o
   1   5  17   0.03   0.10   0.03 o
   2   5  17   0.19   0.08   0.06 <
   0   6  17   0.05   0.05   0.03 <
   1   6  17   0.37   0.63   0.08 o
   2   6  17   0.08   0.23   0.05 o
   0   7  17   0.00   0.08   0.04 <
   1   7  17   0.18   0.22   0.05 o
   0   8  17   0.05   0.11   0.06 <
   1   8  17   0.07   0.13   0.04 o
   0   0  18   1.98   1.48   0.28 o
   1   0  18   0.39   0.29   0.08 o
   2   0  18   0.17   0.22   0.07 o
   3   0  18   0.12   0.24   0.10 <
   0   1  18   0.01   0.12   0.06 <
   1   1  18   0.23   0.27   0.05 o
   2   1  18   0.98   0.78   0.10 o
   3   1  18   0.12   0.18   0.07 <
   0   2  18   0.27   0.27   0.06 o
   1   2  18   0.15   0.60   0.08 o
   2   2  18   0.05   0.10   0.03 o
   3   2  18   0.01   0.06   0.04 <
   4   2  18   0.19   0.13   0.08 <
   0   3  18   0.02   0.06   0.03 <
   1   3  18   0.42   0.38   0.06 o
   2   3  18   0.06   0.09   0.03 <
   3   3  18   0.01   0.09   0.04 <
   0   4  18   0.02   0.06   0.03 <
   1   4  18   0.12   0.23   0.07 o
   2   4  18   0.02   0.11   0.03 o
   0   5  18   0.01   0.19   0.05 o
   1   5  18   0.12   0.14   0.04 o
   2   5  18   0.09   0.15   0.05 o
   0   6  18   0.10   0.31   0.07 o
   1   6  18   0.28   0.30   0.05 o
   2   6  18   0.02   0.17   0.07 <
   0   7  18   0.01   0.11   0.06 <
   1   7  18   0.12   0.13   0.04 o
   0   8  18   0.00   0.05   0.05 <
   1   0  19   0.07   0.15   0.07 <
   2   0  19   0.82   0.71   0.16 o
   0   1  19   0.35   0.37   0.08 o
   1   1  19   0.09   0.14   0.04 o
   2   1  19   0.18   0.24   0.06 o
   0   2  19   0.19   0.24   0.06 o
   1   2  19   0.11   0.21   0.04 o
   2   2  19   0.01   0.09   0.04 <
   3   2  19   0.23   0.18   0.07 <
   0   3  19   0.04   0.12   0.04 <
   1   3  19   0.07   0.12   0.03 o
   2   3  19   0.06   0.11   0.04 <
   3   3  19   0.03   0.14   0.05 <
   0   4  19   0.07   0.14   0.04 o
   1   4  19   0.15   0.20   0.04 o
   2   4  19   0.06   0.10   0.03 <
   0   5  19   0.00   0.05   0.03 <
   1   5  19   0.20   0.34   0.06 o
   2   5  19   0.12   0.21   0.07 <
   0   6  19   0.00   0.04   0.05 <
   1   6  19   0.07   0.14   0.04 o
   0   7  19   0.04   0.04   0.04 <
   1   7  19   0.07   0.17   0.07 <
   0   0  20   0.03   0.05   0.07 <
   1   0  20   0.24   0.19   0.07 <
   2   0  20   0.00   0.04   0.06 <
   0   1  20   0.23   0.23   0.07 o
   1   1  20   0.06   0.12   0.04 o
   2   1  20   0.03   0.06   0.05 <
   0   2  20   0.01   0.13   0.05 <
   1   2  20   0.35   0.37   0.05 o
   2   2  20   0.16   0.26   0.06 o
   3   2  20   0.05   0.06   0.05 <
   0   3  20   0.11   0.06   0.04 <
   1   3  20   0.02   0.10   0.03 o
   2   3  20   0.05   0.13   0.04 o
   0   4  20   0.00   0.04   0.03 <
   1   4  20   0.18   0.20   0.04 o
   2   4  20   0.02   0.04   0.03 <
   0   5  20   0.01  -0.00   0.04 <
   1   5  20   0.16   0.24   0.05 o
   0   6  20   0.00   0.11   0.05 <
   1   6  20   0.03   0.03   0.04 <
   1   0  21   0.01   0.00   0.06 <
   0   1  21   0.02   0.10   0.05 <
   1   1  21   0.00   0.05   0.04 <
   2   1  21   0.13   0.14   0.08 <
   0   2  21   0.03   0.09   0.04 <
   1   2  21   0.09   0.17   0.04 o
   2   2  21   0.09   0.09   0.06 <
   0   3  21   0.09   0.14   0.04 o
   1   3  21   0.21   0.22   0.05 o
   2   3  21   0.01   0.05   0.04 <
   0   4  21   0.01   0.08   0.05 <
   1   4  21   0.03   0.04   0.03 <
   0   5  21   0.00   0.03   0.04 <
   1   5  21   0.01   0.08   0.03 <
   0   6  21   0.03   0.04   0.04 <
   1   6  21   0.03   0.00   0.03 <
   0   0  22   0.34   0.27   0.10 <
   0   1  22   0.02   0.03   0.04 <
   1   1  22   0.15   0.14   0.05 o
   2   1  22   0.12   0.16   0.08 <
   0   2  22   0.08   0.18   0.05 o
   1   2  22   0.10   0.11   0.05 <
   2   2  22   0.02   0.02   0.05 <
   0   3  22   0.01   0.06   0.03 <
   1   3  22   0.21   0.32   0.07 o
   0   4  22   0.00   0.04   0.04 <
   1   4  22   0.07   0.08   0.04 <
   0   5  22   0.03   0.06   0.04 <
   0   1  23   0.02   0.07   0.06 <
   1   1  23   0.03  -0.00   0.06 <
   2   1  23   0.14   0.10   0.08 <
   0   2  23   0.03   0.09   0.06 <
   1   2  23   0.00   0.02   0.05 <
   0   3  23   0.00   0.07   0.05 <
   1   3  23   0.03   0.21   0.07 o
   0   4  23   0.04   0.03   0.04 <
   1   1  24   0.05   0.00   0.05 <
   0   2  24   0.04   0.08   0.06 <
   1   2  24   0.09   0.13   0.06 <

#=======================================================================

data_natrolite_model0
#=======================================================================
_computing_data_collection               'self-written scripts, OLYMPUS iTEM'
_computing_cell_refinement               'PETS2'
_computing_data_reduction                'PETS2'
_computing_structure_refinement          'Jana2020'
_computing_molecular_graphics            'VESTA 3'
#=======================================================================

# 5. CHEMICAL DATA

_chemical_name_common                    'natrolite'
_chemical_formula_sum                    'Al2 H4 Na2 O12 Si3'
_chemical_formula_weight                 380.2


#=======================================================================

# 6. CRYSTAL DATA

_symmetry_cell_setting                   orthorhombic
_symmetry_space_group_name_H-M           'F d d 2'
_symmetry_space_group_name_Hall          'F -2xuvw;-2yuvw;2z'
_symmetry_Int_Tables_number              43

loop_
 _space_group_symop_id
 _space_group_symop_operation_xyz
 1   x,y,z
 2   -x,-y,z
 3   x+1/4,-y+1/4,z+1/4
 4   -x+1/4,y+1/4,z+1/4
 5   x,y+1/2,z+1/2
 6   -x,-y+1/2,z+1/2
 7   x+1/4,-y+3/4,z+3/4
 8   -x+1/4,y+3/4,z+3/4
 9   x+1/2,y,z+1/2
 10  -x+1/2,-y,z+1/2
 11  x+3/4,-y+1/4,z+3/4
 12  -x+3/4,y+1/4,z+3/4
 13  x+1/2,y+1/2,z
 14  -x+1/2,-y+1/2,z
 15  x+3/4,-y+3/4,z+1/4
 16  -x+3/4,y+3/4,z+1/4

_cell_length_a                           18.2872(11)
_cell_length_b                           18.6660(14)
_cell_length_c                           6.6222(3)
_cell_angle_alpha                        90
_cell_angle_beta                         90
_cell_angle_gamma                        90
_cell_volume                             2260.5(2)


_cell_formula_units_Z                    8

_cell_measurement_reflns_used            5213
_cell_measurement_theta_min              0.11
_cell_measurement_theta_max              1.15
_cell_measurement_temperature            293

_exptl_crystal_density_diffrn            2.2345
_exptl_crystal_F_000                     517.84

_exptl_crystal_description               'irregular shape'


#=======================================================================

# 7. EXPERIMENTAL DATA

_diffrn_ambient_temperature              293
_diffrn_radiation_type                   'electrons 200 keV'
_diffrn_radiation_source                 'Lab6 cathode'
_diffrn_radiation_wavelength             0.0251
_diffrn_measurement_device               'TEM FEI Tecnai G2 20'
_diffrn_detector                         'Olympus SIS Veleta'
_diffrn_measurement_method               'continuous-rotation 3D ED'
_diffrn_measurement_specimen_support     'holey carbon grid'

_diffrn_reflns_number                    5213
_diffrn_reflns_theta_min                 0.11
_diffrn_reflns_theta_max                 1.15
_diffrn_reflns_theta_full                1.15
_diffrn_measured_fraction_theta_max      0.99
_diffrn_measured_fraction_theta_full     0.99
_diffrn_reflns_av_R_equivalents          0.1979
_diffrn_reflns_av_unetI/netI             0.0315
_diffrn_reflns_limit_h_min               -29
_diffrn_reflns_limit_h_max               29
_diffrn_reflns_limit_k_min               -29
_diffrn_reflns_limit_k_max               29
_diffrn_reflns_limit_l_min               -10
_diffrn_reflns_limit_l_max               10
_diffrn_reflns_reduction_process         ?

_diffrn_radiation_probe                  electron

#=======================================================================

# 8. REFINEMENT DATA


_reflns_number_total                     1289
_reflns_number_gt                        839
_reflns_threshold_expression             'I>3\s(I)'

_refine_ls_structure_factor_coef         Fsqd
_refine_ls_R_factor_gt                   0.1458
_refine_ls_wR_factor_gt                  0.3033
_refine_ls_R_factor_all                  0.1720
_refine_ls_wR_factor_ref                 0.3052
_refine_ls_goodness_of_fit_ref           6.2593
_refine_ls_goodness_of_fit_gt            7.8689
_refine_ls_restrained_S_gt               ?
_refine_ls_restrained_S_all              ?
_refine_ls_number_reflns                 1289
_refine_ls_number_parameters             93
_refine_ls_number_restraints             3
_refine_ls_number_constraints            13
_refine_ls_weighting_scheme              sigma
_refine_ls_weighting_details             'w=1/(\s^2^(I)+0.0004I^2^)'
_refine_ls_hydrogen_treatment            'refall'
_refine_ls_shift/su_max                  0.0334
_refine_ls_shift/su_mean                 0.0070
_refine_diff_density_max                 0.25
_refine_diff_density_min                 -0.26
_refine_ls_extinction_method             'SHELXL-2017/1 (Sheldrick, 2015)'
_refine_ls_extinction_coef               0.42(5)
_refine_ls_extinction_expression         'Fc^*^=kFc[1+0.001xFc^2^\l^3^/sin(2\q)]^-1/4^'
_chemical_absolute_configuration         'unk'

loop_
 _atom_type_symbol
 _atom_type_scat_source
 Al  International_Tables_Vol_C
 H   International_Tables_Vol_C
 Na  International_Tables_Vol_C
 O   International_Tables_Vol_C
 Si  International_Tables_Vol_C


loop_
 _restr_distance_atom_site_label_1
 _restr_distance_site_symmetry_1
 _restr_distance_atom_site_label_2
 _restr_distance_site_symmetry_2
 _restr_distance_target
 _restr_distance_target_weight_param
O6 . H1 . 0.9584 0.0001
O6 . H2 . 0.9584 0.0001

loop_
 _restr_angle_atom_site_label_1
 _restr_angle_site_symmetry_1
 _restr_angle_atom_site_label_2
 _restr_angle_site_symmetry_2
 _restr_angle_atom_site_label_3
 _restr_angle_site_symmetry_3
 _restr_angle_target
 _restr_angle_target_weight_param
H1 . O6 . H2 . 104.45 0.01


#=======================================================================

# 9. ATOMIC COORDINATES AND DISPLACEMENT PARAMETERS

loop_
 _atom_site_label
 _atom_site_type_symbol
 _atom_site_fract_x
 _atom_site_fract_y
 _atom_site_fract_z
 _atom_site_adp_type
 _atom_site_U_iso_or_equiv
 _atom_site_site_symmetry_multiplicity
 _atom_site_occupancy
 _atom_site_calc_flag
 _atom_site_refinement_flags
 _atom_site_disorder_assembly
 _atom_site_disorder_group
  Si1 Si 0 0 0 Uani 0.023(2) 8 1 d . . .
  Si2 Si 0.0966(2) 0.0386(3) -0.3722(11) Uani 0.0237(17) 16 1 d . . .
  Al1 Al -0.0371(2) 0.0936(4) 0.3836(12) Uani 0.0256(19) 16 1 d . . .
  Na1 Na -0.2186(4) 0.0325(5) 0.3831(15) Uani 0.043(3) 16 1 d . . .
  O1 O 0.0677(4) 0.0215(5) -0.1404(14) Uani 0.034(3) 16 1 d . . .
  O2 O -0.0224(4) 0.0680(6) 0.1347(16) Uani 0.040(3) 16 1 d . . .
  O3 O -0.0690(4) 0.1829(5) 0.3914(15) Uani 0.029(3) 16 1 d . . .
  O4 O -0.0987(4) 0.0364(6) 0.5043(16) Uani 0.039(3) 16 1 d . . .
  O5 O 0.0445(3) 0.0962(6) 0.5312(14) Uani 0.030(3) 16 1 d . . .
  O6 O -0.3057(6) 0.0588(7) 0.6399(19) Uani 0.052(4) 16 1 d . . .
  H1 H -0.3520(16) 0.070(3) 0.579(7) Uani 0.0621 16 1 d . . .
  H2 H -0.297(3) 0.097(2) 0.732(8) Uani 0.0621 16 1 d . . .

loop_
 _atom_site_aniso_label
 _atom_site_aniso_type_symbol
 _atom_site_aniso_U_11
 _atom_site_aniso_U_22
 _atom_site_aniso_U_33
 _atom_site_aniso_U_12
 _atom_site_aniso_U_13
 _atom_site_aniso_U_23
 Si1 Si 0.012(3) 0.049(6) 0.008(2) 0.001(3) 0 0
 Si2 Si 0.014(2) 0.040(4) 0.0172(19) -0.003(2) -0.005(2) 0.001(3)
 Al1 Al 0.010(2) 0.047(5) 0.019(2) 0.003(2) 0.007(2) 0.002(3)
 Na1 Na 0.029(3) 0.062(7) 0.039(4) -0.004(3) 0.007(4) 0.008(5)
 O1 O 0.024(3) 0.067(7) 0.012(3) 0.005(4) 0.001(3) -0.009(4)
 O2 O 0.021(3) 0.075(8) 0.026(3) -0.001(4) 0.004(4) -0.020(5)
 O3 O 0.018(3) 0.050(7) 0.020(3) -0.009(3) 0.006(3) 0.009(5)
 O4 O 0.009(3) 0.070(8) 0.037(4) -0.003(4) -0.003(3) -0.002(5)
 O5 O 0.003(3) 0.057(7) 0.029(3) 0.002(3) -0.007(3) 0.001(4)
 O6 O 0.059(6) 0.068(9) 0.029(4) 0.017(5) 0.008(5) -0.013(6)
 H1 H 0.070305 0.081352 0.034582 0.019866 0.009901 -0.015483
 H2 H 0.070305 0.081352 0.034582 0.019866 0.009901 -0.015483


#=======================================================================

# 10. MOLECULAR GEOMETRY


loop_
 _geom_bond_atom_site_label_1
 _geom_bond_atom_site_label_2
 _geom_bond_site_symmetry_1
 _geom_bond_site_symmetry_2
 _geom_bond_distance
 _geom_bond_publ_flag
  Si1 O1 . . 1.599(8) ?
  Si1 O1 . 2_555 1.599(8) ?
  Si1 O2 . . 1.604(11) ?
  Si1 O2 . 2_555 1.604(11) ?
  Si2 Al1 . 1_554 3.107(8) ?
  Si2 Al1 . 3_554 3.058(8) ?
  Si2 Na1 . 2_554 3.060(10) ?
  Si2 Na1 . 3_554 3.545(11) ?
  Si2 O1 . . 1.655(11) ?
  Si2 O3 . 3_554 1.634(8) ?
  Si2 O4 . 2_554 1.622(12) ?
  Si2 O5 . 1_554 1.573(10) ?
  Al1 Na1 . . 3.508(9) ?
  Al1 Na1 . 3_555 3.106(12) ?
  Al1 Na1 . 12_454 3.899(12) ?
  Al1 O2 . . 1.738(13) ?
  Al1 O3 . . 1.766(11) ?
  Al1 O4 . . 1.745(11) ?
  Al1 O5 . . 1.786(9) ?
  Na1 Na1 . 10_454 3.709(14) ?
  Na1 Na1 . 10_455 3.709(14) ?
  Na1 O3 . 11_454 2.521(12) ?
  Na1 O3 . 16_445 2.619(13) ?
  Na1 O4 . . 2.336(11) ?
  Na1 O5 . 11_454 2.374(14) ?
  Na1 O6 . . 2.381(15) ?
  Na1 O6 . 10_454 2.387(16) ?
  Na1 H2 . 10_454 2.64(4) ?
  O6 H1 . . 0.96(4) ?
  O6 H2 . . 0.96(5) ?

loop_
 _geom_angle_atom_site_label_1
 _geom_angle_atom_site_label_2
 _geom_angle_atom_site_label_3
 _geom_angle_site_symmetry_1
 _geom_angle_site_symmetry_2
 _geom_angle_site_symmetry_3
 _geom_angle
 _geom_angle_publ_flag
  O1 Si1 O1 . . 2_555 108.9(4) ?
  O1 Si1 O2 . . . 108.8(5) ?
  O1 Si1 O2 . . 2_555 108.9(4) ?
  O1 Si1 O2 2_555 . . 108.9(4) ?
  O1 Si1 O2 2_555 . 2_555 108.8(5) ?
  O2 Si1 O2 . . 2_555 112.4(5) ?
  Al1 Si2 Al1 1_554 . 3_554 108.4(2) ?
  Al1 Si2 Na1 1_554 . 2_554 116.2(3) ?
  Al1 Si2 Na1 1_554 . 3_554 55.2(2) ?
  Al1 Si2 O1 1_554 . . 107.1(4) ?
  Al1 Si2 O3 1_554 . 3_554 131.6(5) ?
  Al1 Si2 O4 1_554 . 2_554 92.3(4) ?
  Al1 Si2 O5 1_554 . 1_554 23.9(4) ?
  Al1 Si2 Na1 3_554 . 2_554 79.2(2) ?
  Al1 Si2 Na1 3_554 . 3_554 63.68(19) ?
  Al1 Si2 O1 3_554 . . 110.5(4) ?
  Al1 Si2 O3 3_554 . 3_554 27.0(4) ?
  Al1 Si2 O4 3_554 . 2_554 127.7(4) ?
  Al1 Si2 O5 3_554 . 1_554 86.2(4) ?
  Na1 Si2 Na1 2_554 . 3_554 131.2(3) ?
  Na1 Si2 O1 2_554 . . 129.8(5) ?
  Na1 Si2 O3 2_554 . 3_554 58.8(4) ?
  Na1 Si2 O4 2_554 . 2_554 48.8(3) ?
  Na1 Si2 O5 2_554 . 1_554 121.5(5) ?
  Na1 Si2 O1 3_554 . . 93.7(4) ?
  Na1 Si2 O3 3_554 . 3_554 90.6(4) ?
  Na1 Si2 O4 3_554 . 2_554 145.7(5) ?
  Na1 Si2 O5 3_554 . 1_554 32.5(4) ?
  O1 Si2 O3 . . 3_554 108.3(6) ?
  O1 Si2 O4 . . 2_554 108.0(6) ?
  O1 Si2 O5 . . 1_554 108.4(5) ?
  O3 Si2 O4 3_554 . 2_554 106.7(5) ?
  O3 Si2 O5 3_554 . 1_554 111.8(6) ?
  O4 Si2 O5 2_554 . 1_554 113.5(6) ?
  Si2 Al1 Si2 1_556 . 11_455 142.3(3) ?
  Si2 Al1 Na1 1_556 . . 129.6(3) ?
  Si2 Al1 Na1 1_556 . 3_555 69.6(2) ?
  Si2 Al1 Na1 1_556 . 12_454 119.9(2) ?
  Si2 Al1 O2 1_556 . . 106.3(4) ?
  Si2 Al1 O3 1_556 . . 123.8(4) ?
  Si2 Al1 O4 1_556 . . 93.9(4) ?
  Si2 Al1 O5 1_556 . . 20.9(4) ?
  Si2 Al1 Na1 11_455 . . 64.9(2) ?
  Si2 Al1 Na1 11_455 . 3_555 75.6(2) ?
  Si2 Al1 Na1 11_455 . 12_454 50.43(18) ?
  Si2 Al1 O2 11_455 . . 107.1(4) ?
  Si2 Al1 O3 11_455 . . 24.9(3) ?
  Si2 Al1 O4 11_455 . . 89.9(4) ?
  Si2 Al1 O5 11_455 . . 124.6(5) ?
  Na1 Al1 Na1 . . 3_555 128.6(3) ?
  Na1 Al1 Na1 . . 12_454 108.6(2) ?
  Na1 Al1 O2 . . . 93.2(4) ?
  Na1 Al1 O3 . . . 89.7(3) ?
  Na1 Al1 O4 . . . 36.1(3) ?
  Na1 Al1 O5 . . . 143.2(5) ?
  Na1 Al1 Na1 3_555 . 12_454 62.7(3) ?
  Na1 Al1 O2 3_555 . . 130.3(5) ?
  Na1 Al1 O3 3_555 . . 54.2(4) ?
  Na1 Al1 O4 3_555 . . 118.2(5) ?
  Na1 Al1 O5 3_555 . . 49.5(4) ?
  Na1 Al1 O2 12_454 . . 80.9(5) ?
  Na1 Al1 O3 12_454 . . 33.7(4) ?
  Na1 Al1 O4 12_454 . . 140.0(4) ?
  Na1 Al1 O5 12_454 . . 100.7(4) ?
  O2 Al1 O3 . . . 109.8(6) ?
  O2 Al1 O4 . . . 111.5(6) ?
  O2 Al1 O5 . . . 113.4(5) ?
  O3 Al1 O4 . . . 110.6(5) ?
  O3 Al1 O5 . . . 103.5(5) ?
  O4 Al1 O5 . . . 107.8(6) ?
  Si2 Na1 Si2 2_556 . 11_455 99.7(3) ?
  Si2 Na1 Al1 2_556 . . 56.72(19) ?
  Si2 Na1 Al1 2_556 . 11_454 154.0(3) ?
  Si2 Na1 Al1 2_556 . 16_445 50.40(19) ?
  Si2 Na1 Na1 2_556 . 10_454 123.8(3) ?
  Si2 Na1 Na1 2_556 . 10_455 67.1(2) ?
  Si2 Na1 O3 2_556 . 11_454 168.1(5) ?
  Si2 Na1 O3 2_556 . 16_445 32.3(2) ?
  Si2 Na1 O4 2_556 . . 31.5(3) ?
  Si2 Na1 O5 2_556 . 11_454 119.4(3) ?
  Si2 Na1 O6 2_556 . . 101.5(5) ?
  Si2 Na1 O6 2_556 . 10_454 85.0(4) ?
  Si2 Na1 H2 2_556 . 10_454 73.8(11) ?
  Si2 Na1 Al1 11_455 . . 51.39(17) ?
  Si2 Na1 Al1 11_455 . 11_454 55.2(2) ?
  Si2 Na1 Al1 11_455 . 16_445 147.9(3) ?
  Si2 Na1 Na1 11_455 . 10_454 113.8(3) ?
  Si2 Na1 Na1 11_455 . 10_455 114.9(3) ?
  Si2 Na1 O3 11_455 . 11_454 89.9(3) ?
  Si2 Na1 O3 11_455 . 16_445 126.0(4) ?
  Si2 Na1 O4 11_455 . . 70.0(3) ?
  Si2 Na1 O5 11_455 . 11_454 20.8(2) ?
  Si2 Na1 O6 11_455 . . 92.2(4) ?
  Si2 Na1 O6 11_455 . 10_454 127.1(4) ?
  Si2 Na1 H2 11_455 . 10_454 145.5(11) ?
  Al1 Na1 Al1 . . 11_454 98.1(3) ?
  Al1 Na1 Al1 . . 16_445 105.6(2) ?
  Al1 Na1 Na1 . . 10_454 113.6(3) ?
  Al1 Na1 Na1 . . 10_455 113.5(3) ?
  Al1 Na1 O3 . . 11_454 127.3(4) ?
  Al1 Na1 O3 . . 16_445 89.0(3) ?
  Al1 Na1 O4 . . . 26.1(3) ?
  Al1 Na1 O5 . . 11_454 66.1(3) ?
  Al1 Na1 O6 . . . 124.4(5) ?
  Al1 Na1 O6 . . 10_454 93.3(4) ?
  Al1 Na1 H2 . . 10_454 101.2(11) ?
  Al1 Na1 Al1 11_454 . 16_445 155.6(3) ?
  Al1 Na1 Na1 11_454 . 10_454 69.1(3) ?
  Al1 Na1 Na1 11_454 . 10_455 126.4(3) ?
  Al1 Na1 O3 11_454 . 11_454 34.6(3) ?
  Al1 Na1 O3 11_454 . 16_445 169.1(4) ?
  Al1 Na1 O4 11_454 . . 122.6(4) ?
  Al1 Na1 O5 11_454 . 11_454 34.9(2) ?
  Al1 Na1 O6 11_454 . . 87.5(4) ?
  Al1 Na1 O6 11_454 . 10_454 104.3(5) ?
  Al1 Na1 H2 11_454 . 10_454 121.9(11) ?
  Al1 Na1 Na1 16_445 . 10_454 95.3(3) ?
  Al1 Na1 Na1 16_445 . 10_455 48.1(2) ?
  Al1 Na1 O3 16_445 . 11_454 121.4(4) ?
  Al1 Na1 O3 16_445 . 16_445 22.0(2) ?
  Al1 Na1 O4 16_445 . . 81.7(4) ?
  Al1 Na1 O5 16_445 . 11_454 168.7(4) ?
  Al1 Na1 O6 16_445 . . 84.3(4) ?
  Al1 Na1 O6 16_445 . 10_454 68.7(4) ?
  Al1 Na1 H2 16_445 . 10_454 47.7(11) ?
  Na1 Na1 Na1 10_454 . 10_455 126.4(3) ?
  Na1 Na1 O3 10_454 . 11_454 44.9(3) ?
  Na1 Na1 O3 10_454 . 16_445 115.6(4) ?
  Na1 Na1 O4 10_454 . . 127.4(4) ?
  Na1 Na1 O5 10_454 . 11_454 95.1(4) ?
  Na1 Na1 O6 10_454 . . 119.8(4) ?
  Na1 Na1 O6 10_454 . 10_454 38.9(3) ?
  Na1 Na1 H2 10_454 . 10_454 52.8(11) ?
  Na1 Na1 O3 10_455 . 11_454 115.1(3) ?
  Na1 Na1 O3 10_455 . 16_445 42.8(3) ?
  Na1 Na1 O4 10_455 . . 89.7(4) ?
  Na1 Na1 O5 10_455 . 11_454 126.7(4) ?
  Na1 Na1 O6 10_455 . . 39.0(4) ?
  Na1 Na1 O6 10_455 . 10_454 115.2(5) ?
  Na1 Na1 H2 10_455 . 10_454 94.1(11) ?
  O3 Na1 O3 11_454 . 16_445 142.0(4) ?
  O3 Na1 O4 11_454 . . 153.4(5) ?
  O3 Na1 O5 11_454 . 11_454 69.4(4) ?
  O3 Na1 O6 11_454 . . 85.0(4) ?
  O3 Na1 O6 11_454 . 10_454 83.7(5) ?
  O3 Na1 H2 11_454 . 10_454 94.4(11) ?
  O3 Na1 O4 16_445 . . 63.3(4) ?
  O3 Na1 O5 16_445 . 11_454 146.8(5) ?
  O3 Na1 O6 16_445 . . 81.7(5) ?
  O3 Na1 O6 16_445 . 10_454 83.4(5) ?
  O3 Na1 H2 16_445 . 10_454 64.2(11) ?
  O4 Na1 O5 . . 11_454 88.5(4) ?
  O4 Na1 O6 . . . 112.1(5) ?
  O4 Na1 O6 . . 10_454 94.6(5) ?
  O4 Na1 H2 . . 10_454 93.1(11) ?
  O5 Na1 O6 11_454 . . 94.3(5) ?
  O5 Na1 O6 11_454 . 10_454 118.0(6) ?
  O5 Na1 H2 11_454 . 10_454 139.2(12) ?
  O6 Na1 O6 . . 10_454 138.9(5) ?
  O6 Na1 H2 . . 10_454 122.2(11) ?
  O6 Na1 H2 10_454 . 10_454 21.2(11) ?
  Si1 O1 Si2 . . . 146.7(6) ?
  Si1 O2 Al1 . . . 141.7(7) ?
  Si2 O3 Al1 11_455 . . 128.1(6) ?
  Si2 O3 Na1 11_455 . 3_555 129.7(6) ?
  Si2 O3 Na1 11_455 . 12_454 88.9(5) ?
  Al1 O3 Na1 . . 3_555 91.1(4) ?
  Al1 O3 Na1 . . 12_454 124.4(5) ?
  Na1 O3 Na1 3_555 . 12_454 92.4(4) ?
  Si2 O4 Al1 2_556 . . 138.1(5) ?
  Si2 O4 Na1 2_556 . . 99.7(5) ?
  Al1 O4 Na1 . . . 117.8(6) ?
  Si2 O5 Al1 1_556 . . 135.3(7) ?
  Si2 O5 Na1 1_556 . 3_555 126.7(6) ?
  Al1 O5 Na1 . . 3_555 95.6(5) ?
  Na1 O6 Na1 . . 10_455 102.2(5) ?
  Na1 O6 H1 . . . 110(3) ?
  Na1 O6 H2 . . . 120(3) ?
  Na1 O6 H1 10_455 . . 127(3) ?
  Na1 O6 H2 10_455 . . 94(3) ?
  H1 O6 H2 . . . 104(4) ?
  Na1 H2 O6 10_455 . . 64(2) ?


loop_
 _geom_hbond_atom_site_label_D
 _geom_hbond_atom_site_label_H
 _geom_hbond_atom_site_label_A
 _geom_hbond_site_symmetry_D
 _geom_hbond_site_symmetry_H
 _geom_hbond_site_symmetry_A
 _geom_hbond_distance_DH
 _geom_hbond_distance_HA
 _geom_hbond_distance_DA
 _geom_hbond_angle_DHA
 _geom_hbond_publ_flag
  O6 H1 O1 . . 9_455   0.96(4)   2.25(4)   3.049(14)   140(4) ?
  O6 H2 O2 . . 11_455   0.96(5)   1.93(5)   2.879(16)   171(4) ?


#=======================================================================

# start Validation Reply Form
_vrf_GOODF01_natrolite_kinematical
;
PROBLEM: The least squares goodness of fit parameter lies
RESPONSE: Kinematical refinement from 3DED data
;
_vrf_RINTA01_natrolite_kinematical
;
PROBLEM: The value of Rint is greater than 0.18
RESPONSE: Kinematical refinement from 3DED data
;
_vrf_PLAT213_natrolite_kinematical
;
PROBLEM: Atom O5              has ADP max/min Ratio .....        7.0 oblate
RESPONSE: This is a testing model for the purpose of study
;
_vrf_PLAT020_natrolite_kinematical
;
PROBLEM: The Value of Rint is Greater Than 0.12 .........      0.198 Report
RESPONSE: Kinematical refinement from 3DED data
;
_vrf_PLAT250_natrolite_kinematical
;
PROBLEM: Large U3/U1 Ratio for Average U(i,j) Tensor ....        4.1 Note  
RESPONSE: This is a testing model for the purpose of study
;
# end Validation Reply Form
#=======================================================================


data_natrolite_model1
#=======================================================================
_computing_data_collection               'self-written scripts, OLYMPUS iTEM'
_computing_cell_refinement               'PETS2'
_computing_data_reduction                'PETS2'
_computing_structure_refinement          'Jana2020'
_computing_molecular_graphics            'VESTA 3'
#=======================================================================

# 5. CHEMICAL DATA

_chemical_name_common                    'natrolite'
_chemical_formula_sum                    'Al2 H4 Na2 O12 Si3'
_chemical_formula_weight                 380.2


#=======================================================================

# 6. CRYSTAL DATA

_symmetry_cell_setting                   orthorhombic
_symmetry_space_group_name_H-M           'F d d 2'
_symmetry_space_group_name_Hall          'F -2xuvw;-2yuvw;2z'
_symmetry_Int_Tables_number              43

loop_
 _space_group_symop_id
 _space_group_symop_operation_xyz
 1   x,y,z
 2   -x,-y,z
 3   x+1/4,-y+1/4,z+1/4
 4   -x+1/4,y+1/4,z+1/4
 5   x,y+1/2,z+1/2
 6   -x,-y+1/2,z+1/2
 7   x+1/4,-y+3/4,z+3/4
 8   -x+1/4,y+3/4,z+3/4
 9   x+1/2,y,z+1/2
 10  -x+1/2,-y,z+1/2
 11  x+3/4,-y+1/4,z+3/4
 12  -x+3/4,y+1/4,z+3/4
 13  x+1/2,y+1/2,z
 14  -x+1/2,-y+1/2,z
 15  x+3/4,-y+3/4,z+1/4
 16  -x+3/4,y+3/4,z+1/4

_cell_length_a                           18.2872(11)
_cell_length_b                           18.6660(14)
_cell_length_c                           6.6222(3)
_cell_angle_alpha                        90
_cell_angle_beta                         90
_cell_angle_gamma                        90
_cell_volume                             2260.5(2)


_cell_formula_units_Z                    8

_cell_measurement_reflns_used            5213
_cell_measurement_theta_min              0.11
_cell_measurement_theta_max              1.15
_cell_measurement_temperature            293

_exptl_crystal_density_diffrn            2.2345
_exptl_crystal_F_000                     517.84

_exptl_crystal_description               'irregular shape'

#=======================================================================

# 7. EXPERIMENTAL DATA


_diffrn_ambient_temperature              293
_diffrn_radiation_type                   'electrons 200 keV'
_diffrn_radiation_source                 'Lab6 cathode'
_diffrn_radiation_wavelength             0.0251
_diffrn_measurement_device               'TEM FEI Tecnai G2 20'
_diffrn_detector                         'Olympus SIS Veleta'
_diffrn_measurement_method               'continuous-rotation 3D ED'
_diffrn_measurement_specimen_support     'holey carbon grid'

_diffrn_reflns_number                    5213
_diffrn_reflns_theta_min                 0.11
_diffrn_reflns_theta_max                 1.15
_diffrn_reflns_theta_full                1.15
_diffrn_measured_fraction_theta_max      0.99
_diffrn_measured_fraction_theta_full     0.99
_diffrn_reflns_av_R_equivalents          0.1979
_diffrn_reflns_av_unetI/netI             0.1045
_diffrn_reflns_limit_h_min               -29
_diffrn_reflns_limit_h_max               29
_diffrn_reflns_limit_k_min               -29
_diffrn_reflns_limit_k_max               29
_diffrn_reflns_limit_l_min               -10
_diffrn_reflns_limit_l_max               10
_diffrn_reflns_reduction_process         ?


_diffrn_radiation_probe                  electron

#=======================================================================

# 8. REFINEMENT DATA


_reflns_number_total                     1289
_reflns_number_gt                        876
_reflns_threshold_expression             'I>3\s(I)'

_refine_ls_structure_factor_coef         Fsqd
_refine_ls_R_factor_gt                   0.1337
_refine_ls_wR_factor_gt                  0.2251
_refine_ls_R_factor_all                  0.1688
_refine_ls_wR_factor_ref                 0.2642
_refine_ls_goodness_of_fit_ref           2.9272
_refine_ls_goodness_of_fit_gt            3.0687
_refine_ls_restrained_S_gt               ?
_refine_ls_restrained_S_all              ?
_refine_ls_number_reflns                 1289
_refine_ls_number_parameters             93
_refine_ls_number_restraints             3
_refine_ls_number_constraints            13
_refine_ls_weighting_scheme              sigma
_refine_ls_weighting_details             'w=1/(\s^2^(I)+0.0004I^2^)'
_refine_ls_hydrogen_treatment            'refall'
_refine_ls_shift/su_max                  2.9809
_refine_ls_shift/su_mean                 0.6279
_refine_diff_density_max                 0.29
_refine_diff_density_min                 -0.29
_refine_ls_extinction_method             'SHELXL-2017/1 (Sheldrick, 2015)'
_refine_ls_extinction_coef               0.099(17)
_refine_ls_extinction_expression         'Fc^*^=kFc[1+0.001xFc^2^\l^3^/sin(2\q)]^-1/4^'
_chemical_absolute_configuration         'unk'

loop_
 _atom_type_symbol
 _atom_type_scat_source
 Al  International_Tables_Vol_C
 H   International_Tables_Vol_C
 Na  International_Tables_Vol_C
 O   International_Tables_Vol_C
 Si  International_Tables_Vol_C


loop_
 _restr_distance_atom_site_label_1
 _restr_distance_site_symmetry_1
 _restr_distance_atom_site_label_2
 _restr_distance_site_symmetry_2
 _restr_distance_target
 _restr_distance_target_weight_param
O6 . H1 . 0.9584 0.0001
O6 . H2 . 0.9584 0.0001

loop_
 _restr_angle_atom_site_label_1
 _restr_angle_site_symmetry_1
 _restr_angle_atom_site_label_2
 _restr_angle_site_symmetry_2
 _restr_angle_atom_site_label_3
 _restr_angle_site_symmetry_3
 _restr_angle_target
 _restr_angle_target_weight_param
H1 . O6 . H2 . 104.45 0.01


#=======================================================================

# 9. ATOMIC COORDINATES AND DISPLACEMENT PARAMETERS

loop_
 _atom_site_label
 _atom_site_type_symbol
 _atom_site_fract_x
 _atom_site_fract_y
 _atom_site_fract_z
 _atom_site_adp_type
 _atom_site_U_iso_or_equiv
 _atom_site_site_symmetry_multiplicity
 _atom_site_occupancy
 _atom_site_calc_flag
 _atom_site_refinement_flags
 _atom_site_disorder_assembly
 _atom_site_disorder_group
  Si1 Si 0 0 0 Uani 0.0218(13) 8 1 d . . .
  Si2 Si 0.09670(16) 0.03891(18) -0.3721(11) Uani 0.0197(8) 16 1 d . . .
  Al1 Al -0.03799(17) 0.09429(19) 0.3857(12) Uani 0.0212(10) 16 1 d . . .
  Na1 Na -0.2205(3) 0.0310(3) 0.3799(16) Uani 0.0331(15) 16 1 d . . .
  O1 O 0.0683(3) 0.0226(3) -0.1437(14) Uani 0.0262(15) 16 1 d . . .
  O2 O -0.0222(3) 0.0681(3) 0.1344(17) Uani 0.0310(17) 16 1 d . . .
  O3 O -0.0691(3) 0.1817(2) 0.3883(15) Uani 0.0214(14) 16 1 d . . .
  O4 O -0.0993(2) 0.0363(3) 0.5011(16) Uani 0.0252(15) 16 1 d . . .
  O5 O 0.0450(2) 0.0958(3) 0.5257(15) Uani 0.0280(16) 16 1 d . . .
  O6 O -0.3065(4) 0.0589(5) 0.636(2) Uani 0.045(2) 16 1 d . . .
  H1 H -0.293(2) 0.042(3) 0.504(4) Uani 0.0544 16 1 d . . .
  H2 H -0.2680(19) 0.091(2) 0.673(7) Uani 0.0544 16 1 d . . .

loop_
 _atom_site_aniso_label
 _atom_site_aniso_type_symbol
 _atom_site_aniso_U_11
 _atom_site_aniso_U_22
 _atom_site_aniso_U_33
 _atom_site_aniso_U_12
 _atom_site_aniso_U_13
 _atom_site_aniso_U_23
 Si1 Si 0.0088(16) 0.046(3) 0.011(2) -0.0005(14) 0 0
 Si2 Si 0.0108(12) 0.0323(16) 0.0161(14) -0.0026(9) -0.0005(14) -0.0000(16)
 Al1 Al 0.0096(11) 0.0316(18) 0.022(2) 0.0038(10) 0.0042(18) 0.0044(18)
 Na1 Na 0.0217(18) 0.052(3) 0.025(3) 0.0005(14) -0.005(3) -0.001(3)
 O1 O 0.022(2) 0.045(3) 0.012(3) -0.0035(18) 0.006(2) 0.002(2)
 O2 O 0.022(2) 0.053(3) 0.018(3) -0.001(2) 0.003(3) -0.007(3)
 O3 O 0.0155(19) 0.023(2) 0.026(3) 0.0022(13) -0.004(3) 0.002(2)
 O4 O 0.0046(16) 0.043(3) 0.028(3) -0.0021(14) -0.001(2) 0.007(3)
 O5 O 0.0087(19) 0.057(3) 0.018(3) 0.0030(19) -0.002(2) 0.002(3)
 O6 O 0.033(3) 0.077(5) 0.026(4) 0.008(3) 0.001(4) 0.002(4)
 H1 H 0.03969 0.092366 0.031226 0.009857 0.001785 0.002332
 H2 H 0.03969 0.092366 0.031226 0.009857 0.001785 0.002332


#=======================================================================

# 10. MOLECULAR GEOMETRY


loop_
 _geom_bond_atom_site_label_1
 _geom_bond_atom_site_label_2
 _geom_bond_site_symmetry_1
 _geom_bond_site_symmetry_2
 _geom_bond_distance
 _geom_bond_publ_flag
  Si1 O1 . . 1.626(7) ?
  Si1 O1 . 2_555 1.626(7) ?
  Si1 O2 . . 1.604(8) ?
  Si1 O2 . 2_555 1.604(8) ?
  Si2 Al1 . 1_554 3.116(7) ?
  Si2 Al1 . 3_554 3.034(5) ?
  Si2 Na1 . 2_554 3.086(9) ?
  Si2 Na1 . 3_554 3.580(6) ?
  Si2 O1 . . 1.628(11) ?
  Si2 O3 . 3_554 1.636(6) ?
  Si2 O4 . 2_554 1.637(8) ?
  Si2 O5 . 1_554 1.575(8) ?
  Al1 Na1 . . 3.540(6) ?
  Al1 Na1 . 3_555 3.092(9) ?
  Al1 Na1 . 12_454 3.878(8) ?
  Al1 O2 . . 1.758(13) ?
  Al1 O3 . . 1.728(6) ?
  Al1 O4 . . 1.736(8) ?
  Al1 O5 . . 1.778(8) ?
  Na1 Na1 . 10_454 3.670(14) ?
  Na1 Na1 . 10_455 3.670(14) ?
  Na1 O3 . 11_454 2.510(11) ?
  Na1 O3 . 16_445 2.624(11) ?
  Na1 O4 . . 2.359(8) ?
  Na1 O5 . 11_454 2.418(9) ?
  Na1 O6 . . 2.371(14) ?
  Na1 O6 . 10_454 2.381(14) ?
  Na1 H1 . . 1.58(4) ?
  Na1 H2 . . 2.41(4) ?
  Na1 H2 . 10_454 2.67(4) ?
  O6 H1 . . 0.96(3) ?
  O6 H2 . . 0.96(4) ?

loop_
 _geom_angle_atom_site_label_1
 _geom_angle_atom_site_label_2
 _geom_angle_atom_site_label_3
 _geom_angle_site_symmetry_1
 _geom_angle_site_symmetry_2
 _geom_angle_site_symmetry_3
 _geom_angle
 _geom_angle_publ_flag
  O1 Si1 O1 . . 2_555 108.4(4) ?
  O1 Si1 O2 . . . 108.3(3) ?
  O1 Si1 O2 . . 2_555 109.6(3) ?
  O1 Si1 O2 2_555 . . 109.6(3) ?
  O1 Si1 O2 2_555 . 2_555 108.3(3) ?
  O2 Si1 O2 . . 2_555 112.6(5) ?
  Al1 Si2 Al1 1_554 . 3_554 108.65(18) ?
  Al1 Si2 Na1 1_554 . 2_554 116.5(3) ?
  Al1 Si2 Na1 1_554 . 3_554 54.48(16) ?
  Al1 Si2 O1 1_554 . . 106.8(3) ?
  Al1 Si2 O3 1_554 . 3_554 130.9(4) ?
  Al1 Si2 O4 1_554 . 2_554 92.5(3) ?
  Al1 Si2 O5 1_554 . 1_554 23.1(2) ?
  Al1 Si2 Na1 3_554 . 2_554 78.64(17) ?
  Al1 Si2 Na1 3_554 . 3_554 64.11(12) ?
  Al1 Si2 O1 3_554 . . 109.9(4) ?
  Al1 Si2 O3 3_554 . 3_554 26.37(19) ?
  Al1 Si2 O4 3_554 . 2_554 127.2(3) ?
  Al1 Si2 O5 3_554 . 1_554 86.6(3) ?
  Na1 Si2 Na1 2_554 . 3_554 130.6(2) ?
  Na1 Si2 O1 2_554 . . 130.5(3) ?
  Na1 Si2 O3 2_554 . 3_554 58.3(3) ?
  Na1 Si2 O4 2_554 . 2_554 48.9(2) ?
  Na1 Si2 O5 2_554 . 1_554 119.8(5) ?
  Na1 Si2 O1 3_554 . . 93.6(3) ?
  Na1 Si2 O3 3_554 . 3_554 90.4(2) ?
  Na1 Si2 O4 3_554 . 2_554 144.8(4) ?
  Na1 Si2 O5 3_554 . 1_554 33.1(3) ?
  O1 Si2 O3 . . 3_554 108.9(6) ?
  O1 Si2 O4 . . 2_554 109.0(4) ?
  O1 Si2 O5 . . 1_554 109.5(4) ?
  O3 Si2 O4 3_554 . 2_554 106.4(4) ?
  O3 Si2 O5 3_554 . 1_554 110.9(4) ?
  O4 Si2 O5 2_554 . 1_554 112.1(6) ?
  Si2 Al1 Si2 1_556 . 11_455 142.8(3) ?
  Si2 Al1 Na1 1_556 . . 129.8(2) ?
  Si2 Al1 Na1 1_556 . 3_555 70.43(18) ?
  Si2 Al1 Na1 1_556 . 12_454 119.44(15) ?
  Si2 Al1 O2 1_556 . . 105.4(3) ?
  Si2 Al1 O3 1_556 . . 124.6(4) ?
  Si2 Al1 O4 1_556 . . 94.4(3) ?
  Si2 Al1 O5 1_556 . . 20.4(2) ?
  Si2 Al1 Na1 11_455 . . 65.45(12) ?
  Si2 Al1 Na1 11_455 . 3_555 75.24(17) ?
  Si2 Al1 Na1 11_455 . 12_454 51.28(14) ?
  Si2 Al1 O2 11_455 . . 107.3(4) ?
  Si2 Al1 O3 11_455 . . 24.86(19) ?
  Si2 Al1 O4 11_455 . . 90.4(2) ?
  Si2 Al1 O5 11_455 . . 126.2(3) ?
  Na1 Al1 Na1 . . 3_555 129.3(2) ?
  Na1 Al1 Na1 . . 12_454 109.44(17) ?
  Na1 Al1 O2 . . . 92.9(3) ?
  Na1 Al1 O3 . . . 90.3(2) ?
  Na1 Al1 O4 . . . 35.7(3) ?
  Na1 Al1 O5 . . . 144.6(4) ?
  Na1 Al1 Na1 3_555 . 12_454 62.3(2) ?
  Na1 Al1 O2 3_555 . . 129.7(3) ?
  Na1 Al1 O3 3_555 . . 54.2(3) ?
  Na1 Al1 O4 3_555 . . 119.8(5) ?
  Na1 Al1 O5 3_555 . . 51.3(3) ?
  Na1 Al1 O2 12_454 . . 80.2(3) ?
  Na1 Al1 O3 12_454 . . 33.8(3) ?
  Na1 Al1 O4 12_454 . . 141.1(2) ?
  Na1 Al1 O5 12_454 . . 100.3(3) ?
  O2 Al1 O3 . . . 109.0(5) ?
  O2 Al1 O4 . . . 110.4(4) ?
  O2 Al1 O5 . . . 111.0(4) ?
  O3 Al1 O4 . . . 111.8(4) ?
  O3 Al1 O5 . . . 105.1(4) ?
  O4 Al1 O5 . . . 109.4(5) ?
  Si2 Na1 Si2 2_556 . 11_455 98.47(19) ?
  Si2 Na1 Al1 2_556 . . 56.22(15) ?
  Si2 Na1 Al1 2_556 . 11_454 152.8(2) ?
  Si2 Na1 Al1 2_556 . 16_445 50.09(13) ?
  Si2 Na1 Na1 2_556 . 10_454 124.3(2) ?
  Si2 Na1 Na1 2_556 . 10_455 66.6(2) ?
  Si2 Na1 O3 2_556 . 11_454 169.7(4) ?
  Si2 Na1 O3 2_556 . 16_445 32.02(16) ?
  Si2 Na1 O4 2_556 . . 31.5(2) ?
  Si2 Na1 O5 2_556 . 11_454 117.9(3) ?
  Si2 Na1 O6 2_556 . . 101.5(4) ?
  Si2 Na1 O6 2_556 . 10_454 84.9(3) ?
  Si2 Na1 H1 2_556 . . 113.4(13) ?
  Si2 Na1 H2 2_556 . . 92.0(10) ?
  Si2 Na1 H2 2_556 . 10_454 88.3(9) ?
  Si2 Na1 Al1 11_455 . . 50.43(10) ?
  Si2 Na1 Al1 11_455 . 11_454 55.10(15) ?
  Si2 Na1 Al1 11_455 . 16_445 146.3(3) ?
  Si2 Na1 Na1 11_455 . 10_454 113.2(3) ?
  Si2 Na1 Na1 11_455 . 10_455 113.6(3) ?
  Si2 Na1 O3 11_455 . 11_454 89.1(2) ?
  Si2 Na1 O3 11_455 . 16_445 124.8(3) ?
  Si2 Na1 O4 11_455 . . 68.85(19) ?
  Si2 Na1 O5 11_455 . 11_454 20.8(2) ?
  Si2 Na1 O6 11_455 . . 91.3(3) ?
  Si2 Na1 O6 11_455 . 10_454 126.1(4) ?
  Si2 Na1 H1 11_455 . . 99.5(17) ?
  Si2 Na1 H2 11_455 . . 71.7(10) ?
  Si2 Na1 H2 11_455 . 10_454 145.9(10) ?
  Al1 Na1 Al1 . . 11_454 97.51(19) ?
  Al1 Na1 Al1 . . 16_445 104.93(18) ?
  Al1 Na1 Na1 . . 10_454 113.1(3) ?
  Al1 Na1 Na1 . . 10_455 111.9(3) ?
  Al1 Na1 O3 . . 11_454 126.3(3) ?
  Al1 Na1 O3 . . 16_445 88.2(2) ?
  Al1 Na1 O4 . . . 25.4(2) ?
  Al1 Na1 O5 . . 11_454 64.87(17) ?
  Al1 Na1 O6 . . . 122.9(4) ?
  Al1 Na1 O6 . . 10_454 92.7(3) ?
  Al1 Na1 H1 . . . 138.1(15) ?
  Al1 Na1 H2 . . . 100.1(9) ?
  Al1 Na1 H2 . . 10_454 111.4(8) ?
  Al1 Na1 Al1 11_454 . 16_445 157.1(2) ?
  Al1 Na1 Na1 11_454 . 10_454 69.4(2) ?
  Al1 Na1 Na1 11_454 . 10_455 126.3(2) ?
  Al1 Na1 O3 11_454 . 11_454 33.96(16) ?
  Al1 Na1 O3 11_454 . 16_445 169.4(4) ?
  Al1 Na1 O4 11_454 . . 121.4(3) ?
  Al1 Na1 O5 11_454 . 11_454 35.03(19) ?
  Al1 Na1 O6 11_454 . . 86.7(3) ?
  Al1 Na1 O6 11_454 . 10_454 105.0(5) ?
  Al1 Na1 H1 11_454 . . 80.5(15) ?
  Al1 Na1 H2 11_454 . . 85.6(10) ?
  Al1 Na1 H2 11_454 . 10_454 110.1(10) ?
  Al1 Na1 Na1 16_445 . 10_454 97.1(2) ?
  Al1 Na1 Na1 16_445 . 10_455 48.27(17) ?
  Al1 Na1 O3 16_445 . 11_454 123.8(2) ?
  Al1 Na1 O3 16_445 . 16_445 21.49(17) ?
  Al1 Na1 O4 16_445 . . 81.5(2) ?
  Al1 Na1 O5 16_445 . 11_454 167.1(4) ?
  Al1 Na1 O6 16_445 . . 84.9(3) ?
  Al1 Na1 O6 16_445 . 10_454 69.8(3) ?
  Al1 Na1 H1 16_445 . . 85.8(17) ?
  Al1 Na1 H2 16_445 . . 94.8(10) ?
  Al1 Na1 H2 16_445 . 10_454 57.3(9) ?
  Na1 Na1 Na1 10_454 . 10_455 128.9(2) ?
  Na1 Na1 O3 10_454 . 11_454 45.6(2) ?
  Na1 Na1 O3 10_454 . 16_445 116.6(3) ?
  Na1 Na1 O4 10_454 . . 126.7(4) ?
  Na1 Na1 O5 10_454 . 11_454 94.4(4) ?
  Na1 Na1 O6 10_454 . . 121.3(3) ?
  Na1 Na1 O6 10_454 . 10_454 39.3(3) ?
  Na1 Na1 H1 10_454 . . 105.3(12) ?
  Na1 Na1 H2 10_454 . . 140.2(9) ?
  Na1 Na1 H2 10_454 . 10_454 40.9(9) ?
  Na1 Na1 O3 10_455 . 11_454 116.8(3) ?
  Na1 Na1 O3 10_455 . 16_445 43.1(2) ?
  Na1 Na1 O4 10_455 . . 89.0(4) ?
  Na1 Na1 O5 10_455 . 11_454 126.3(4) ?
  Na1 Na1 O6 10_455 . . 39.5(3) ?
  Na1 Na1 O6 10_455 . 10_454 116.8(4) ?
  Na1 Na1 H1 10_455 . . 47.5(13) ?
  Na1 Na1 H2 10_455 . . 46.7(10) ?
  Na1 Na1 H2 10_455 . 10_454 99.9(9) ?
  O3 Na1 O3 11_454 . 16_445 144.1(3) ?
  O3 Na1 O4 11_454 . . 151.7(4) ?
  O3 Na1 O5 11_454 . 11_454 68.8(3) ?
  O3 Na1 O6 11_454 . . 85.3(4) ?
  O3 Na1 O6 11_454 . 10_454 84.9(4) ?
  O3 Na1 H1 11_454 . . 71.9(12) ?
  O3 Na1 H2 11_454 . . 97.1(10) ?
  O3 Na1 H2 11_454 . 10_454 81.6(9) ?
  O3 Na1 O4 16_445 . . 63.2(3) ?
  O3 Na1 O5 16_445 . 11_454 145.6(4) ?
  O3 Na1 O6 16_445 . . 82.6(4) ?
  O3 Na1 O6 16_445 . 10_454 83.6(4) ?
  O3 Na1 H1 16_445 . . 89.3(15) ?
  O3 Na1 H2 16_445 . . 84.6(10) ?
  O3 Na1 H2 16_445 . 10_454 75.7(9) ?
  O4 Na1 O5 . . 11_454 87.0(3) ?
  O4 Na1 O6 . . . 111.7(5) ?
  O4 Na1 O6 . . 10_454 93.8(3) ?
  O4 Na1 H1 . . . 127.5(13) ?
  O4 Na1 H2 . . . 92.6(10) ?
  O4 Na1 H2 . . 10_454 106.6(8) ?
  O5 Na1 O6 11_454 . . 94.1(4) ?
  O5 Na1 O6 11_454 . 10_454 116.9(5) ?
  O5 Na1 H1 11_454 . . 96.9(17) ?
  O5 Na1 H2 11_454 . . 80.0(10) ?
  O5 Na1 H2 11_454 . 10_454 132.5(10) ?
  O6 Na1 O6 . . 10_454 141.0(4) ?
  O6 Na1 H1 . . . 16.0(12) ?
  O6 Na1 H2 . . . 23.2(9) ?
  O6 Na1 H2 . . 10_454 120.2(9) ?
  O6 Na1 H1 10_454 . . 128.5(16) ?
  O6 Na1 H2 10_454 . . 162.2(10) ?
  O6 Na1 H2 10_454 . 10_454 20.9(9) ?
  H1 Na1 H2 . . . 38.1(16) ?
  H1 Na1 H2 . . 10_454 108.4(18) ?
  H2 Na1 H2 . . 10_454 141.8(13) ?
  Si1 O1 Si2 . . . 146.8(5) ?
  Si1 O2 Al1 . . . 141.9(5) ?
  Si2 O3 Al1 11_455 . . 128.8(3) ?
  Si2 O3 Na1 11_455 . 3_555 127.6(5) ?
  Si2 O3 Na1 11_455 . 12_454 89.7(4) ?
  Al1 O3 Na1 . . 3_555 91.8(4) ?
  Al1 O3 Na1 . . 12_454 124.7(5) ?
  Na1 O3 Na1 3_555 . 12_454 91.2(3) ?
  Si2 O4 Al1 2_556 . . 137.9(3) ?
  Si2 O4 Na1 2_556 . . 99.5(3) ?
  Al1 O4 Na1 . . . 118.9(5) ?
  Si2 O5 Al1 1_556 . . 136.5(4) ?
  Si2 O5 Na1 1_556 . 3_555 126.1(5) ?
  Al1 O5 Na1 . . 3_555 93.7(3) ?
  Na1 O6 Na1 . . 10_455 101.1(4) ?
  Na1 O6 H1 . . . 27(2) ?
  Na1 O6 H2 . . . 80(3) ?
  Na1 O6 H1 10_455 . . 110(3) ?
  Na1 O6 H2 10_455 . . 97(3) ?
  H1 O6 H2 . . . 104(4) ?
  Na1 H1 O6 . . . 137(3) ?
  Na1 H2 Na1 . . 10_455 92.4(13) ?
  Na1 H2 O6 . . . 76(3) ?
  Na1 H2 O6 10_455 . . 62(2) ?


loop_
 _geom_hbond_atom_site_label_D
 _geom_hbond_atom_site_label_H
 _geom_hbond_atom_site_label_A
 _geom_hbond_site_symmetry_D
 _geom_hbond_site_symmetry_H
 _geom_hbond_site_symmetry_A
 _geom_hbond_distance_DH
 _geom_hbond_distance_HA
 _geom_hbond_distance_DA
 _geom_hbond_angle_DHA
 _geom_hbond_publ_flag
  O6 H1 Na1 . . .   0.96(3)   1.58(4)   2.371(14)   137(3) ?
  O6 H2 O2 . . 11_455   0.96(4)   2.20(4)   2.892(13)   128(3) ?


#=======================================================================


# start Validation Reply Form
_vrf_SHFSU01_natrolite_kinematical
;
PROBLEM: The absolute value of parameter shift to su ratio > 0.20
RESPONSE: This is a testing model for the purpose of study
;
_vrf_RINTA01_natrolite_kinematical
;
PROBLEM: The value of Rint is greater than 0.18
RESPONSE: Kinematical refinement from 3DED data
;
_vrf_PLAT080_natrolite_kinematical
;
PROBLEM: Maximum Shift/Error ............................       2.98 Why ? 
RESPONSE: This is a testing model for the purpose of study
;
_vrf_PLAT020_natrolite_kinematical
;
PROBLEM: The Value of Rint is Greater Than 0.12 .........      0.198 Report
RESPONSE: Kinematical refinement from 3DED data
;
# end Validation Reply Form

#=======================================================================


data_natrolite_model2
#=======================================================================
_computing_data_collection               'self-written scripts, OLYMPUS iTEM'
_computing_cell_refinement               'PETS2'
_computing_data_reduction                'PETS2'
_computing_structure_refinement          'Jana2020'
_computing_molecular_graphics            'VESTA 3'
#=======================================================================

# 5. CHEMICAL DATA

_chemical_name_common                    'natrolite'
_chemical_formula_sum                    'Al2 H4 Na2 O12 Si3'
_chemical_formula_weight                 380.2


#=======================================================================

# 6. CRYSTAL DATA

_symmetry_cell_setting                   orthorhombic
_symmetry_space_group_name_H-M           'F d d 2'
_symmetry_space_group_name_Hall          'F -2xuvw;-2yuvw;2z'
_symmetry_Int_Tables_number              43

loop_
 _space_group_symop_id
 _space_group_symop_operation_xyz
 1   x,y,z
 2   -x,-y,z
 3   x+1/4,-y+1/4,z+1/4
 4   -x+1/4,y+1/4,z+1/4
 5   x,y+1/2,z+1/2
 6   -x,-y+1/2,z+1/2
 7   x+1/4,-y+3/4,z+3/4
 8   -x+1/4,y+3/4,z+3/4
 9   x+1/2,y,z+1/2
 10  -x+1/2,-y,z+1/2
 11  x+3/4,-y+1/4,z+3/4
 12  -x+3/4,y+1/4,z+3/4
 13  x+1/2,y+1/2,z
 14  -x+1/2,-y+1/2,z
 15  x+3/4,-y+3/4,z+1/4
 16  -x+3/4,y+3/4,z+1/4

_cell_length_a                           18.2872(11)
_cell_length_b                           18.6660(14)
_cell_length_c                           6.6222(3)
_cell_angle_alpha                        90
_cell_angle_beta                         90
_cell_angle_gamma                        90
_cell_volume                             2260.5(2)


_cell_formula_units_Z                    8

_cell_measurement_reflns_used            5213
_cell_measurement_theta_min              0.11
_cell_measurement_theta_max              1.15
_cell_measurement_temperature            293

_exptl_crystal_density_diffrn            2.2345
_exptl_crystal_F_000                     517.84

_exptl_crystal_description               'irregular shape'

#=======================================================================

# 7. EXPERIMENTAL DATA


_diffrn_ambient_temperature              293
_diffrn_radiation_type                   'electrons 200 keV'
_diffrn_radiation_source                 'Lab6 cathode'
_diffrn_radiation_wavelength             0.0251
_diffrn_measurement_device               'TEM FEI Tecnai G2 20'
_diffrn_detector                         'Olympus SIS Veleta'
_diffrn_measurement_method               'continuous-rotation 3D ED'
_diffrn_measurement_specimen_support     'holey carbon grid'

_diffrn_reflns_number                    5213
_diffrn_reflns_theta_min                 0.11
_diffrn_reflns_theta_max                 1.15
_diffrn_reflns_theta_full                1.15
_diffrn_measured_fraction_theta_max      0.99
_diffrn_measured_fraction_theta_full     0.99
_diffrn_reflns_av_R_equivalents          0.1979
_diffrn_reflns_av_unetI/netI             0.2791
_diffrn_reflns_limit_h_min               -29
_diffrn_reflns_limit_h_max               29
_diffrn_reflns_limit_k_min               -29
_diffrn_reflns_limit_k_max               29
_diffrn_reflns_limit_l_min               -10
_diffrn_reflns_limit_l_max               10
_diffrn_reflns_reduction_process         ?

_diffrn_radiation_probe                  electron

#=======================================================================

# 8. REFINEMENT DATA


_reflns_number_total                     1289
_reflns_number_gt                        801
_reflns_threshold_expression             'I>3\s(I)'

_refine_ls_structure_factor_coef         Fsqd
_refine_ls_R_factor_gt                   0.1490
_refine_ls_wR_factor_gt                  0.3737
_refine_ls_R_factor_all                  0.1648
_refine_ls_wR_factor_ref                 0.4060
_refine_ls_goodness_of_fit_ref           1.4801
_refine_ls_goodness_of_fit_gt            1.6363
_refine_ls_restrained_S_gt               ?
_refine_ls_restrained_S_all              ?
_refine_ls_number_reflns                 1289
_refine_ls_number_parameters             93
_refine_ls_number_restraints             3
_refine_ls_number_constraints            13
_refine_ls_weighting_scheme              sigma
_refine_ls_weighting_details             'w=1/(\s^2^(I)+0.0004I^2^)'
_refine_ls_hydrogen_treatment            'refall'
_refine_ls_shift/su_max                  0.0480
_refine_ls_shift/su_mean                 0.0096
_refine_diff_density_max                 0.30
_refine_diff_density_min                 -0.24
_refine_ls_extinction_method             'SHELXL-2017/1 (Sheldrick, 2015)'
_refine_ls_extinction_coef               0.64(16)
_refine_ls_extinction_expression         'Fc^*^=kFc[1+0.001xFc^2^\l^3^/sin(2\q)]^-1/4^'
_chemical_absolute_configuration         'unk'

loop_
 _atom_type_symbol
 _atom_type_scat_source
 Al  International_Tables_Vol_C
 H   International_Tables_Vol_C
 Na  International_Tables_Vol_C
 O   International_Tables_Vol_C
 Si  International_Tables_Vol_C


loop_
 _restr_distance_atom_site_label_1
 _restr_distance_site_symmetry_1
 _restr_distance_atom_site_label_2
 _restr_distance_site_symmetry_2
 _restr_distance_target
 _restr_distance_target_weight_param
O6 . H1 . 0.9584 0.0001
O6 . H2 . 0.9584 0.0001

loop_
 _restr_angle_atom_site_label_1
 _restr_angle_site_symmetry_1
 _restr_angle_atom_site_label_2
 _restr_angle_site_symmetry_2
 _restr_angle_atom_site_label_3
 _restr_angle_site_symmetry_3
 _restr_angle_target
 _restr_angle_target_weight_param
H1 . O6 . H2 . 104.45 0.01


#=======================================================================

# 9. ATOMIC COORDINATES AND DISPLACEMENT PARAMETERS

loop_
 _atom_site_label
 _atom_site_type_symbol
 _atom_site_fract_x
 _atom_site_fract_y
 _atom_site_fract_z
 _atom_site_adp_type
 _atom_site_U_iso_or_equiv
 _atom_site_site_symmetry_multiplicity
 _atom_site_occupancy
 _atom_site_calc_flag
 _atom_site_refinement_flags
 _atom_site_disorder_assembly
 _atom_site_disorder_group
  Si1 Si 0 0 0 Uani 0.0243(13) 8 1 d . . .
  Si2 Si 0.09715(17) 0.0386(2) -0.3724(8) Uani 0.0240(9) 16 1 d . . .
  Al1 Al -0.03703(19) 0.0944(2) 0.3853(9) Uani 0.0248(10) 16 1 d . . .
  Na1 Na -0.2201(3) 0.0310(4) 0.3836(11) Uani 0.0367(15) 16 1 d . . .
  O1 O 0.0696(3) 0.0216(4) -0.1412(10) Uani 0.0324(17) 16 1 d . . .
  O2 O -0.0226(3) 0.0675(4) 0.1345(13) Uani 0.0321(16) 16 1 d . . .
  O3 O -0.0700(3) 0.1818(3) 0.3919(12) Uani 0.0266(14) 16 1 d . . .
  O4 O -0.0993(4) 0.0358(4) 0.5042(14) Uani 0.0350(18) 16 1 d . . .
  O5 O 0.0434(3) 0.0968(4) 0.5272(11) Uani 0.0316(16) 16 1 d . . .
  O6 O -0.3070(4) 0.0599(6) 0.6385(15) Uani 0.045(2) 16 1 d . . .
  H1 H -0.3566(10) 0.057(3) 0.592(8) Uani 0.0544 16 1 d . . .
  H2 H -0.307(3) 0.099(2) 0.734(7) Uani 0.0544 16 1 d . . .

loop_
 _atom_site_aniso_label
 _atom_site_aniso_type_symbol
 _atom_site_aniso_U_11
 _atom_site_aniso_U_22
 _atom_site_aniso_U_33
 _atom_site_aniso_U_12
 _atom_site_aniso_U_13
 _atom_site_aniso_U_23
 Si1 Si 0.0168(18) 0.040(3) 0.0165(15) -0.0007(16) 0 0
 Si2 Si 0.0114(13) 0.044(2) 0.0169(11) -0.0017(10) -0.0015(10) -0.0037(14)
 Al1 Al 0.0127(13) 0.040(2) 0.0216(14) 0.0012(11) 0.0000(12) 0.0009(15)
 Na1 Na 0.022(2) 0.060(4) 0.0282(19) 0.0025(17) 0.0018(17) -0.004(2)
 O1 O 0.016(2) 0.065(4) 0.0156(18) 0.003(2) 0.0066(17) -0.001(2)
 O2 O 0.024(3) 0.048(4) 0.024(2) 0.002(2) 0.001(2) -0.004(3)
 O3 O 0.014(2) 0.036(3) 0.030(2) 0.0003(15) -0.003(2) -0.001(2)
 O4 O 0.017(2) 0.049(4) 0.039(3) -0.004(2) 0.004(2) 0.006(3)
 O5 O 0.013(2) 0.060(4) 0.0213(19) 0.003(2) -0.0060(18) 0.000(2)
 O6 O 0.029(3) 0.074(5) 0.033(3) 0.001(3) -0.001(3) 0.004(3)
 H1 H 0.034346 0.089062 0.039731 0.000906 -0.001612 0.004477
 H2 H 0.034346 0.089062 0.039731 0.000906 -0.001612 0.004477


#=======================================================================

# 10. MOLECULAR GEOMETRY


loop_
 _geom_bond_atom_site_label_1
 _geom_bond_atom_site_label_2
 _geom_bond_site_symmetry_1
 _geom_bond_site_symmetry_2
 _geom_bond_distance
 _geom_bond_publ_flag
  Si1 O1 . . 1.630(6) ?
  Si1 O1 . 2_555 1.630(6) ?
  Si1 O2 . . 1.597(8) ?
  Si1 O2 . 2_555 1.597(8) ?
  Si2 Al1 . 1_554 3.112(6) ?
  Si2 Al1 . 3_554 3.043(5) ?
  Si2 Na1 . 2_554 3.058(8) ?
  Si2 Na1 . 3_554 3.586(8) ?
  Si2 O1 . . 1.643(8) ?
  Si2 O3 . 3_554 1.616(6) ?
  Si2 O4 . 2_554 1.612(9) ?
  Si2 O5 . 1_554 1.609(8) ?
  Al1 Na1 . . 3.551(7) ?
  Al1 Na1 . 3_555 3.100(9) ?
  Al1 Na1 . 12_454 3.862(9) ?
  Al1 O2 . . 1.755(10) ?
  Al1 O3 . . 1.739(8) ?
  Al1 O4 . . 1.765(9) ?
  Al1 O5 . . 1.746(7) ?
  Na1 Na1 . 10_454 3.674(10) ?
  Na1 Na1 . 10_455 3.674(10) ?
  Na1 O3 . 11_454 2.526(9) ?
  Na1 O3 . 16_445 2.624(10) ?
  Na1 O4 . . 2.350(9) ?
  Na1 O5 . 11_454 2.401(11) ?
  Na1 O6 . . 2.381(11) ?
  Na1 O6 . 10_454 2.400(13) ?
  Na1 H2 . 10_454 2.66(4) ?
  O6 H1 . . 0.96(3) ?
  O6 H2 . . 0.96(5) ?

loop_
 _geom_angle_atom_site_label_1
 _geom_angle_atom_site_label_2
 _geom_angle_atom_site_label_3
 _geom_angle_site_symmetry_1
 _geom_angle_site_symmetry_2
 _geom_angle_site_symmetry_3
 _geom_angle
 _geom_angle_publ_flag
  O1 Si1 O1 . . 2_555 110.0(3) ?
  O1 Si1 O2 . . . 109.0(4) ?
  O1 Si1 O2 . . 2_555 108.3(4) ?
  O1 Si1 O2 2_555 . . 108.3(4) ?
  O1 Si1 O2 2_555 . 2_555 109.0(4) ?
  O2 Si1 O2 . . 2_555 112.2(4) ?
  Al1 Si2 Al1 1_554 . 3_554 108.49(18) ?
  Al1 Si2 Na1 1_554 . 2_554 116.7(2) ?
  Al1 Si2 Na1 1_554 . 3_554 54.59(15) ?
  Al1 Si2 O1 1_554 . . 107.6(3) ?
  Al1 Si2 O3 1_554 . 3_554 130.9(3) ?
  Al1 Si2 O4 1_554 . 2_554 92.7(3) ?
  Al1 Si2 O5 1_554 . 1_554 22.9(3) ?
  Al1 Si2 Na1 3_554 . 2_554 78.56(17) ?
  Al1 Si2 Na1 3_554 . 3_554 64.18(14) ?
  Al1 Si2 O1 3_554 . . 109.6(3) ?
  Al1 Si2 O3 3_554 . 3_554 25.9(2) ?
  Al1 Si2 O4 3_554 . 2_554 127.6(3) ?
  Al1 Si2 O5 3_554 . 1_554 87.0(3) ?
  Na1 Si2 Na1 2_554 . 3_554 131.1(2) ?
  Na1 Si2 O1 2_554 . . 129.5(3) ?
  Na1 Si2 O3 2_554 . 3_554 59.1(3) ?
  Na1 Si2 O4 2_554 . 2_554 49.3(3) ?
  Na1 Si2 O5 2_554 . 1_554 121.2(4) ?
  Na1 Si2 O1 3_554 . . 93.7(3) ?
  Na1 Si2 O3 3_554 . 3_554 90.0(3) ?
  Na1 Si2 O4 3_554 . 2_554 145.4(4) ?
  Na1 Si2 O5 3_554 . 1_554 32.9(3) ?
  O1 Si2 O3 . . 3_554 107.4(5) ?
  O1 Si2 O4 . . 2_554 108.3(5) ?
  O1 Si2 O5 . . 1_554 109.1(4) ?
  O3 Si2 O4 3_554 . 2_554 107.5(4) ?
  O3 Si2 O5 3_554 . 1_554 111.5(4) ?
  O4 Si2 O5 2_554 . 1_554 112.8(5) ?
  Si2 Al1 Si2 1_556 . 11_455 143.0(2) ?
  Si2 Al1 Na1 1_556 . . 129.3(2) ?
  Si2 Al1 Na1 1_556 . 3_555 70.52(18) ?
  Si2 Al1 Na1 1_556 . 12_454 119.86(16) ?
  Si2 Al1 O2 1_556 . . 105.9(3) ?
  Si2 Al1 O3 1_556 . . 125.1(3) ?
  Si2 Al1 O4 1_556 . . 94.1(3) ?
  Si2 Al1 O5 1_556 . . 21.0(3) ?
  Si2 Al1 Na1 11_455 . . 65.36(15) ?
  Si2 Al1 Na1 11_455 . 3_555 75.25(18) ?
  Si2 Al1 Na1 11_455 . 12_454 50.89(14) ?
  Si2 Al1 O2 11_455 . . 107.1(3) ?
  Si2 Al1 O3 11_455 . . 24.0(2) ?
  Si2 Al1 O4 11_455 . . 90.2(3) ?
  Si2 Al1 O5 11_455 . . 125.3(4) ?
  Na1 Al1 Na1 . . 3_555 128.6(2) ?
  Na1 Al1 Na1 . . 12_454 109.34(18) ?
  Na1 Al1 O2 . . . 92.5(3) ?
  Na1 Al1 O3 . . . 89.2(2) ?
  Na1 Al1 O4 . . . 35.5(3) ?
  Na1 Al1 O5 . . . 143.5(4) ?
  Na1 Al1 Na1 3_555 . 12_454 62.57(19) ?
  Na1 Al1 O2 3_555 . . 131.1(3) ?
  Na1 Al1 O3 3_555 . . 54.5(3) ?
  Na1 Al1 O4 3_555 . . 118.9(4) ?
  Na1 Al1 O5 3_555 . . 50.4(3) ?
  Na1 Al1 O2 12_454 . . 81.1(3) ?
  Na1 Al1 O3 12_454 . . 34.6(3) ?
  Na1 Al1 O4 12_454 . . 140.6(3) ?
  Na1 Al1 O5 12_454 . . 100.4(3) ?
  O2 Al1 O3 . . . 110.1(5) ?
  O2 Al1 O4 . . . 110.0(4) ?
  O2 Al1 O5 . . . 112.9(4) ?
  O3 Al1 O4 . . . 110.3(4) ?
  O3 Al1 O5 . . . 104.8(4) ?
  O4 Al1 O5 . . . 108.6(5) ?
  Si2 Na1 Si2 2_556 . 11_455 98.78(19) ?
  Si2 Na1 Al1 2_556 . . 56.41(15) ?
  Si2 Na1 Al1 2_556 . 11_454 152.7(3) ?
  Si2 Na1 Al1 2_556 . 16_445 50.54(14) ?
  Si2 Na1 Na1 2_556 . 10_454 124.1(2) ?
  Si2 Na1 Na1 2_556 . 10_455 66.99(19) ?
  Si2 Na1 O3 2_556 . 11_454 169.5(3) ?
  Si2 Na1 O3 2_556 . 16_445 31.91(16) ?
  Si2 Na1 O4 2_556 . . 31.3(2) ?
  Si2 Na1 O5 2_556 . 11_454 118.9(3) ?
  Si2 Na1 O6 2_556 . . 102.3(4) ?
  Si2 Na1 O6 2_556 . 10_454 84.6(3) ?
  Si2 Na1 H2 2_556 . 10_454 70.9(11) ?
  Si2 Na1 Al1 11_455 . . 50.47(12) ?
  Si2 Na1 Al1 11_455 . 11_454 54.89(15) ?
  Si2 Na1 Al1 11_455 . 16_445 147.1(2) ?
  Si2 Na1 Na1 11_455 . 10_454 112.8(2) ?
  Si2 Na1 Na1 11_455 . 10_455 114.1(2) ?
  Si2 Na1 O3 11_455 . 11_454 89.0(2) ?
  Si2 Na1 O3 11_455 . 16_445 125.0(3) ?
  Si2 Na1 O4 11_455 . . 69.2(3) ?
  Si2 Na1 O5 11_455 . 11_454 21.37(19) ?
  Si2 Na1 O6 11_455 . . 91.4(3) ?
  Si2 Na1 O6 11_455 . 10_454 125.8(3) ?
  Si2 Na1 H2 11_455 . 10_454 141.7(11) ?
  Al1 Na1 Al1 . . 11_454 97.1(2) ?
  Al1 Na1 Al1 . . 16_445 105.52(18) ?
  Al1 Na1 Na1 . . 10_454 112.9(2) ?
  Al1 Na1 Na1 . . 10_455 112.5(2) ?
  Al1 Na1 O3 . . 11_454 126.3(3) ?
  Al1 Na1 O3 . . 16_445 88.3(2) ?
  Al1 Na1 O4 . . . 25.9(2) ?
  Al1 Na1 O5 . . 11_454 65.6(2) ?
  Al1 Na1 O6 . . . 123.5(4) ?
  Al1 Na1 O6 . . 10_454 92.5(3) ?
  Al1 Na1 H2 . . 10_454 97.3(11) ?
  Al1 Na1 Al1 11_454 . 16_445 156.7(2) ?
  Al1 Na1 Na1 11_454 . 10_454 68.9(2) ?
  Al1 Na1 Na1 11_454 . 10_455 126.6(2) ?
  Al1 Na1 O3 11_454 . 11_454 34.11(18) ?
  Al1 Na1 O3 11_454 . 16_445 170.1(3) ?
  Al1 Na1 O4 11_454 . . 121.5(3) ?
  Al1 Na1 O5 11_454 . 11_454 34.09(19) ?
  Al1 Na1 O6 11_454 . . 86.7(3) ?
  Al1 Na1 O6 11_454 . 10_454 104.7(4) ?
  Al1 Na1 H2 11_454 . 10_454 123.9(11) ?
  Al1 Na1 Na1 16_445 . 10_454 96.6(2) ?
  Al1 Na1 Na1 16_445 . 10_455 48.50(16) ?
  Al1 Na1 O3 16_445 . 11_454 123.1(3) ?
  Al1 Na1 O3 16_445 . 16_445 22.11(17) ?
  Al1 Na1 O4 16_445 . . 81.7(3) ?
  Al1 Na1 O5 16_445 . 11_454 168.5(3) ?
  Al1 Na1 O6 16_445 . . 85.5(3) ?
  Al1 Na1 O6 16_445 . 10_454 69.4(3) ?
  Al1 Na1 H2 16_445 . 10_454 48.4(10) ?
  Na1 Na1 Na1 10_454 . 10_455 128.7(2) ?
  Na1 Na1 O3 10_454 . 11_454 45.6(2) ?
  Na1 Na1 O3 10_454 . 16_445 116.6(3) ?
  Na1 Na1 O4 10_454 . . 126.7(3) ?
  Na1 Na1 O5 10_454 . 11_454 93.7(3) ?
  Na1 Na1 O6 10_454 . . 120.8(3) ?
  Na1 Na1 O6 10_454 . 10_454 39.6(3) ?
  Na1 Na1 H2 10_454 . 10_454 55.5(11) ?
  Na1 Na1 O3 10_455 . 11_454 116.3(3) ?
  Na1 Na1 O3 10_455 . 16_445 43.4(2) ?
  Na1 Na1 O4 10_455 . . 89.2(3) ?
  Na1 Na1 O5 10_455 . 11_454 126.5(3) ?
  Na1 Na1 O6 10_455 . . 40.0(3) ?
  Na1 Na1 O6 10_455 . 10_454 116.7(4) ?
  Na1 Na1 H2 10_455 . 10_454 96.1(11) ?
  O3 Na1 O3 11_454 . 16_445 144.0(3) ?
  O3 Na1 O4 11_454 . . 152.1(4) ?
  O3 Na1 O5 11_454 . 11_454 68.1(3) ?
  O3 Na1 O6 11_454 . . 84.5(3) ?
  O3 Na1 O6 11_454 . 10_454 85.1(4) ?
  O3 Na1 H2 11_454 . 10_454 98.6(11) ?
  O3 Na1 O4 16_445 . . 62.8(3) ?
  O3 Na1 O5 16_445 . 11_454 146.4(4) ?
  O3 Na1 O6 16_445 . . 83.4(4) ?
  O3 Na1 O6 16_445 . 10_454 83.4(4) ?
  O3 Na1 H2 16_445 . 10_454 63.3(11) ?
  O4 Na1 O5 . . 11_454 88.1(3) ?
  O4 Na1 O6 . . . 112.2(4) ?
  O4 Na1 O6 . . 10_454 93.6(4) ?
  O4 Na1 H2 . . 10_454 89.2(11) ?
  O5 Na1 O6 11_454 . . 93.5(4) ?
  O5 Na1 O6 11_454 . 10_454 116.9(4) ?
  O5 Na1 H2 11_454 . 10_454 137.3(11) ?
  O6 Na1 O6 . . 10_454 141.1(4) ?
  O6 Na1 H2 . . 10_454 126.6(11) ?
  O6 Na1 H2 10_454 . 10_454 21.0(11) ?
  Si1 O1 Si2 . . . 145.3(4) ?
  Si1 O2 Al1 . . . 142.4(5) ?
  Si2 O3 Al1 11_455 . . 130.1(4) ?
  Si2 O3 Na1 11_455 . 3_555 128.4(4) ?
  Si2 O3 Na1 11_455 . 12_454 89.0(4) ?
  Al1 O3 Na1 . . 3_555 91.3(3) ?
  Al1 O3 Na1 . . 12_454 123.3(4) ?
  Na1 O3 Na1 3_555 . 12_454 91.0(3) ?
  Si2 O4 Al1 2_556 . . 138.1(5) ?
  Si2 O4 Na1 2_556 . . 99.3(4) ?
  Al1 O4 Na1 . . . 118.6(5) ?
  Si2 O5 Al1 1_556 . . 136.1(5) ?
  Si2 O5 Na1 1_556 . 3_555 125.7(4) ?
  Al1 O5 Na1 . . 3_555 95.5(4) ?
  Na1 O6 Na1 . . 10_455 100.4(4) ?
  Na1 O6 H1 . . . 113(3) ?
  Na1 O6 H2 . . . 130(3) ?
  Na1 O6 H1 10_455 . . 112(3) ?
  Na1 O6 H2 10_455 . . 95(3) ?
  H1 O6 H2 . . . 104(4) ?
  Na1 H2 O6 10_455 . . 64(2) ?


loop_
 _geom_hbond_atom_site_label_D
 _geom_hbond_atom_site_label_H
 _geom_hbond_atom_site_label_A
 _geom_hbond_site_symmetry_D
 _geom_hbond_site_symmetry_H
 _geom_hbond_site_symmetry_A
 _geom_hbond_distance_DH
 _geom_hbond_distance_HA
 _geom_hbond_distance_DA
 _geom_hbond_angle_DHA
 _geom_hbond_publ_flag
  O6 H1 O1 . . 9_455   0.96(3)   2.16(4)   3.005(11)   147(4) ?
  O6 H2 O2 . . 11_455   0.96(5)   1.96(5)   2.878(13)   159(4) ?


#=======================================================================


# start Validation Reply Form
_vrf_RINTA01_natrolite_kinematical
;
PROBLEM: The value of Rint is greater than 0.18
RESPONSE: Kinematical refinement from 3DED data
;
_vrf_PLAT020_natrolite_kinematical
;
PROBLEM: The Value of Rint is Greater Than 0.12 .........      0.198 Report
RESPONSE: Kinematical refinement from 3DED data
;
_vrf_PLAT084_natrolite_kinematical
;
PROBLEM: High wR2 Value (i.e. > 0.25) ...................       0.41 Report
RESPONSE: Kinematical refinement from 3DED data
;
# end Validation Reply Form

#=======================================================================


data_natrolite_model3
#=======================================================================
_computing_data_collection               'self-written scripts, OLYMPUS iTEM'
_computing_cell_refinement               'PETS2'
_computing_data_reduction                'PETS2'
_computing_structure_refinement          'Jana2020'
_computing_molecular_graphics            'VESTA 3'
#=======================================================================

# 5. CHEMICAL DATA

_chemical_name_common                    'natrolite'
_chemical_formula_sum                    'Al2 H4 Na2 O12 Si3'
_chemical_formula_weight                 380.2

#=======================================================================

# 6. CRYSTAL DATA

_symmetry_cell_setting                   orthorhombic
_symmetry_space_group_name_H-M           'F d d 2'
_symmetry_space_group_name_Hall          'F -2xuvw;-2yuvw;2z'
_symmetry_Int_Tables_number              43

loop_
 _space_group_symop_id
 _space_group_symop_operation_xyz
 1   x,y,z
 2   -x,-y,z
 3   x+1/4,-y+1/4,z+1/4
 4   -x+1/4,y+1/4,z+1/4
 5   x,y+1/2,z+1/2
 6   -x,-y+1/2,z+1/2
 7   x+1/4,-y+3/4,z+3/4
 8   -x+1/4,y+3/4,z+3/4
 9   x+1/2,y,z+1/2
 10  -x+1/2,-y,z+1/2
 11  x+3/4,-y+1/4,z+3/4
 12  -x+3/4,y+1/4,z+3/4
 13  x+1/2,y+1/2,z
 14  -x+1/2,-y+1/2,z
 15  x+3/4,-y+3/4,z+1/4
 16  -x+3/4,y+3/4,z+1/4

_cell_length_a                           18.2872(11)
_cell_length_b                           18.6660(14)
_cell_length_c                           6.6222(3)
_cell_angle_alpha                        90
_cell_angle_beta                         90
_cell_angle_gamma                        90
_cell_volume                             2260.5(2)


_cell_formula_units_Z                    8

_cell_measurement_reflns_used            5213
_cell_measurement_theta_min              0.11
_cell_measurement_theta_max              1.15
_cell_measurement_temperature            293

_exptl_crystal_density_diffrn            2.2345
_exptl_crystal_F_000                     517.84

_exptl_crystal_description               'irregular shape'

#=======================================================================

# 7. EXPERIMENTAL DATA


_diffrn_ambient_temperature              293
_diffrn_radiation_type                   'electrons 200 keV'
_diffrn_radiation_source                 'Lab6 cathode'
_diffrn_radiation_wavelength             0.0251
_diffrn_measurement_device               'TEM FEI Tecnai G2 20'
_diffrn_detector                         'Olympus SIS Veleta'
_diffrn_measurement_method               'continuous-rotation 3D ED'
_diffrn_measurement_specimen_support     'holey carbon grid'

_diffrn_reflns_number                    5213
_diffrn_reflns_theta_min                 0.11
_diffrn_reflns_theta_max                 1.15
_diffrn_reflns_theta_full                1.15
_diffrn_measured_fraction_theta_max      0.99
_diffrn_measured_fraction_theta_full     0.99
_diffrn_reflns_av_R_equivalents          0.1979
_diffrn_reflns_av_unetI/netI             0.1739
_diffrn_reflns_limit_h_min               -29
_diffrn_reflns_limit_h_max               29
_diffrn_reflns_limit_k_min               -29
_diffrn_reflns_limit_k_max               29
_diffrn_reflns_limit_l_min               -10
_diffrn_reflns_limit_l_max               10
_diffrn_reflns_reduction_process         ?

_diffrn_radiation_probe                  electron

#=======================================================================

# 8. REFINEMENT DATA


_reflns_number_total                     1289
_reflns_number_gt                        1007
_reflns_threshold_expression             'I>3\s(I)'

_refine_ls_structure_factor_coef         Fsqd
_refine_ls_R_factor_gt                   0.1467
_refine_ls_wR_factor_gt                  0.3390
_refine_ls_R_factor_all                  0.1609
_refine_ls_wR_factor_ref                 0.3634
_refine_ls_goodness_of_fit_ref           1.7822
_refine_ls_goodness_of_fit_gt            1.8692
_refine_ls_restrained_S_gt               ?
_refine_ls_restrained_S_all              ?
_refine_ls_number_reflns                 1289
_refine_ls_number_parameters             93
_refine_ls_number_restraints             3
_refine_ls_number_constraints            13
_refine_ls_weighting_scheme              sigma
_refine_ls_weighting_details             'w=1/(\s^2^(I)+0.0004I^2^)'
_refine_ls_hydrogen_treatment            'refall'
_refine_ls_shift/su_max                  0.0352
_refine_ls_shift/su_mean                 0.0067
_refine_diff_density_max                 0.28
_refine_diff_density_min                 -0.24
_refine_ls_extinction_method             'SHELXL-2017/1 (Sheldrick, 2015)'
_refine_ls_extinction_coef               0.40(9)
_refine_ls_extinction_expression         'Fc^*^=kFc[1+0.001xFc^2^\l^3^/sin(2\q)]^-1/4^'
_chemical_absolute_configuration         'unk'

loop_
 _atom_type_symbol
 _atom_type_scat_source
 Al  International_Tables_Vol_C
 H   International_Tables_Vol_C
 Na  International_Tables_Vol_C
 O   International_Tables_Vol_C
 Si  International_Tables_Vol_C


loop_
 _restr_distance_atom_site_label_1
 _restr_distance_site_symmetry_1
 _restr_distance_atom_site_label_2
 _restr_distance_site_symmetry_2
 _restr_distance_target
 _restr_distance_target_weight_param
O6 . H1 . 0.9584 0.0001
O6 . H2 . 0.9584 0.0001

loop_
 _restr_angle_atom_site_label_1
 _restr_angle_site_symmetry_1
 _restr_angle_atom_site_label_2
 _restr_angle_site_symmetry_2
 _restr_angle_atom_site_label_3
 _restr_angle_site_symmetry_3
 _restr_angle_target
 _restr_angle_target_weight_param
H1 . O6 . H2 . 104.45 0.01


#=======================================================================

# 9. ATOMIC COORDINATES AND DISPLACEMENT PARAMETERS

loop_
 _atom_site_label
 _atom_site_type_symbol
 _atom_site_fract_x
 _atom_site_fract_y
 _atom_site_fract_z
 _atom_site_adp_type
 _atom_site_U_iso_or_equiv
 _atom_site_site_symmetry_multiplicity
 _atom_site_occupancy
 _atom_site_calc_flag
 _atom_site_refinement_flags
 _atom_site_disorder_assembly
 _atom_site_disorder_group
  Si1 Si 0 0 0 Uani 0.0233(12) 8 1 d . . .
  Si2 Si 0.09699(16) 0.03848(19) -0.3724(9) Uani 0.0228(8) 16 1 d . . .
  Al1 Al -0.03714(18) 0.0943(2) 0.3857(10) Uani 0.0235(9) 16 1 d . . .
  Na1 Na -0.2203(3) 0.0309(3) 0.3829(12) Uani 0.0356(14) 16 1 d . . .
  O1 O 0.0695(3) 0.0216(4) -0.1412(11) Uani 0.0306(15) 16 1 d . . .
  O2 O -0.0224(3) 0.0676(4) 0.1353(13) Uani 0.0306(15) 16 1 d . . .
  O3 O -0.0697(3) 0.1818(3) 0.3919(12) Uani 0.0251(13) 16 1 d . . .
  O4 O -0.0992(3) 0.0358(4) 0.5026(14) Uani 0.0327(17) 16 1 d . . .
  O5 O 0.0437(3) 0.0969(4) 0.5268(12) Uani 0.0303(15) 16 1 d . . .
  O6 O -0.3065(4) 0.0598(5) 0.6375(16) Uani 0.044(2) 16 1 d . . .
  H1 H -0.3560(10) 0.059(3) 0.590(7) Uani 0.0526 16 1 d . . .
  H2 H -0.305(2) 0.099(2) 0.730(7) Uani 0.0526 16 1 d . . .

loop_
 _atom_site_aniso_label
 _atom_site_aniso_type_symbol
 _atom_site_aniso_U_11
 _atom_site_aniso_U_22
 _atom_site_aniso_U_33
 _atom_site_aniso_U_12
 _atom_site_aniso_U_13
 _atom_site_aniso_U_23
 Si1 Si 0.0148(16) 0.039(3) 0.0162(17) -0.0014(14) 0 0
 Si2 Si 0.0107(12) 0.0411(19) 0.0166(12) -0.0015(9) -0.0012(10) -0.0023(14)
 Al1 Al 0.0125(12) 0.038(2) 0.0203(14) 0.0019(10) 0.0006(12) 0.0004(14)
 Na1 Na 0.0218(19) 0.056(3) 0.029(2) 0.0017(15) -0.0014(18) -0.003(2)
 O1 O 0.0156(19) 0.060(4) 0.016(2) 0.0029(18) 0.0049(18) -0.001(2)
 O2 O 0.022(2) 0.049(3) 0.021(2) 0.0015(18) 0.001(2) -0.004(2)
 O3 O 0.0137(18) 0.035(3) 0.026(2) 0.0004(14) -0.0029(19) -0.001(2)
 O4 O 0.013(2) 0.048(3) 0.037(3) -0.0039(16) 0.001(2) 0.008(3)
 O5 O 0.0121(19) 0.057(4) 0.022(2) 0.0028(18) -0.0060(18) 0.001(2)
 O6 O 0.029(3) 0.071(5) 0.031(3) 0.001(3) -0.002(3) 0.001(3)
 H1 H 0.035279 0.084949 0.037716 0.000837 -0.002722 0.001305
 H2 H 0.035279 0.084949 0.037716 0.000837 -0.002722 0.001305


#=======================================================================

# 10. MOLECULAR GEOMETRY


loop_
 _geom_bond_atom_site_label_1
 _geom_bond_atom_site_label_2
 _geom_bond_site_symmetry_1
 _geom_bond_site_symmetry_2
 _geom_bond_distance
 _geom_bond_publ_flag
  Si1 O1 . . 1.628(6) ?
  Si1 O1 . 2_555 1.628(6) ?
  Si1 O2 . . 1.601(7) ?
  Si1 O2 . 2_555 1.601(7) ?
  Si2 Al1 . 1_554 3.110(6) ?
  Si2 Al1 . 3_554 3.046(5) ?
  Si2 Na1 . 2_554 3.064(8) ?
  Si2 Na1 . 3_554 3.589(7) ?
  Si2 O1 . . 1.642(9) ?
  Si2 O3 . 3_554 1.623(6) ?
  Si2 O4 . 2_554 1.615(9) ?
  Si2 O5 . 1_554 1.607(8) ?
  Al1 Na1 . . 3.552(6) ?
  Al1 Na1 . 3_555 3.098(8) ?
  Al1 Na1 . 12_454 3.867(8) ?
  Al1 O2 . . 1.752(10) ?
  Al1 O3 . . 1.740(7) ?
  Al1 O4 . . 1.755(8) ?
  Al1 O5 . . 1.750(7) ?
  Na1 Na1 . 10_454 3.671(11) ?
  Na1 Na1 . 10_455 3.671(11) ?
  Na1 O3 . 11_454 2.517(9) ?
  Na1 O3 . 16_445 2.627(10) ?
  Na1 O4 . . 2.353(8) ?
  Na1 O5 . 11_454 2.401(10) ?
  Na1 O6 . . 2.370(12) ?
  Na1 O6 . 10_454 2.398(12) ?
  Na1 H2 . 10_454 2.67(4) ?
  O6 H1 . . 0.96(2) ?
  O6 H2 . . 0.96(4) ?

loop_
 _geom_angle_atom_site_label_1
 _geom_angle_atom_site_label_2
 _geom_angle_atom_site_label_3
 _geom_angle_site_symmetry_1
 _geom_angle_site_symmetry_2
 _geom_angle_site_symmetry_3
 _geom_angle
 _geom_angle_publ_flag
  O1 Si1 O1 . . 2_555 109.9(3) ?
  O1 Si1 O2 . . . 109.0(3) ?
  O1 Si1 O2 . . 2_555 108.5(3) ?
  O1 Si1 O2 2_555 . . 108.5(3) ?
  O1 Si1 O2 2_555 . 2_555 109.0(3) ?
  O2 Si1 O2 . . 2_555 111.9(4) ?
  Al1 Si2 Al1 1_554 . 3_554 108.48(17) ?
  Al1 Si2 Na1 1_554 . 2_554 116.7(3) ?
  Al1 Si2 Na1 1_554 . 3_554 54.54(14) ?
  Al1 Si2 O1 1_554 . . 107.6(3) ?
  Al1 Si2 O3 1_554 . 3_554 131.0(3) ?
  Al1 Si2 O4 1_554 . 2_554 92.5(3) ?
  Al1 Si2 O5 1_554 . 1_554 23.2(3) ?
  Al1 Si2 Na1 3_554 . 2_554 78.53(16) ?
  Al1 Si2 Na1 3_554 . 3_554 64.13(13) ?
  Al1 Si2 O1 3_554 . . 109.5(3) ?
  Al1 Si2 O3 3_554 . 3_554 26.0(2) ?
  Al1 Si2 O4 3_554 . 2_554 127.4(3) ?
  Al1 Si2 O5 3_554 . 1_554 86.7(3) ?
  Na1 Si2 Na1 2_554 . 3_554 130.9(2) ?
  Na1 Si2 O1 2_554 . . 129.6(3) ?
  Na1 Si2 O3 2_554 . 3_554 59.0(3) ?
  Na1 Si2 O4 2_554 . 2_554 49.3(3) ?
  Na1 Si2 O5 2_554 . 1_554 120.9(4) ?
  Na1 Si2 O1 3_554 . . 93.8(3) ?
  Na1 Si2 O3 3_554 . 3_554 90.0(3) ?
  Na1 Si2 O4 3_554 . 2_554 145.1(4) ?
  Na1 Si2 O5 3_554 . 1_554 32.8(3) ?
  O1 Si2 O3 . . 3_554 107.4(5) ?
  O1 Si2 O4 . . 2_554 108.8(5) ?
  O1 Si2 O5 . . 1_554 109.4(4) ?
  O3 Si2 O4 3_554 . 2_554 107.4(4) ?
  O3 Si2 O5 3_554 . 1_554 111.2(4) ?
  O4 Si2 O5 2_554 . 1_554 112.6(5) ?
  Si2 Al1 Si2 1_556 . 11_455 143.0(2) ?
  Si2 Al1 Na1 1_556 . . 129.4(2) ?
  Si2 Al1 Na1 1_556 . 3_555 70.63(17) ?
  Si2 Al1 Na1 1_556 . 12_454 119.81(15) ?
  Si2 Al1 O2 1_556 . . 105.7(3) ?
  Si2 Al1 O3 1_556 . . 124.9(3) ?
  Si2 Al1 O4 1_556 . . 94.3(3) ?
  Si2 Al1 O5 1_556 . . 21.2(3) ?
  Si2 Al1 Na1 11_455 . . 65.37(13) ?
  Si2 Al1 Na1 11_455 . 3_555 75.15(16) ?
  Si2 Al1 Na1 11_455 . 12_454 50.94(13) ?
  Si2 Al1 O2 11_455 . . 107.1(3) ?
  Si2 Al1 O3 11_455 . . 24.16(18) ?
  Si2 Al1 O4 11_455 . . 90.3(3) ?
  Si2 Al1 O5 11_455 . . 125.3(3) ?
  Na1 Al1 Na1 . . 3_555 128.7(2) ?
  Na1 Al1 Na1 . . 12_454 109.32(17) ?
  Na1 Al1 O2 . . . 92.6(3) ?
  Na1 Al1 O3 . . . 89.4(2) ?
  Na1 Al1 O4 . . . 35.4(3) ?
  Na1 Al1 O5 . . . 144.0(4) ?
  Na1 Al1 Na1 3_555 . 12_454 62.46(19) ?
  Na1 Al1 O2 3_555 . . 130.8(3) ?
  Na1 Al1 O3 3_555 . . 54.3(3) ?
  Na1 Al1 O4 3_555 . . 119.3(4) ?
  Na1 Al1 O5 3_555 . . 50.5(3) ?
  Na1 Al1 O2 12_454 . . 80.9(3) ?
  Na1 Al1 O3 12_454 . . 34.5(3) ?
  Na1 Al1 O4 12_454 . . 140.7(3) ?
  Na1 Al1 O5 12_454 . . 100.2(3) ?
  O2 Al1 O3 . . . 110.0(5) ?
  O2 Al1 O4 . . . 109.9(4) ?
  O2 Al1 O5 . . . 112.5(4) ?
  O3 Al1 O4 . . . 110.6(4) ?
  O3 Al1 O5 . . . 104.5(4) ?
  O4 Al1 O5 . . . 109.2(5) ?
  Si2 Na1 Si2 2_556 . 11_455 98.63(18) ?
  Si2 Na1 Al1 2_556 . . 56.23(14) ?
  Si2 Na1 Al1 2_556 . 11_454 152.6(2) ?
  Si2 Na1 Al1 2_556 . 16_445 50.53(13) ?
  Si2 Na1 Na1 2_556 . 10_454 124.2(2) ?
  Si2 Na1 Na1 2_556 . 10_455 66.91(19) ?
  Si2 Na1 O3 2_556 . 11_454 169.6(3) ?
  Si2 Na1 O3 2_556 . 16_445 31.99(15) ?
  Si2 Na1 O4 2_556 . . 31.3(2) ?
  Si2 Na1 O5 2_556 . 11_454 118.5(3) ?
  Si2 Na1 O6 2_556 . . 102.1(4) ?
  Si2 Na1 O6 2_556 . 10_454 84.8(3) ?
  Si2 Na1 H2 2_556 . 10_454 71.9(10) ?
  Si2 Na1 Al1 11_455 . . 50.50(11) ?
  Si2 Na1 Al1 11_455 . 11_454 54.83(14) ?
  Si2 Na1 Al1 11_455 . 16_445 147.0(2) ?
  Si2 Na1 Na1 11_455 . 10_454 112.8(2) ?
  Si2 Na1 Na1 11_455 . 10_455 113.9(2) ?
  Si2 Na1 O3 11_455 . 11_454 89.0(2) ?
  Si2 Na1 O3 11_455 . 16_445 124.9(3) ?
  Si2 Na1 O4 11_455 . . 69.2(2) ?
  Si2 Na1 O5 11_455 . 11_454 21.24(19) ?
  Si2 Na1 O6 11_455 . . 91.2(3) ?
  Si2 Na1 O6 11_455 . 10_454 125.9(3) ?
  Si2 Na1 H2 11_455 . 10_454 142.3(10) ?
  Al1 Na1 Al1 . . 11_454 97.15(19) ?
  Al1 Na1 Al1 . . 16_445 105.34(17) ?
  Al1 Na1 Na1 . . 10_454 112.9(2) ?
  Al1 Na1 Na1 . . 10_455 112.3(2) ?
  Al1 Na1 O3 . . 11_454 126.3(3) ?
  Al1 Na1 O3 . . 16_445 88.2(2) ?
  Al1 Na1 O4 . . . 25.6(2) ?
  Al1 Na1 O5 . . 11_454 65.44(18) ?
  Al1 Na1 O6 . . . 123.2(3) ?
  Al1 Na1 O6 . . 10_454 92.6(3) ?
  Al1 Na1 H2 . . 10_454 98.2(9) ?
  Al1 Na1 Al1 11_454 . 16_445 156.9(2) ?
  Al1 Na1 Na1 11_454 . 10_454 69.1(2) ?
  Al1 Na1 Na1 11_454 . 10_455 126.6(2) ?
  Al1 Na1 O3 11_454 . 11_454 34.15(17) ?
  Al1 Na1 O3 11_454 . 16_445 169.9(3) ?
  Al1 Na1 O4 11_454 . . 121.3(3) ?
  Al1 Na1 O5 11_454 . 11_454 34.23(18) ?
  Al1 Na1 O6 11_454 . . 86.7(3) ?
  Al1 Na1 O6 11_454 . 10_454 104.7(4) ?
  Al1 Na1 H2 11_454 . 10_454 123.5(10) ?
  Al1 Na1 Na1 16_445 . 10_454 96.7(2) ?
  Al1 Na1 Na1 16_445 . 10_455 48.45(16) ?
  Al1 Na1 O3 16_445 . 11_454 123.3(2) ?
  Al1 Na1 O3 16_445 . 16_445 22.06(16) ?
  Al1 Na1 O4 16_445 . . 81.7(3) ?
  Al1 Na1 O5 16_445 . 11_454 168.2(3) ?
  Al1 Na1 O6 16_445 . . 85.4(3) ?
  Al1 Na1 O6 16_445 . 10_454 69.5(3) ?
  Al1 Na1 H2 16_445 . 10_454 48.6(10) ?
  Na1 Na1 Na1 10_454 . 10_455 128.8(2) ?
  Na1 Na1 O3 10_454 . 11_454 45.7(2) ?
  Na1 Na1 O3 10_454 . 16_445 116.7(3) ?
  Na1 Na1 O4 10_454 . . 126.5(3) ?
  Na1 Na1 O5 10_454 . 11_454 93.8(3) ?
  Na1 Na1 O6 10_454 . . 121.1(3) ?
  Na1 Na1 O6 10_454 . 10_454 39.4(3) ?
  Na1 Na1 H2 10_454 . 10_454 54.8(10) ?
  Na1 Na1 O3 10_455 . 11_454 116.4(3) ?
  Na1 Na1 O3 10_455 . 16_445 43.3(2) ?
  Na1 Na1 O4 10_455 . . 89.2(3) ?
  Na1 Na1 O5 10_455 . 11_454 126.5(3) ?
  Na1 Na1 O6 10_455 . . 39.9(3) ?
  Na1 Na1 O6 10_455 . 10_454 116.7(3) ?
  Na1 Na1 H2 10_455 . 10_454 96.1(10) ?
  O3 Na1 O3 11_454 . 16_445 144.1(3) ?
  O3 Na1 O4 11_454 . . 151.9(4) ?
  O3 Na1 O5 11_454 . 11_454 68.2(3) ?
  O3 Na1 O6 11_454 . . 84.7(3) ?
  O3 Na1 O6 11_454 . 10_454 85.0(4) ?
  O3 Na1 H2 11_454 . 10_454 97.8(10) ?
  O3 Na1 O4 16_445 . . 62.9(3) ?
  O3 Na1 O5 16_445 . 11_454 146.2(4) ?
  O3 Na1 O6 16_445 . . 83.2(4) ?
  O3 Na1 O6 16_445 . 10_454 83.6(3) ?
  O3 Na1 H2 16_445 . 10_454 63.8(10) ?
  O4 Na1 O5 . . 11_454 87.8(3) ?
  O4 Na1 O6 . . . 112.2(4) ?
  O4 Na1 O6 . . 10_454 93.6(3) ?
  O4 Na1 H2 . . 10_454 90.1(10) ?
  O5 Na1 O6 11_454 . . 93.6(4) ?
  O5 Na1 O6 11_454 . 10_454 116.8(4) ?
  O5 Na1 H2 11_454 . 10_454 137.3(10) ?
  O6 Na1 O6 . . 10_454 141.1(4) ?
  O6 Na1 H2 . . 10_454 126.2(10) ?
  O6 Na1 H2 10_454 . 10_454 20.9(10) ?
  Si1 O1 Si2 . . . 145.3(4) ?
  Si1 O2 Al1 . . . 142.5(5) ?
  Si2 O3 Al1 11_455 . . 129.8(4) ?
  Si2 O3 Na1 11_455 . 3_555 128.3(4) ?
  Si2 O3 Na1 11_455 . 12_454 89.0(3) ?
  Al1 O3 Na1 . . 3_555 91.5(3) ?
  Al1 O3 Na1 . . 12_454 123.4(4) ?
  Na1 O3 Na1 3_555 . 12_454 91.0(3) ?
  Si2 O4 Al1 2_556 . . 138.0(4) ?
  Si2 O4 Na1 2_556 . . 99.4(3) ?
  Al1 O4 Na1 . . . 119.0(5) ?
  Si2 O5 Al1 1_556 . . 135.7(5) ?
  Si2 O5 Na1 1_556 . 3_555 126.0(4) ?
  Al1 O5 Na1 . . 3_555 95.3(3) ?
  Na1 O6 Na1 . . 10_455 100.7(4) ?
  Na1 O6 H1 . . . 113(3) ?
  Na1 O6 H2 . . . 127(3) ?
  Na1 O6 H1 10_455 . . 114(3) ?
  Na1 O6 H2 10_455 . . 96(3) ?
  H1 O6 H2 . . . 104(4) ?
  Na1 H2 O6 10_455 . . 63(2) ?


loop_
 _geom_hbond_atom_site_label_D
 _geom_hbond_atom_site_label_H
 _geom_hbond_atom_site_label_A
 _geom_hbond_site_symmetry_D
 _geom_hbond_site_symmetry_H
 _geom_hbond_site_symmetry_A
 _geom_hbond_distance_DH
 _geom_hbond_distance_HA
 _geom_hbond_distance_DA
 _geom_hbond_angle_DHA
 _geom_hbond_publ_flag
  O6 H1 O1 . . 9_455   0.96(2)   2.17(4)   3.009(11)   146(4) ?
  O6 H2 O2 . . 11_455   0.96(4)   1.95(4)   2.884(12)   163(4) ?


#=======================================================================


# start Validation Reply Form
_vrf_RINTA01_natrolite_kinematical
;
PROBLEM: The value of Rint is greater than 0.18
RESPONSE: Kinematical refinement from 3DED data
;
_vrf_PLAT020_natrolite_kinematical
;
PROBLEM: The Value of Rint is Greater Than 0.12 .........      0.198 Report
RESPONSE: Kinematical refinement from 3DED data
;
_vrf_PLAT084_natrolite_kinematical
;
PROBLEM: High wR2 Value (i.e. > 0.25) ...................       0.36 Report
RESPONSE: Kinematical refinement from 3DED data
;
# end Validation Reply Form

#=======================================================================

data_natrolite_model3_outliers
#=======================================================================
_computing_data_collection               'self-written scripts, OLYMPUS iTEM'
_computing_cell_refinement               'PETS2'
_computing_data_reduction                'PETS2'
_computing_structure_refinement          'Jana2020'
_computing_molecular_graphics            'VESTA 3'
#=======================================================================

# 5. CHEMICAL DATA

_chemical_name_common                    'natrolite'
_chemical_formula_sum                    'Al2 H4 Na2 O12 Si3'
_chemical_formula_weight                 380.2


#=======================================================================

# 6. CRYSTAL DATA

_symmetry_cell_setting                   orthorhombic
_symmetry_space_group_name_H-M           'F d d 2'
_symmetry_space_group_name_Hall          'F -2xuvw;-2yuvw;2z'
_symmetry_Int_Tables_number              43

loop_
 _space_group_symop_id
 _space_group_symop_operation_xyz
 1   x,y,z
 2   -x,-y,z
 3   x+1/4,-y+1/4,z+1/4
 4   -x+1/4,y+1/4,z+1/4
 5   x,y+1/2,z+1/2
 6   -x,-y+1/2,z+1/2
 7   x+1/4,-y+3/4,z+3/4
 8   -x+1/4,y+3/4,z+3/4
 9   x+1/2,y,z+1/2
 10  -x+1/2,-y,z+1/2
 11  x+3/4,-y+1/4,z+3/4
 12  -x+3/4,y+1/4,z+3/4
 13  x+1/2,y+1/2,z
 14  -x+1/2,-y+1/2,z
 15  x+3/4,-y+3/4,z+1/4
 16  -x+3/4,y+3/4,z+1/4

_cell_length_a                           18.2872(11)
_cell_length_b                           18.6660(14)
_cell_length_c                           6.6222(3)
_cell_angle_alpha                        90
_cell_angle_beta                         90
_cell_angle_gamma                        90
_cell_volume                             2260.5(2)


_cell_formula_units_Z                    8

_cell_measurement_reflns_used            5179
_cell_measurement_theta_min              0.11
_cell_measurement_theta_max              1.15
_cell_measurement_temperature            293


_exptl_crystal_density_diffrn            2.2345
_exptl_crystal_F_000                     517.84

_exptl_crystal_description               'irregular shape'

#=======================================================================

# 7. EXPERIMENTAL DATA

_diffrn_ambient_temperature              293
_diffrn_radiation_type                   'electrons 200 keV'
_diffrn_radiation_source                 'Lab6 cathode'
_diffrn_radiation_wavelength             0.0251
_diffrn_measurement_device               'TEM FEI Tecnai G2 20'
_diffrn_detector                         'Olympus SIS Veleta'
_diffrn_measurement_method               'continuous-rotation 3D ED'
_diffrn_measurement_specimen_support     'holey carbon grid'

_diffrn_reflns_number                    5179
_diffrn_reflns_theta_min                 0.11
_diffrn_reflns_theta_max                 1.15
_diffrn_reflns_theta_full                1.15
_diffrn_measured_fraction_theta_max      0.99
_diffrn_measured_fraction_theta_full     0.99
_diffrn_reflns_av_R_equivalents          0.1954
_diffrn_reflns_av_unetI/netI             0.1759
_diffrn_reflns_limit_h_min               -29
_diffrn_reflns_limit_h_max               29
_diffrn_reflns_limit_k_min               -29
_diffrn_reflns_limit_k_max               29
_diffrn_reflns_limit_l_min               -10
_diffrn_reflns_limit_l_max               10
_diffrn_reflns_reduction_process         ?


_diffrn_radiation_probe                  electron

#=======================================================================

# 8. REFINEMENT DATA

_refine_special_details
; ?
;

_reflns_number_total                     1289
_reflns_number_gt                        1008
_reflns_threshold_expression             'I>3\s(I)'

_refine_ls_structure_factor_coef         Fsqd
_refine_ls_R_factor_gt                   0.1469
_refine_ls_wR_factor_gt                  0.3411
_refine_ls_R_factor_all                  0.1606
_refine_ls_wR_factor_ref                 0.3660
_refine_ls_goodness_of_fit_ref           1.7825
_refine_ls_goodness_of_fit_gt            1.8672
_refine_ls_restrained_S_gt               ?
_refine_ls_restrained_S_all              ?
_refine_ls_number_reflns                 1289
_refine_ls_number_parameters             93
_refine_ls_number_restraints             3
_refine_ls_number_constraints            13
_refine_ls_weighting_scheme              sigma
_refine_ls_weighting_details             'w=1/(\s^2^(I)+0.0004I^2^)'
_refine_ls_hydrogen_treatment            'refall'
_refine_ls_shift/su_max                  0.0167
_refine_ls_shift/su_mean                 0.0043
_refine_diff_density_max                 0.28
_refine_diff_density_min                 -0.24
_refine_ls_extinction_method             'SHELXL-2017/1 (Sheldrick, 2015)'
_refine_ls_extinction_coef               0.40(9)
_refine_ls_extinction_expression         'Fc^*^=kFc[1+0.001xFc^2^\l^3^/sin(2\q)]^-1/4^'
_chemical_absolute_configuration         'unk'

loop_
 _atom_type_symbol
 _atom_type_scat_source
 Al  International_Tables_Vol_C
 H   International_Tables_Vol_C
 Na  International_Tables_Vol_C
 O   International_Tables_Vol_C
 Si  International_Tables_Vol_C


loop_
 _restr_distance_atom_site_label_1
 _restr_distance_site_symmetry_1
 _restr_distance_atom_site_label_2
 _restr_distance_site_symmetry_2
 _restr_distance_target
 _restr_distance_target_weight_param
O6 . H1 . 0.9584 0.0001
O6 . H2 . 0.9584 0.0001

loop_
 _restr_angle_atom_site_label_1
 _restr_angle_site_symmetry_1
 _restr_angle_atom_site_label_2
 _restr_angle_site_symmetry_2
 _restr_angle_atom_site_label_3
 _restr_angle_site_symmetry_3
 _restr_angle_target
 _restr_angle_target_weight_param
H1 . O6 . H2 . 104.45 0.01


#=======================================================================

# 9. ATOMIC COORDINATES AND DISPLACEMENT PARAMETERS

loop_
 _atom_site_label
 _atom_site_type_symbol
 _atom_site_fract_x
 _atom_site_fract_y
 _atom_site_fract_z
 _atom_site_adp_type
 _atom_site_U_iso_or_equiv
 _atom_site_site_symmetry_multiplicity
 _atom_site_occupancy
 _atom_site_calc_flag
 _atom_site_refinement_flags
 _atom_site_disorder_assembly
 _atom_site_disorder_group
  Si1 Si 0 0 0 Uani 0.0234(12) 8 1 d . . .
  Si2 Si 0.09700(16) 0.03849(19) -0.3720(9) Uani 0.0228(8) 16 1 d . . .
  Al1 Al -0.03715(18) 0.0943(2) 0.3857(10) Uani 0.0235(9) 16 1 d . . .
  Na1 Na -0.2203(3) 0.0309(3) 0.3831(12) Uani 0.0355(14) 16 1 d . . .
  O1 O 0.0695(3) 0.0217(4) -0.1408(11) Uani 0.0306(15) 16 1 d . . .
  O2 O -0.0224(3) 0.0676(4) 0.1355(13) Uani 0.0306(15) 16 1 d . . .
  O3 O -0.0697(3) 0.1818(3) 0.3921(12) Uani 0.0253(13) 16 1 d . . .
  O4 O -0.0993(3) 0.0358(4) 0.5029(14) Uani 0.0328(17) 16 1 d . . .
  O5 O 0.0437(3) 0.0968(4) 0.5270(12) Uani 0.0303(15) 16 1 d . . .
  O6 O -0.3065(4) 0.0599(5) 0.6376(16) Uani 0.044(2) 16 1 d . . .
  H1 H -0.3559(10) 0.059(3) 0.590(7) Uani 0.0525 16 1 d . . .
  H2 H -0.305(2) 0.099(2) 0.730(7) Uani 0.0525 16 1 d . . .

loop_
 _atom_site_aniso_label
 _atom_site_aniso_type_symbol
 _atom_site_aniso_U_11
 _atom_site_aniso_U_22
 _atom_site_aniso_U_33
 _atom_site_aniso_U_12
 _atom_site_aniso_U_13
 _atom_site_aniso_U_23
 Si1 Si 0.0149(16) 0.038(3) 0.0168(17) -0.0011(14) -0 -0
 Si2 Si 0.0105(12) 0.0412(19) 0.0166(12) -0.0014(9) -0.0013(10) -0.0024(14)
 Al1 Al 0.0125(12) 0.038(2) 0.0205(14) 0.0019(10) 0.0004(12) 0.0007(14)
 Na1 Na 0.0216(19) 0.056(3) 0.029(2) 0.0015(15) -0.0015(18) -0.004(2)
 O1 O 0.0155(19) 0.060(4) 0.016(2) 0.0031(18) 0.0049(18) -0.001(2)
 O2 O 0.022(2) 0.049(3) 0.021(2) 0.0013(18) 0.001(2) -0.003(2)
 O3 O 0.0139(18) 0.035(3) 0.027(2) 0.0003(14) -0.0032(19) -0.001(2)
 O4 O 0.013(2) 0.047(3) 0.038(3) -0.0042(17) 0.001(2) 0.008(3)
 O5 O 0.0122(19) 0.057(4) 0.022(2) 0.0029(18) -0.0058(18) 0.001(2)
 O6 O 0.029(3) 0.071(5) 0.031(3) 0.000(3) -0.002(3) 0.001(3)
 H1 H 0.035211 0.084898 0.037356 0.000318 -0.00225 0.001636
 H2 H 0.035211 0.084898 0.037356 0.000318 -0.00225 0.001636


#=======================================================================

# 10. MOLECULAR GEOMETRY


loop_
 _geom_bond_atom_site_label_1
 _geom_bond_atom_site_label_2
 _geom_bond_site_symmetry_1
 _geom_bond_site_symmetry_2
 _geom_bond_distance
 _geom_bond_publ_flag
  Si1 O1 . . 1.627(6) ?
  Si1 O1 . 2_555 1.627(6) ?
  Si1 O2 . . 1.601(7) ?
  Si1 O2 . 2_555 1.601(7) ?
  Si2 Al1 . 1_554 3.111(6) ?
  Si2 Al1 . 3_554 3.046(5) ?
  Si2 Na1 . 2_554 3.065(8) ?
  Si2 Na1 . 3_554 3.589(7) ?
  Si2 O1 . . 1.642(9) ?
  Si2 O3 . 3_554 1.623(6) ?
  Si2 O4 . 2_554 1.616(9) ?
  Si2 O5 . 1_554 1.607(8) ?
  Al1 Na1 . . 3.553(6) ?
  Al1 Na1 . 3_555 3.099(8) ?
  Al1 Na1 . 12_454 3.867(8) ?
  Al1 O2 . . 1.751(10) ?
  Al1 O3 . . 1.740(7) ?
  Al1 O4 . . 1.757(8) ?
  Al1 O5 . . 1.751(7) ?
  Na1 Na1 . 10_454 3.671(11) ?
  Na1 Na1 . 10_455 3.671(11) ?
  Na1 O3 . 11_454 2.517(9) ?
  Na1 O3 . 16_445 2.626(10) ?
  Na1 O4 . . 2.353(8) ?
  Na1 O5 . 11_454 2.401(10) ?
  Na1 O6 . . 2.370(12) ?
  Na1 O6 . 10_454 2.399(12) ?
  Na1 H2 . 10_454 2.67(4) ?
  O6 H1 . . 0.96(2) ?
  O6 H2 . . 0.96(4) ?

loop_
 _geom_angle_atom_site_label_1
 _geom_angle_atom_site_label_2
 _geom_angle_atom_site_label_3
 _geom_angle_site_symmetry_1
 _geom_angle_site_symmetry_2
 _geom_angle_site_symmetry_3
 _geom_angle
 _geom_angle_publ_flag
  O1 Si1 O1 . . 2_555 110.0(3) ?
  O1 Si1 O2 . . . 109.0(3) ?
  O1 Si1 O2 . . 2_555 108.5(3) ?
  O1 Si1 O2 2_555 . . 108.5(3) ?
  O1 Si1 O2 2_555 . 2_555 109.0(3) ?
  O2 Si1 O2 . . 2_555 111.8(4) ?
  Al1 Si2 Al1 1_554 . 3_554 108.46(17) ?
  Al1 Si2 Na1 1_554 . 2_554 116.7(3) ?
  Al1 Si2 Na1 1_554 . 3_554 54.54(15) ?
  Al1 Si2 O1 1_554 . . 107.6(3) ?
  Al1 Si2 O3 1_554 . 3_554 130.9(3) ?
  Al1 Si2 O4 1_554 . 2_554 92.5(3) ?
  Al1 Si2 O5 1_554 . 1_554 23.1(3) ?
  Al1 Si2 Na1 3_554 . 2_554 78.51(16) ?
  Al1 Si2 Na1 3_554 . 3_554 64.14(13) ?
  Al1 Si2 O1 3_554 . . 109.6(3) ?
  Al1 Si2 O3 3_554 . 3_554 26.0(2) ?
  Al1 Si2 O4 3_554 . 2_554 127.4(3) ?
  Al1 Si2 O5 3_554 . 1_554 86.7(3) ?
  Na1 Si2 Na1 2_554 . 3_554 130.9(2) ?
  Na1 Si2 O1 2_554 . . 129.7(3) ?
  Na1 Si2 O3 2_554 . 3_554 58.9(3) ?
  Na1 Si2 O4 2_554 . 2_554 49.2(3) ?
  Na1 Si2 O5 2_554 . 1_554 120.8(4) ?
  Na1 Si2 O1 3_554 . . 93.8(3) ?
  Na1 Si2 O3 3_554 . 3_554 90.1(3) ?
  Na1 Si2 O4 3_554 . 2_554 145.1(4) ?
  Na1 Si2 O5 3_554 . 1_554 32.8(3) ?
  O1 Si2 O3 . . 3_554 107.4(5) ?
  O1 Si2 O4 . . 2_554 108.8(5) ?
  O1 Si2 O5 . . 1_554 109.4(4) ?
  O3 Si2 O4 3_554 . 2_554 107.3(4) ?
  O3 Si2 O5 3_554 . 1_554 111.2(4) ?
  O4 Si2 O5 2_554 . 1_554 112.6(5) ?
  Si2 Al1 Si2 1_556 . 11_455 142.9(2) ?
  Si2 Al1 Na1 1_556 . . 129.4(2) ?
  Si2 Al1 Na1 1_556 . 3_555 70.61(17) ?
  Si2 Al1 Na1 1_556 . 12_454 119.79(15) ?
  Si2 Al1 O2 1_556 . . 105.7(3) ?
  Si2 Al1 O3 1_556 . . 124.9(3) ?
  Si2 Al1 O4 1_556 . . 94.3(3) ?
  Si2 Al1 O5 1_556 . . 21.1(3) ?
  Si2 Al1 Na1 11_455 . . 65.37(13) ?
  Si2 Al1 Na1 11_455 . 3_555 75.12(16) ?
  Si2 Al1 Na1 11_455 . 12_454 50.96(13) ?
  Si2 Al1 O2 11_455 . . 107.2(3) ?
  Si2 Al1 O3 11_455 . . 24.15(18) ?
  Si2 Al1 O4 11_455 . . 90.2(3) ?
  Si2 Al1 O5 11_455 . . 125.2(3) ?
  Na1 Al1 Na1 . . 3_555 128.7(2) ?
  Na1 Al1 Na1 . . 12_454 109.34(17) ?
  Na1 Al1 O2 . . . 92.6(3) ?
  Na1 Al1 O3 . . . 89.4(2) ?
  Na1 Al1 O4 . . . 35.4(3) ?
  Na1 Al1 O5 . . . 143.9(4) ?
  Na1 Al1 Na1 3_555 . 12_454 62.45(19) ?
  Na1 Al1 O2 3_555 . . 130.8(3) ?
  Na1 Al1 O3 3_555 . . 54.3(3) ?
  Na1 Al1 O4 3_555 . . 119.3(4) ?
  Na1 Al1 O5 3_555 . . 50.5(3) ?
  Na1 Al1 O2 12_454 . . 80.9(3) ?
  Na1 Al1 O3 12_454 . . 34.6(3) ?
  Na1 Al1 O4 12_454 . . 140.7(3) ?
  Na1 Al1 O5 12_454 . . 100.2(3) ?
  O2 Al1 O3 . . . 110.1(5) ?
  O2 Al1 O4 . . . 109.9(4) ?
  O2 Al1 O5 . . . 112.5(4) ?
  O3 Al1 O4 . . . 110.6(4) ?
  O3 Al1 O5 . . . 104.5(4) ?
  O4 Al1 O5 . . . 109.1(5) ?
  Si2 Na1 Si2 2_556 . 11_455 98.60(18) ?
  Si2 Na1 Al1 2_556 . . 56.25(14) ?
  Si2 Na1 Al1 2_556 . 11_454 152.6(2) ?
  Si2 Na1 Al1 2_556 . 16_445 50.53(13) ?
  Si2 Na1 Na1 2_556 . 10_454 124.2(2) ?
  Si2 Na1 Na1 2_556 . 10_455 66.9(2) ?
  Si2 Na1 O3 2_556 . 11_454 169.6(3) ?
  Si2 Na1 O3 2_556 . 16_445 31.96(15) ?
  Si2 Na1 O4 2_556 . . 31.3(2) ?
  Si2 Na1 O5 2_556 . 11_454 118.5(3) ?
  Si2 Na1 O6 2_556 . . 102.1(4) ?
  Si2 Na1 O6 2_556 . 10_454 84.8(3) ?
  Si2 Na1 H2 2_556 . 10_454 71.9(10) ?
  Si2 Na1 Al1 11_455 . . 50.49(11) ?
  Si2 Na1 Al1 11_455 . 11_454 54.85(14) ?
  Si2 Na1 Al1 11_455 . 16_445 146.9(2) ?
  Si2 Na1 Na1 11_455 . 10_454 112.8(2) ?
  Si2 Na1 Na1 11_455 . 10_455 113.9(2) ?
  Si2 Na1 O3 11_455 . 11_454 89.0(2) ?
  Si2 Na1 O3 11_455 . 16_445 124.9(3) ?
  Si2 Na1 O4 11_455 . . 69.2(2) ?
  Si2 Na1 O5 11_455 . 11_454 21.26(19) ?
  Si2 Na1 O6 11_455 . . 91.2(3) ?
  Si2 Na1 O6 11_455 . 10_454 125.9(3) ?
  Si2 Na1 H2 11_455 . 10_454 142.3(10) ?
  Al1 Na1 Al1 . . 11_454 97.13(19) ?
  Al1 Na1 Al1 . . 16_445 105.34(17) ?
  Al1 Na1 Na1 . . 10_454 112.8(2) ?
  Al1 Na1 Na1 . . 10_455 112.3(2) ?
  Al1 Na1 O3 . . 11_454 126.3(3) ?
  Al1 Na1 O3 . . 16_445 88.2(2) ?
  Al1 Na1 O4 . . . 25.6(2) ?
  Al1 Na1 O5 . . 11_454 65.42(18) ?
  Al1 Na1 O6 . . . 123.2(3) ?
  Al1 Na1 O6 . . 10_454 92.6(3) ?
  Al1 Na1 H2 . . 10_454 98.2(10) ?
  Al1 Na1 Al1 11_454 . 16_445 156.9(2) ?
  Al1 Na1 Na1 11_454 . 10_454 69.1(2) ?
  Al1 Na1 Na1 11_454 . 10_455 126.6(2) ?
  Al1 Na1 O3 11_454 . 11_454 34.15(17) ?
  Al1 Na1 O3 11_454 . 16_445 169.9(3) ?
  Al1 Na1 O4 11_454 . . 121.3(3) ?
  Al1 Na1 O5 11_454 . 11_454 34.23(18) ?
  Al1 Na1 O6 11_454 . . 86.7(3) ?
  Al1 Na1 O6 11_454 . 10_454 104.7(4) ?
  Al1 Na1 H2 11_454 . 10_454 123.4(10) ?
  Al1 Na1 Na1 16_445 . 10_454 96.7(2) ?
  Al1 Na1 Na1 16_445 . 10_455 48.47(16) ?
  Al1 Na1 O3 16_445 . 11_454 123.3(2) ?
  Al1 Na1 O3 16_445 . 16_445 22.08(16) ?
  Al1 Na1 O4 16_445 . . 81.7(3) ?
  Al1 Na1 O5 16_445 . 11_454 168.2(3) ?
  Al1 Na1 O6 16_445 . . 85.5(3) ?
  Al1 Na1 O6 16_445 . 10_454 69.5(3) ?
  Al1 Na1 H2 16_445 . 10_454 48.6(10) ?
  Na1 Na1 Na1 10_454 . 10_455 128.9(2) ?
  Na1 Na1 O3 10_454 . 11_454 45.7(2) ?
  Na1 Na1 O3 10_454 . 16_445 116.7(3) ?
  Na1 Na1 O4 10_454 . . 126.5(3) ?
  Na1 Na1 O5 10_454 . 11_454 93.8(3) ?
  Na1 Na1 O6 10_454 . . 121.1(3) ?
  Na1 Na1 O6 10_454 . 10_454 39.4(3) ?
  Na1 Na1 H2 10_454 . 10_454 54.8(10) ?
  Na1 Na1 O3 10_455 . 11_454 116.4(3) ?
  Na1 Na1 O3 10_455 . 16_445 43.3(2) ?
  Na1 Na1 O4 10_455 . . 89.2(3) ?
  Na1 Na1 O5 10_455 . 11_454 126.5(3) ?
  Na1 Na1 O6 10_455 . . 40.0(3) ?
  Na1 Na1 O6 10_455 . 10_454 116.7(3) ?
  Na1 Na1 H2 10_455 . 10_454 96.1(10) ?
  O3 Na1 O3 11_454 . 16_445 144.1(3) ?
  O3 Na1 O4 11_454 . . 151.9(4) ?
  O3 Na1 O5 11_454 . 11_454 68.2(3) ?
  O3 Na1 O6 11_454 . . 84.7(3) ?
  O3 Na1 O6 11_454 . 10_454 85.0(4) ?
  O3 Na1 H2 11_454 . 10_454 97.8(10) ?
  O3 Na1 O4 16_445 . . 62.9(3) ?
  O3 Na1 O5 16_445 . 11_454 146.1(4) ?
  O3 Na1 O6 16_445 . . 83.2(4) ?
  O3 Na1 O6 16_445 . 10_454 83.6(3) ?
  O3 Na1 H2 16_445 . 10_454 63.8(10) ?
  O4 Na1 O5 . . 11_454 87.8(3) ?
  O4 Na1 O6 . . . 112.2(4) ?
  O4 Na1 O6 . . 10_454 93.6(3) ?
  O4 Na1 H2 . . 10_454 90.1(10) ?
  O5 Na1 O6 11_454 . . 93.6(4) ?
  O5 Na1 O6 11_454 . 10_454 116.8(4) ?
  O5 Na1 H2 11_454 . 10_454 137.3(10) ?
  O6 Na1 O6 . . 10_454 141.2(4) ?
  O6 Na1 H2 . . 10_454 126.3(10) ?
  O6 Na1 H2 10_454 . 10_454 20.9(10) ?
  Si1 O1 Si2 . . . 145.2(4) ?
  Si1 O2 Al1 . . . 142.6(5) ?
  Si2 O3 Al1 11_455 . . 129.8(4) ?
  Si2 O3 Na1 11_455 . 3_555 128.3(4) ?
  Si2 O3 Na1 11_455 . 12_454 89.1(3) ?
  Al1 O3 Na1 . . 3_555 91.6(3) ?
  Al1 O3 Na1 . . 12_454 123.4(4) ?
  Na1 O3 Na1 3_555 . 12_454 91.0(3) ?
  Si2 O4 Al1 2_556 . . 138.0(4) ?
  Si2 O4 Na1 2_556 . . 99.4(3) ?
  Al1 O4 Na1 . . . 118.9(5) ?
  Si2 O5 Al1 1_556 . . 135.7(5) ?
  Si2 O5 Na1 1_556 . 3_555 125.9(4) ?
  Al1 O5 Na1 . . 3_555 95.3(3) ?
  Na1 O6 Na1 . . 10_455 100.6(4) ?
  Na1 O6 H1 . . . 113(3) ?
  Na1 O6 H2 . . . 127(3) ?
  Na1 O6 H1 10_455 . . 114(3) ?
  Na1 O6 H2 10_455 . . 96(3) ?
  H1 O6 H2 . . . 104(4) ?
  Na1 H2 O6 10_455 . . 63(2) ?


loop_
 _geom_hbond_atom_site_label_D
 _geom_hbond_atom_site_label_H
 _geom_hbond_atom_site_label_A
 _geom_hbond_site_symmetry_D
 _geom_hbond_site_symmetry_H
 _geom_hbond_site_symmetry_A
 _geom_hbond_distance_DH
 _geom_hbond_distance_HA
 _geom_hbond_distance_DA
 _geom_hbond_angle_DHA
 _geom_hbond_publ_flag
  O6 H1 O1 . . 9_455   0.96(2)   2.16(4)   3.009(11)   146(4) ?
  O6 H2 O2 . . 11_455   0.96(4)   1.95(4)   2.884(12)   163(4) ?


#=======================================================================

# 11. STRUCTURE-FACTOR LIST

loop_
 _refln_index_h
 _refln_index_k
 _refln_index_l
 _refln_F_squared_calc
 _refln_F_squared_meas
 _refln_F_squared_sigma
 _refln_observed_status
   4   0   0  3036.47  3465.60   685.86 o
   8   0   0  1595.86  1159.97   235.09 o
  12   0   0    64.35   656.15   161.99 o
  16   0   0   384.02   386.20    76.45 o
  20   0   0    45.48   172.58    35.63 o
  24   0   0    12.58    58.25    12.54 o
  28   0   0    64.83    36.26     7.32 o
   2   2   0  4014.60  7598.55  1438.54 o
   4   2   0  2353.40  3333.92   638.92 o
   6   2   0   552.24   787.32   148.49 o
   8   2   0   566.06   673.42   146.38 o
  10   2   0  2600.28  2570.29   488.06 o
  12   2   0     6.38    24.07     4.96 o
  14   2   0    67.77    65.92    12.72 o
  16   2   0    20.57    60.83    16.75 o
  18   2   0    12.28    36.54     6.90 o
  20   2   0    19.69    18.28     3.92 o
  22   2   0    99.26   119.43    20.59 o
  24   2   0    23.27    21.50     5.05 o
  26   2   0     5.31     8.17     1.96 o
  28   2   0     1.88    10.70     2.90 o
   2   4   0  3331.78  5076.22   955.82 o
   4   4   0   751.07  1189.91   223.46 o
   6   4   0   245.10   524.26   113.93 o
   8   4   0   576.62   365.46    68.31 o
  10   4   0  3571.38  4158.78   863.01 o
  12   4   0  1274.69  1610.48   303.07 o
  14   4   0   433.73   396.24    74.70 o
  16   4   0     3.12     8.98     2.58 o
  18   4   0    33.09    49.85     9.88 o
  20   4   0     8.66     5.46     1.46 o
  22   4   0    60.22    43.49     8.46 o
  24   4   0    50.18    38.86    10.91 o
  26   4   0     2.83     6.32     1.51 o
  28   4   0     0.70     3.26     1.20 <
   2   6   0   231.35   188.36    37.87 o
   4   6   0   149.40   338.05    66.82 o
   6   6   0  1611.18   669.48   127.48 o
   8   6   0     5.25     7.58     1.78 o
  10   6   0   489.74   695.30   149.61 o
  12   6   0   135.52   266.46    51.46 o
  14   6   0  1527.70  1698.13   353.58 o
  16   6   0    12.22    23.53     4.99 o
  18   6   0   233.09   239.21    47.79 o
  20   6   0    62.59    56.90    10.91 o
  22   6   0    14.61    15.13     4.21 o
  24   6   0     8.17    12.22     2.98 o
  26   6   0     6.65     6.87     1.62 o
  28   6   0     8.79     8.12     2.19 o
   2   8   0   281.54   329.13    64.82 o
   4   8   0   245.32   157.96    30.26 o
   6   8   0    15.39    45.60    10.37 o
   8   8   0   294.97   352.38    65.05 o
  10   8   0    88.70    95.38    17.77 o
  12   8   0     9.89     9.54     2.54 o
  14   8   0    13.63    70.74    17.55 o
  16   8   0    30.35    47.56    11.58 o
  18   8   0     0.69    10.91     2.69 o
  20   8   0    10.84    16.36     4.05 o
  22   8   0     0.17     5.17     1.38 o
  24   8   0    48.01    53.90    10.30 o
  26   8   0     1.33    -1.12     0.70 <
  28   8   0     3.05     4.12     1.51 <
   2  10   0  1685.63  2088.91   384.87 o
   4  10   0  2583.26  2893.84   537.00 o
   6  10   0   250.20   218.65    40.88 o
   8  10   0   150.39   149.00    29.35 o
  10  10   0   972.07  1328.69   254.57 o
  12  10   0     1.63    10.47     2.87 o
  14  10   0     7.52     7.42     2.04 o
  16  10   0    67.00    53.29    10.47 o
  18  10   0     7.42    14.31     2.90 o
  20  10   0     4.03     5.98     1.62 o
  22  10   0     4.38     3.71     1.59 <
  24  10   0    27.72    98.69    22.45 o
  26  10   0    87.49   101.87    18.85 o
   2  12   0    63.38    50.93    10.75 o
   4  12   0   939.71   875.56   173.41 o
   6  12   0    34.49    53.54    10.32 o
   8  12   0    15.15    20.59     5.57 o
  10  12   0     0.24     5.61     1.46 o
  12  12   0    40.42    75.19    14.25 o
  14  12   0     3.74     3.97     1.02 o
  16  12   0   125.87   113.89    21.05 o
  18  12   0     4.51     4.39     1.20 o
  20  12   0    16.01    20.18     4.31 o
  22  12   0     6.26    17.44     5.14 o
  24  12   0    44.37    46.90     9.38 o
  26  12   0     4.73     8.64     2.14 o
   2  14   0    11.74    53.97    13.00 o
   4  14   0   122.10   157.08    35.39 o
   6  14   0  1181.42  1137.50   214.93 o
   8  14   0     0.62     9.14     3.03 o
  10  14   0     1.62     0.63     0.94 <
  12  14   0    47.84    69.27    12.89 o
  14  14   0    15.17    38.38     8.24 o
  16  14   0     6.57     5.80     1.41 o
  18  14   0     6.33     4.86     1.44 o
  20  14   0    25.90    19.68     4.21 o
  22  14   0     7.16     6.89     1.59 o
  24  14   0     0.95     4.41     1.23 o
   2  16   0     0.15    -1.02     2.04 <
   4  16   0    26.25    18.31     4.43 o
   6  16   0     0.32     9.87     2.82 o
   8  16   0     5.16     4.54     1.72 <
  10  16   0    28.33    38.37     7.99 o
  12  16   0    83.12    87.17    22.32 o
  14  16   0     7.07     4.49     1.28 o
  16  16   0   210.84   189.97    36.18 o
  18  16   0    17.23    18.56     4.00 o
  20  16   0    10.43     7.24     1.65 o
  22  16   0     2.44    -0.29     0.65 <
  24  16   0     1.65     1.51     0.84 <
   2  18   0     0.02     3.42     2.79 <
   4  18   0    41.75    54.31    12.49 o
   6  18   0   128.60   129.91    26.83 o
   8  18   0     2.76     4.99     2.48 <
  10  18   0     1.93     2.19     1.23 <
  12  18   0     0.40     0.29     1.04 <
  14  18   0     1.48    12.92     3.03 o
  16  18   0     5.10     6.11     1.49 o
  18  18   0     0.53     9.79     2.27 o
  20  18   0     1.85     1.96     0.97 <
  22  18   0     0.05     1.75     1.02 <
   2  20   0    10.36    16.80     4.89 o
   4  20   0     9.60    15.02     3.92 o
   6  20   0    25.67    24.92     5.16 o
   8  20   0     4.67     9.53     2.69 o
  10  20   0     1.58     2.82     1.62 <
  12  20   0     7.88    11.52     3.84 <
  14  20   0     9.37    13.32     2.87 o
  16  20   0     0.41    -1.54     0.84 <
  18  20   0     1.03     1.23     0.91 <
  20  20   0    14.46    30.08     6.27 o
   2  22   0    34.10    30.04     9.01 o
   4  22   0     7.16    12.88     3.53 o
   6  22   0     2.88     7.57     2.38 o
   8  22   0     2.36     6.42     2.79 <
  10  22   0     0.02    -0.65     1.10 <
  12  22   0     3.30     4.44     1.57 <
  14  22   0     2.28     0.73     1.28 <
  16  22   0     0.00    -1.98     0.99 <
  18  22   0     0.40     1.20     1.04 <
   2  24   0     1.04     6.53     4.18 <
   4  24   0     2.61     7.05     2.90 <
   6  24   0     0.12     0.57     1.83 <
   8  24   0    11.99    21.16     4.76 o
  10  24   0     1.85    28.48     6.06 o
  12  24   0     2.96    -3.60     1.23 <
  14  24   0     0.32     1.33     1.33 <
  16  24   0     1.93    -0.18     1.12 <
   2  26   0     0.42     0.55     3.26 <
   4  26   0     0.72     6.06     2.92 <
   6  26   0     0.94    -4.46     1.75 <
   8  26   0     1.21    -1.10     1.31 <
  10  26   0    16.14    24.99     5.72 o
  12  26   0     0.26     2.19     2.24 <
  14  26   0     0.51     2.58     1.57 <
   2  28   0     0.06    -0.18     3.89 <
   4  28   0     0.33     3.76     3.11 <
   6  28   0     0.19     2.04     2.45 <
   8  28   0     0.78    -1.62     1.51 <
  10  28   0     1.99    -1.07     1.75 <
   1   1   1  3502.77  5286.48   620.44 o
   3   1   1  2656.14  3364.74   459.40 o
   5   1   1  4165.67  4490.76   709.48 o
   7   1   1  2100.18  2339.03   289.45 o
   9   1   1   249.90   542.26    85.43 o
  11   1   1   646.65   634.60    77.14 o
  13   1   1   205.88   560.35    86.78 o
  15   1   1  1083.44   766.75   121.46 o
  17   1   1   170.65   248.65    41.40 o
  19   1   1    47.08   111.81    19.84 o
  21   1   1    29.56    83.26    15.68 o
  23   1   1    65.12    76.70    13.55 o
  25   1   1    49.76    70.53    14.60 o
  27   1   1     4.35    20.73     3.60 o
  29   1   1     5.54    12.12     2.35 o
   1   3   1  2225.54  3447.94   553.37 o
   3   3   1    79.18    84.13    12.33 o
   5   3   1  6622.66  9215.01  1245.81 o
   7   3   1   226.36   205.22    30.29 o
   9   3   1    72.20   106.74    16.61 o
  11   3   1   337.18   353.10    61.71 o
  13   3   1   374.85   355.42    59.42 o
  15   3   1   235.10   275.33    51.16 o
  17   3   1     2.99    14.96     3.16 o
  19   3   1    19.29    23.86     6.80 o
  21   3   1    68.70    52.06     9.62 o
  23   3   1    22.07    23.59     6.02 o
  25   3   1    54.36    58.12    10.26 o
  27   3   1    38.52    26.50     4.92 o
   1   5   1  3007.06  3919.40   550.73 o
   3   5   1  6604.96 10115.40  1375.79 o
   5   5   1    17.84    46.76     7.40 o
   7   5   1    13.52    14.61     2.25 o
   9   5   1   536.73   483.36    98.17 o
  11   5   1    41.17    73.09    16.49 o
  13   5   1   575.60   654.94    92.60 o
  15   5   1    83.23    87.90    12.25 o
  17   5   1   158.99   175.36    24.31 o
  19   5   1    18.64    36.62     7.61 o
  21   5   1    38.58    36.06     5.61 o
  23   5   1    71.21    73.87    13.09 o
  25   5   1    44.86    32.94     6.60 o
  27   5   1     2.16     1.20     0.70 <
   1   7   1  1897.16  2019.82   325.21 o
   3   7   1   177.69   155.51    24.26 o
   5   7   1    28.64    36.55     5.86 o
   7   7   1   501.11   443.43    60.07 o
   9   7   1   586.40   504.04    72.51 o
  11   7   1   101.79   110.35    17.50 o
  13   7   1    55.63    46.30     7.53 o
  15   7   1    76.20    71.89    11.02 o
  17   7   1    37.86    79.64    17.70 o
  19   7   1     9.43    26.88     5.98 o
  21   7   1    40.99    54.10     9.09 o
  23   7   1     6.25    17.68     4.18 o
  25   7   1    13.85    10.45     2.20 o
  27   7   1    37.24    28.95     5.18 o
   1   9   1   212.44   189.98    35.21 o
   3   9   1    53.01    58.14     8.96 o
   5   9   1   407.60   372.75    59.90 o
   7   9   1   377.68   375.85    55.07 o
   9   9   1   860.02   843.39   113.63 o
  11   9   1   203.40   163.94    23.52 o
  13   9   1   267.48   241.54    33.79 o
  15   9   1    91.09   102.55    22.77 o
  17   9   1    57.04    48.01     7.33 o
  19   9   1    75.67    78.37    13.10 o
  21   9   1    10.66    18.68     5.07 o
  23   9   1    34.51    34.61     6.96 o
  25   9   1     9.99     7.71     1.46 o
  27   9   1     1.47     1.23     0.89 <
   1  11   1   481.49   511.92    95.67 o
   3  11   1   165.69   173.34    29.27 o
   5  11   1    13.92    23.39     4.81 o
   7  11   1   107.57    87.77    14.60 o
   9  11   1   189.61   162.08    24.36 o
  11  11   1   360.10   365.86    54.41 o
  13  11   1    16.91    27.55     5.52 o
  15  11   1   101.45    96.95    13.11 o
  17  11   1     6.88     6.32     1.15 o
  19  11   1    60.09    46.51     7.98 o
  21  11   1     8.49     7.81     1.80 o
  23  11   1     0.98     5.40     1.07 o
  25  11   1    30.03    24.10     4.76 o
  27  11   1     7.45     7.08     1.93 o
   1  13   1   129.29   108.95    20.63 o
   3  13   1   188.67   171.06    24.65 o
   5  13   1   378.97   313.35    49.90 o
   7  13   1     7.48    15.55     6.11 <
   9  13   1   252.32   235.72    32.75 o
  11  13   1    48.96    74.88    17.68 o
  13  13   1    88.29   107.45    18.02 o
  15  13   1    16.43    15.51     2.67 o
  17  13   1    16.33    17.41     3.87 o
  19  13   1    20.46    16.69     3.53 o
  21  13   1    36.49    50.12    12.33 o
  23  13   1     7.36     8.93     1.83 o
  25  13   1     2.45     0.37     0.63 <
   1  15   1   528.32   628.67   131.43 o
   3  15   1    58.59    60.53    11.40 o
   5  15   1    36.12    40.93     8.66 o
   7  15   1    51.79    83.07    19.95 o
   9  15   1    85.58    79.29    12.83 o
  11  15   1    29.80    27.87     6.52 o
  13  15   1    22.61    21.69     3.11 o
  15  15   1    28.41    35.08     6.96 o
  17  15   1    19.28    24.95     4.26 o
  19  15   1    14.34    14.45     3.53 o
  21  15   1     9.98     9.80     1.72 o
  23  15   1    14.83    15.94     3.29 o
  25  15   1     1.65     1.57     0.78 <
   1  17   1   110.14   108.95    23.10 o
   3  17   1    10.69    14.87     4.26 o
   5  17   1    45.76    47.97     9.95 o
   7  17   1    19.78    54.11    13.74 o
   9  17   1    46.37    52.28     7.24 o
  11  17   1     5.26     5.20     1.49 o
  13  17   1    12.82    11.87     2.14 o
  15  17   1    20.59    26.65     4.32 o
  17  17   1    31.70    61.73    10.60 o
  19  17   1    32.99    50.81     7.49 o
  21  17   1     7.08     5.51     1.23 o
  23  17   1     5.27     6.53     1.46 o
   1  19   1     0.05     1.67     2.38 <
   3  19   1     1.24    -1.07     1.38 <
   5  19   1     1.87    15.53     4.65 o
   7  19   1    10.02    31.07     7.47 o
   9  19   1    34.24    62.19    10.64 o
  11  19   1    35.27    41.55     6.34 o
  13  19   1    11.23     7.92     1.49 o
  15  19   1     1.31     4.75     1.41 o
  17  19   1    17.96    16.89     2.67 o
  19  19   1     2.86     6.58     1.62 o
  21  19   1     4.46     4.78     1.36 o
   1  21   1     6.04    13.29     3.71 o
   3  21   1    12.35    32.38     8.65 o
   5  21   1     9.15     8.62     2.27 o
   7  21   1    12.65    15.03     3.19 o
   9  21   1     5.46     6.92     2.17 o
  11  21   1     4.25     8.46     2.01 o
  13  21   1    10.08     9.72     1.88 o
  15  21   1     2.81     4.31     1.15 o
  17  21   1     0.94     4.20     1.12 o
  19  21   1     4.67     3.99     1.15 o
   1  23   1    10.95    25.37     6.69 o
   3  23   1     2.69    -0.18     2.38 <
   5  23   1    11.06    20.04     4.49 o
   7  23   1     2.92     2.06     1.44 <
   9  23   1     6.50     9.74     2.95 o
  11  23   1     1.77     5.87     2.04 <
  13  23   1     0.75     6.11     1.46 o
  15  23   1     5.80     8.46     1.80 o
  17  23   1     5.56     2.95     1.15 <
   1  25   1     3.61    10.68     4.60 <
   3  25   1     5.02     7.96     2.98 <
   5  25   1     3.29     0.73     2.01 <
   7  25   1     4.49    12.17     2.82 o
   9  25   1     4.81     3.32     1.38 <
  11  25   1     1.52     1.41     1.15 <
  13  25   1     0.29    -1.62     0.86 <
  15  25   1     0.25     0.52     1.41 <
   1  27   1     1.22    -6.86     3.73 <
   3  27   1     3.77     7.02     3.11 <
   5  27   1     1.67     2.04     1.88 <
   7  27   1     4.02     4.75     2.32 <
   9  27   1     0.64     4.75     1.83 <
  11  27   1     0.99     0.00     1.59 <
   1  29   1     0.04     3.73     4.12 <
   3  29   1     0.92     2.32     3.21 <
   5  29   1     2.06     6.08     2.69 <
   2   0   2  3483.39  5046.17   697.91 o
   6   0   2  1071.02   734.44   142.01 o
  10   0   2  2245.48  2339.05   486.31 o
  14   0   2   942.62   997.11   193.98 o
  18   0   2   196.40   135.85    26.64 o
  22   0   2   110.11   104.59    22.35 o
  26   0   2    91.07    80.71    15.99 o
   0   2   2  3057.88  3531.26   545.42 o
   2   2   2  3982.17  3721.65   422.78 o
   4   2   2  1558.42  2182.56   342.47 o
   6   2   2  1374.39  1703.09   259.51 o
   8   2   2   460.25   747.12   106.90 o
  10   2   2    69.79   416.09    65.89 o
  12   2   2   168.29   419.93    74.24 o
  14   2   2    95.15   251.41    53.43 o
  16   2   2    21.73   224.54    52.48 o
  18   2   2   157.52   181.55    29.31 o
  20   2   2   203.44   174.48    31.30 o
  22   2   2    12.21    55.40    11.11 o
  24   2   2    26.01    63.24    12.77 o
  26   2   2    11.55    27.82     4.81 o
  28   2   2    21.31    18.20     2.98 o
   2   4   2   833.20  1157.58   153.50 o
   4   4   2   972.04   623.00    87.80 o
   6   4   2   127.46   101.61    14.73 o
   8   4   2   851.31   937.82   143.95 o
  10   4   2   863.53   930.46   136.34 o
  12   4   2   440.43   690.03   133.78 o
  14   4   2   497.17   505.05    83.89 o
  16   4   2   256.71   256.55    55.90 o
  18   4   2    57.51    55.66    10.41 o
  20   4   2   179.86   170.78    23.50 o
  22   4   2    19.19    26.78     4.73 o
  24   4   2    46.86    35.49     5.98 o
  26   4   2     0.80     2.98     1.04 <
  28   4   2     8.37     5.30     2.04 <
   0   6   2  1689.64  1476.62   280.76 o
   2   6   2  1738.60  1860.35   288.22 o
   4   6   2    58.94    77.83    14.81 o
   6   6   2    95.32    82.40    11.68 o
   8   6   2   531.42   509.03    75.65 o
  10   6   2    31.00   181.17    25.17 o
  12   6   2   333.17   373.24    50.13 o
  14   6   2    31.37    63.18    12.19 o
  16   6   2   146.09   117.94    16.14 o
  18   6   2    85.15    81.76    13.71 o
  20   6   2    53.38    73.23    12.49 o
  22   6   2    37.59    45.58    10.66 o
  24   6   2    43.08    32.83     6.11 o
  26   6   2     2.72     7.15     2.35 o
  28   6   2     0.98     0.91     0.60 <
   2   8   2   122.83   131.55    21.40 o
   4   8   2  1023.61   894.51   130.01 o
   6   8   2   456.13   384.56    56.46 o
   8   8   2  1496.47  1581.81   213.68 o
  10   8   2   240.93   229.81    37.68 o
  12   8   2    38.28    39.43     7.11 o
  14   8   2    84.81    70.91    10.53 o
  16   8   2    48.66    55.48     9.14 o
  18   8   2    47.92    74.24    20.94 o
  20   8   2    31.26    50.22    10.11 o
  22   8   2    11.09    15.08     5.20 <
  24   8   2    90.67   112.32    17.63 o
  26   8   2     7.37    10.84     1.85 o
   0  10   2  2126.90  1835.90   338.22 o
   2  10   2   137.06   178.48    30.86 o
   4  10   2   405.56   362.44    48.83 o
   6  10   2    71.92   269.77    41.98 o
   8  10   2    79.06    78.19    12.85 o
  10  10   2   587.54   578.62    81.51 o
  12  10   2     7.02    28.16     6.95 o
  14  10   2   251.50   254.53    38.43 o
  16  10   2    38.89    51.73     9.91 o
  18  10   2    78.32    67.12    10.95 o
  20  10   2    10.15    14.53     3.84 o
  22  10   2     7.03    13.87     2.93 o
  24  10   2    26.52    26.50     4.97 o
  26  10   2     0.52     6.08     2.90 <
   2  12   2   304.66   246.46    39.22 o
   4  12   2   328.52   298.08    56.78 o
   6  12   2   209.66   206.37    35.79 o
   8  12   2    94.64   104.59    19.67 o
  10  12   2    29.58    26.89     4.48 o
  12  12   2     5.88     7.37     1.41 o
  14  12   2    95.12    79.14    11.69 o
  16  12   2    21.38    22.00     3.27 o
  18  12   2    11.78    18.66     3.42 o
  20  12   2     3.06     4.46     1.02 o
  22  12   2    10.07    12.10     3.24 o
  24  12   2     0.39     1.51     0.68 <
  26  12   2    10.22     6.77     1.57 o
   0  14   2   340.73   287.44    67.62 o
   2  14   2    21.80    19.27     4.14 o
   4  14   2   311.67   313.96    56.21 o
   6  14   2    52.46    48.78     7.81 o
   8  14   2    78.91    77.46    13.59 o
  10  14   2   213.97   237.43    33.14 o
  12  14   2    42.37    37.59     6.11 o
  14  14   2     8.49     7.97     1.75 o
  16  14   2    34.21    45.89     9.30 o
  18  14   2    34.15    29.62     5.37 o
  20  14   2    80.01    86.06    13.62 o
  22  14   2    16.31    13.28     2.61 o
  24  14   2     3.20     4.07     1.25 o
   2  16   2     2.25    20.96     5.14 o
   4  16   2    90.50    73.25    17.17 o
   6  16   2   110.36   104.57    21.76 o
   8  16   2    14.88    18.91     2.82 o
  10  16   2    14.45    13.41     2.80 o
  12  16   2     5.66    10.68     2.04 o
  14  16   2    51.07    55.58     9.81 o
  16  16   2     5.07    11.96     1.93 o
  18  16   2     5.62     5.46     1.15 o
  20  16   2     0.19     1.07     0.60 <
  22  16   2     0.85     2.43     0.91 <
  24  16   2     0.13    -0.10     0.65 <
   0  18   2    76.95   114.88    34.65 o
   2  18   2    34.66    41.81    10.33 o
   4  18   2    31.24    29.11     6.89 o
   6  18   2    35.62    28.86     6.08 o
   8  18   2    19.03    19.56     3.24 o
  10  18   2    58.11    66.06    10.14 o
  12  18   2    11.06     9.28     1.93 o
  14  18   2    22.68    29.30     4.97 o
  16  18   2     8.49    18.13     3.21 o
  18  18   2    32.08    28.19     5.50 o
  20  18   2     5.05     5.61     1.67 o
  22  18   2     1.30     2.27     1.07 <
   2  20   2    25.22    26.41     5.84 o
   4  20   2    76.87    67.91    13.45 o
   6  20   2    34.00    50.51    11.42 o
   8  20   2     7.14     9.51     2.51 o
  10  20   2     1.70     8.98     2.45 o
  12  20   2     2.69     0.57     0.86 <
  14  20   2    22.23    26.08     5.68 o
  16  20   2     0.45     2.01     0.84 <
  18  20   2     4.59     7.70     1.64 o
  20  20   2     0.12     1.38     0.86 <
   0  22   2    23.42    23.47     6.02 o
   2  22   2     6.15    11.70     3.97 <
   4  22   2    13.60    17.20     4.13 o
   6  22   2     3.05     8.28     2.19 o
   8  22   2     2.48     1.54     1.10 <
  10  22   2     0.02     2.38     1.28 <
  12  22   2     4.34     9.14     2.77 o
  14  22   2     4.82     9.03     2.19 o
  16  22   2     0.70     3.37     1.12 <
  18  22   2     1.97     2.48     0.86 <
   2  24   2     3.20     5.51     2.82 <
   4  24   2    11.84     5.91     2.61 <
   6  24   2    14.02    18.42     4.16 o
   8  24   2    15.24    29.32     4.60 o
  10  24   2     3.94     7.08     1.96 o
  12  24   2     0.27    -1.02     1.12 <
  14  24   2     0.37     0.81     0.91 <
  16  24   2     0.66     3.94     1.33 <
   0  26   2     9.13    15.80     4.49 o
   2  26   2     0.78    -1.98     2.40 <
   4  26   2     0.33    -4.83     1.77 <
   6  26   2     0.02     3.94     1.96 <
   8  26   2     1.36     9.11     2.38 o
  10  26   2     1.10     3.24     1.67 <
  12  26   2     1.51     1.98     1.23 <
   2  28   2     2.10     2.77     2.74 <
   4  28   2     0.46     7.80     3.08 <
   6  28   2     0.00     3.08     2.11 <
   8  28   2     0.81    -0.39     1.62 <
   1   1   3    23.97   117.98    25.25 o
   3   1   3   354.43   319.29    40.94 o
   5   1   3   997.45  1065.82   153.75 o
   7   1   3   212.44   252.27    36.27 o
   9   1   3   345.29   317.23    44.92 o
  11   1   3   330.35   331.04    49.26 o
  13   1   3   130.01   137.64    21.79 o
  15   1   3    36.32    65.02    13.30 o
  17   1   3     3.27     7.81     1.80 o
  19   1   3    43.75    53.84     9.10 o
  21   1   3     7.99     9.35     2.19 o
  23   1   3    76.35    70.00    15.43 o
  25   1   3     5.25    11.23     2.53 o
  27   1   3    24.00    16.68     4.00 o
   1   3   3   365.77   583.59    93.47 o
   3   3   3   527.97   598.12   137.10 o
   5   3   3  1686.59  1388.27   194.56 o
   7   3   3   838.85   907.69   139.45 o
   9   3   3   152.94   379.74    61.51 o
  11   3   3   162.15   443.65    95.01 o
  13   3   3   432.23   496.84    59.25 o
  15   3   3    49.00   226.96    55.51 o
  17   3   3   100.70   204.74    40.39 o
  19   3   3    16.76    75.70    15.95 o
  21   3   3   114.34   111.57    17.56 o
  23   3   3    73.82    51.04     7.78 o
  25   3   3     1.84    27.23     5.66 o
  27   3   3    13.37    15.28     3.40 o
   1   5   3   600.77   618.56    84.01 o
   3   5   3  1276.33  1242.09   180.42 o
   5   5   3   759.15   754.56   110.51 o
   7   5   3   178.57   166.85    24.75 o
   9   5   3   118.25   194.87    50.90 o
  11   5   3   102.93   115.26    24.00 o
  13   5   3   637.29   679.78   106.00 o
  15   5   3    14.09    55.98    11.30 o
  17   5   3    19.66    26.13     5.55 o
  19   5   3    42.64    45.62     7.81 o
  21   5   3     3.77    12.90     2.64 o
  23   5   3    14.45    22.74     4.16 o
  25   5   3     3.01     2.69     1.12 <
  27   5   3    10.98    11.70     2.25 o
   1   7   3   216.64   186.13    26.90 o
   3   7   3   479.42   604.29   112.59 o
   5   7   3   365.46   339.61    54.74 o
   7   7   3   126.47   113.42    15.93 o
   9   7   3   619.45   661.35    88.28 o
  11   7   3   171.32   170.38    28.05 o
  13   7   3   141.54   169.13    32.32 o
  15   7   3   147.44   193.96    30.62 o
  17   7   3   205.64   202.16    31.49 o
  19   7   3   148.10   180.93    31.17 o
  21   7   3     4.20     7.62     1.51 o
  23   7   3    39.19    36.67     6.60 o
  25   7   3    17.64    19.92     4.50 o
  27   7   3     8.78     8.38     2.12 o
   1   9   3   153.67   140.66    26.85 o
   3   9   3   418.27   312.60    45.89 o
   5   9   3   101.88    73.93    14.32 o
   7   9   3   778.24   684.57   108.62 o
   9   9   3     5.43    16.04     3.58 o
  11   9   3    48.75    62.57    12.82 o
  13   9   3    26.35    19.20     3.17 o
  15   9   3    10.63    15.16     3.95 o
  17   9   3    99.88    91.75    14.94 o
  19   9   3   136.22   127.31    21.22 o
  21   9   3    12.16    16.59     3.03 o
  23   9   3    19.74    21.65     3.56 o
  25   9   3     9.57    11.02     2.43 o
   1  11   3   152.57   156.56    26.50 o
   3  11   3    60.08    50.95     8.46 o
   5  11   3     2.89     2.61     1.31 <
   7  11   3   159.51   142.24    19.85 o
   9  11   3    66.36   100.79    23.63 o
  11  11   3    46.45    44.33     7.12 o
  13  11   3    38.04    47.36    10.23 o
  15  11   3    52.51    43.35     6.85 o
  17  11   3    20.36    18.20     2.90 o
  19  11   3    33.51    25.53     7.65 o
  21  11   3     1.36     2.87     0.78 o
  23  11   3     3.93     5.46     1.20 o
  25  11   3     7.32     7.13     1.65 o
   1  13   3    71.10   108.16    26.70 o
   3  13   3   148.01   117.03    18.56 o
   5  13   3   379.35   409.34    79.10 o
   7  13   3   110.18   108.25    17.80 o
   9  13   3    16.27    15.80     3.95 o
  11  13   3    15.93    18.15     3.79 o
  13  13   3    10.70     9.15     1.91 o
  15  13   3    23.15    27.89     5.21 o
  17  13   3     3.83     4.75     1.59 <
  19  13   3    13.17    11.05     1.80 o
  21  13   3    21.47    18.98     2.82 o
  23  13   3    11.29    11.94     4.00 <
  25  13   3     0.24     1.15     0.76 <
   1  15   3    15.12    20.61     4.84 o
   3  15   3    28.67    19.26     4.27 o
   5  15   3    14.49    19.77     5.49 o
   7  15   3    37.67    39.28     7.24 o
   9  15   3    23.82    22.59     3.64 o
  11  15   3    42.97    44.09     6.85 o
  13  15   3     8.45    15.88     4.39 o
  15  15   3     5.55     8.43     1.96 o
  17  15   3    34.74    36.79     6.55 o
  19  15   3     3.96     3.79     0.94 o
  21  15   3     9.78    12.07     1.91 o
  23  15   3     2.91     4.02     1.12 o
   1  17   3     0.77     3.18     1.41 <
   3  17   3    21.67    20.46     4.82 o
   5  17   3    15.62    21.86     4.99 o
   7  17   3    54.64    71.13    11.79 o
   9  17   3    22.45    21.93     3.87 o
  11  17   3    27.20    30.47     5.00 o
  13  17   3     4.22     3.81     0.91 o
  15  17   3    13.67    17.56     3.68 o
  17  17   3    35.64    57.40     9.40 o
  19  17   3     3.08     5.35     1.12 o
  21  17   3     4.88     4.75     1.25 o
   1  19   3    15.36    28.71     4.97 o
   3  19   3     5.84    11.52     2.69 o
   5  19   3    10.32    29.03     9.09 o
   7  19   3    65.26    72.04    14.03 o
   9  19   3    37.95    46.53     8.46 o
  11  19   3     2.76     3.29     1.07 o
  13  19   3     3.89     3.97     1.41 <
  15  19   3     2.49     3.86     1.07 o
  17  19   3     7.18    10.42     2.17 o
  19  19   3     7.98    14.00     3.11 o
   1  21   3     2.12    14.88     3.52 o
   3  21   3    29.59    26.00     5.63 o
   5  21   3     0.86     6.19     1.96 o
   7  21   3     6.12    13.66     3.11 o
   9  21   3     5.54     7.49     1.65 o
  11  21   3     1.71     5.01     1.98 <
  13  21   3     7.47     7.42     2.22 o
  15  21   3     1.21    -1.07     0.70 <
  17  21   3     1.26    -0.26     0.68 <
  19  21   3     5.31     6.40     1.33 o
   1  23   3    13.13    20.83     4.44 o
   3  23   3    17.75    19.16     3.95 o
   5  23   3     3.60    -0.26     1.64 <
   7  23   3     4.30     9.58     2.51 o
   9  23   3     3.61     4.13     1.72 <
  11  23   3     2.80     2.58     1.49 <
  13  23   3     2.92     3.97     1.78 <
  15  23   3     1.79     1.20     1.25 <
   1  25   3     4.11     6.61     2.66 <
   3  25   3     0.93     5.48     3.42 <
   5  25   3     0.54    -0.05     1.51 <
   7  25   3     2.19     4.88     2.53 <
   9  25   3     2.60     2.66     1.72 <
  11  25   3     0.84     1.83     1.59 <
  13  25   3     0.88     0.60     1.07 <
   1  27   3     1.81     1.93     2.22 <
   3  27   3     0.09     3.21     5.66 <
   5  27   3     0.59     1.07     1.75 <
   7  27   3     0.63     4.12     2.06 <
   9  27   3     0.38    -0.86     2.38 <
   0   0   4  5031.26  6901.95  1300.23 o
   4   0   4    58.64   211.46    34.35 o
   8   0   4   673.21   807.11   168.97 o
  12   0   4    38.61    44.38     9.39 o
  16   0   4   115.58    88.87    16.80 o
  20   0   4   168.43   183.08    37.82 o
  24   0   4    44.30    50.02    10.19 o
   2   2   4   199.79   190.56    26.70 o
   4   2   4   928.95   830.84    92.99 o
   6   2   4   190.97   174.95    27.85 o
   8   2   4  1007.25  1178.59   161.84 o
  10   2   4    56.17    63.31    12.32 o
  12   2   4    77.89    95.67    15.09 o
  14   2   4    20.36    49.09    10.44 o
  16   2   4    12.40    13.28     3.21 o
  18   2   4    36.61    42.61     7.07 o
  20   2   4     5.28     7.42     1.91 o
  22   2   4     4.53     8.28     3.42 <
  24   2   4    13.55    11.05     2.30 o
  26   2   4     7.22     8.64     1.80 o
   0   4   4    71.07   387.37   111.54 o
   2   4   4   817.94   833.53   127.09 o
   4   4   4   122.18   474.18    83.03 o
   6   4   4   735.73   658.14    77.59 o
   8   4   4   250.21   441.52    90.96 o
  10   4   4  1314.82  1457.28   316.03 o
  12   4   4    16.45   158.15    41.75 o
  14   4   4     1.10   129.39    29.84 o
  16   4   4    12.68    68.82    18.43 o
  18   4   4    10.86    74.63    16.31 o
  20   4   4    10.42    48.07    11.39 o
  22   4   4   103.19    94.38    17.07 o
  24   4   4    14.59    22.55     4.18 o
  26   4   4     3.89    10.68     2.56 o
   2   6   4   149.90   141.85    21.31 o
   4   6   4   424.01   400.89    62.68 o
   6   6   4   927.87  1010.26   194.94 o
   8   6   4   133.05   144.23    20.22 o
  10   6   4   119.76   238.90    58.40 o
  12   6   4   348.88   377.39    51.82 o
  14   6   4   124.53   101.11    19.85 o
  16   6   4    49.23    82.62    14.15 o
  18   6   4    32.28    50.54     9.19 o
  20   6   4    70.90    82.26    13.27 o
  22   6   4    11.89     7.79     1.93 o
  24   6   4     3.23     4.20     1.49 <
  26   6   4     4.11     4.46     1.64 <
   0   8   4  1150.44  1158.30   215.58 o
   2   8   4   989.60   934.62   145.03 o
   4   8   4   133.54   145.77    22.37 o
   6   8   4    34.86    62.22    13.09 o
   8   8   4    36.71    27.58     4.64 o
  10   8   4    31.48    28.91     5.58 o
  12   8   4    15.34    17.63     3.45 o
  14   8   4     5.48    19.14     3.94 o
  16   8   4    15.12    19.03     3.56 o
  18   8   4   167.51   194.25    35.07 o
  20   8   4     5.70     6.24     1.25 o
  22   8   4    11.46    24.43     7.92 o
  24   8   4     0.84     2.82     0.97 <
   2  10   4    10.92    38.12     7.84 o
   4  10   4  1231.09  1240.99   184.53 o
   6  10   4    43.53    37.27     7.22 o
   8  10   4     9.73    14.32     2.33 o
  10  10   4   172.38   127.60    18.06 o
  12  10   4    47.21    52.16     7.51 o
  14  10   4    11.73    10.06     1.86 o
  16  10   4     3.10    13.47     3.84 o
  18  10   4     7.05     9.51     2.04 o
  20  10   4     1.17     3.55     0.94 o
  22  10   4    20.81    21.34     3.69 o
  24  10   4     2.59    10.18     3.24 o
   0  12   4    40.30    50.90    12.00 o
   2  12   4    52.14    78.64    17.25 o
   4  12   4     1.91    23.70     4.73 o
   6  12   4   243.31   292.38    71.09 o
   8  12   4    18.64    12.69     2.28 o
  10  12   4    10.20    17.80     2.85 o
  12  12   4    21.97    15.46     2.72 o
  14  12   4    60.50    57.14     9.96 o
  16  12   4     0.26     4.38     0.97 o
  18  12   4     9.14     5.28     1.23 o
  20  12   4    16.13    18.71     3.03 o
  22  12   4    11.38    11.42     2.25 o
  24  12   4     0.52    -0.08     0.57 <
   2  14   4     7.77     8.13     1.96 o
   4  14   4    10.81     5.20     2.01 <
   6  14   4    65.13    68.51    14.81 o
   8  14   4    11.97     8.49     1.80 o
  10  14   4     8.67    26.91    10.11 <
  12  14   4    18.88    19.67     3.14 o
  14  14   4    46.96    56.88     9.26 o
  16  14   4    28.58    25.10     4.08 o
  18  14   4    11.56    14.76     2.40 o
  20  14   4    25.00    25.27     4.47 o
  22  14   4     4.31     3.58     1.15 o
   0  16   4    18.01     7.04     2.96 <
   2  16   4     3.21     5.93     2.25 <
   4  16   4    15.49    18.70     3.37 o
   6  16   4    14.00    17.91     4.81 o
   8  16   4    25.88    16.62     3.38 o
  10  16   4    10.38    14.27     2.98 o
  12  16   4     0.20     0.26     0.65 <
  14  16   4    13.31    17.04     3.16 o
  16  16   4    17.12    13.80     2.20 o
  18  16   4    12.97    13.64     2.80 o
  20  16   4     0.92     0.57     0.68 <
  22  16   4     4.05     3.71     1.51 <
   2  18   4     7.88    21.63     4.86 o
   4  18   4     9.91     9.48     2.61 o
   6  18   4     1.95     1.83     1.23 <
   8  18   4    52.30    51.56    10.29 o
  10  18   4     0.14     5.09     1.36 o
  12  18   4    13.47    12.60     3.55 o
  14  18   4    10.08    10.58     2.19 o
  16  18   4     6.98     4.23     0.97 o
  18  18   4     6.89     9.53     2.61 o
  20  18   4     5.89     7.65     1.93 o
   0  20   4    19.51    26.60     5.78 o
   2  20   4     1.00     5.12     1.67 o
   4  20   4     6.20     6.19     2.45 <
   6  20   4    40.92    73.37    14.41 o
   8  20   4     0.01    -3.13     1.77 <
  10  20   4     0.04     7.86     2.04 o
  12  20   4     4.26     4.73     1.36 o
  14  20   4    15.25    18.24     3.66 o
  16  20   4     7.07     6.84     1.44 o
  18  20   4     3.79     6.53     1.38 o
   2  22   4     0.76     0.23     1.88 <
   4  22   4    19.06    37.02     6.67 o
   6  22   4     9.22    16.40     3.94 o
   8  22   4     0.61    -0.39     1.17 <
  10  22   4     2.97     1.04     1.62 <
  12  22   4     7.51     7.65     2.06 o
  14  22   4     3.87     8.35     1.59 o
  16  22   4     2.35     2.11     1.41 <
   0  24   4     4.53     4.60     3.00 <
   2  24   4     6.46    15.12     4.23 o
   4  24   4     3.66     9.56     3.63 <
   6  24   4     0.72     6.53     2.35 <
   8  24   4     0.02     0.26     1.54 <
  10  24   4     0.54     4.57     1.80 <
  12  24   4     0.34     1.02     1.33 <
   2  26   4     2.13    13.18     3.42 o
   4  26   4     0.25     3.84     2.27 <
   6  26   4     1.66     2.66     2.35 <
   8  26   4     0.12    -1.77     3.42 <
   1   1   5    59.35    89.93    17.76 o
   3   1   5   125.71   149.07    17.50 o
   5   1   5   267.17   284.18    46.96 o
   7   1   5   131.86   113.22    16.07 o
   9   1   5    60.95    65.51     9.71 o
  11   1   5   163.66   172.55    29.96 o
  13   1   5    56.00    67.95    11.72 o
  15   1   5    31.92    29.99     5.79 o
  17   1   5     7.44     7.44     1.78 o
  19   1   5     3.29     7.21     2.19 o
  21   1   5     2.14     5.09     1.12 o
  23   1   5    14.03    14.35     2.40 o
  25   1   5    12.47    13.56     3.14 o
   1   3   5    87.45   125.81    16.07 o
   3   3   5    90.31   127.47    25.31 o
   5   3   5   507.03   457.60    55.44 o
   7   3   5    63.19    62.80     8.93 o
   9   3   5   238.09   269.50    52.95 o
  11   3   5    17.37    67.23    22.10 o
  13   3   5   124.27   137.07    22.51 o
  15   3   5    33.05    52.03    16.29 o
  17   3   5    21.41    30.63     5.78 o
  19   3   5    37.39    31.90     4.79 o
  21   3   5    40.33    47.23     7.36 o
  23   3   5    34.43    26.52     6.10 o
  25   3   5     0.01     2.74     2.61 <
   1   5   5   378.13   511.38    96.89 o
   3   5   5   648.97   574.91    64.07 o
   5   5   5   146.42   263.36    69.97 o
   7   5   5   123.65   194.36    42.78 o
   9   5   5    25.34   229.46    66.81 o
  11   5   5     0.91   126.44    28.03 o
  13   5   5   312.38   263.34    42.54 o
  15   5   5     7.21    94.58    18.96 o
  17   5   5     5.20    76.83    15.64 o
  19   5   5    11.77    34.91     8.07 o
  21   5   5     2.72    26.31     5.59 o
  23   5   5     6.47    20.11     5.07 o
  25   5   5     0.62    14.83     3.18 o
   1   7   5   130.27   126.79    20.14 o
   3   7   5   250.09   192.04    31.56 o
   5   7   5    48.80    46.62     7.83 o
   7   7   5     5.34    31.60     9.79 o
   9   7   5    90.89    79.85    12.15 o
  11   7   5    64.64    65.76    13.55 o
  13   7   5    37.03    36.38     5.24 o
  15   7   5    59.51    61.30     9.14 o
  17   7   5   111.54   129.85    21.69 o
  19   7   5    52.51    49.20     7.08 o
  21   7   5     1.91     6.79     2.30 <
  23   7   5    19.69    17.52     4.89 o
   1   9   5    90.18    67.66    14.43 o
   3   9   5   183.63   132.93    22.26 o
   5   9   5   132.93   104.10    15.91 o
   7   9   5   161.01   106.45    21.90 o
   9   9   5    13.35    17.62     4.50 o
  11   9   5    17.47    15.77     2.46 o
  13   9   5    17.88    17.57     3.16 o
  15   9   5     1.37     6.40     1.33 o
  17   9   5    24.33    29.22     4.94 o
  19   9   5    55.74    79.15    12.46 o
  21   9   5     9.56    13.97     3.94 o
  23   9   5     6.10     8.33     2.92 <
   1  11   5    60.64    44.25    10.37 o
   3  11   5    86.72    50.86     8.45 o
   5  11   5     2.54     6.16     1.59 o
   7  11   5    26.66    26.52     6.10 o
   9  11   5    37.81    39.87     6.42 o
  11  11   5     1.44     3.79     0.91 o
  13  11   5    29.61    37.60     9.66 o
  15  11   5    36.03    30.78     5.97 o
  17  11   5     2.97     6.40     1.54 o
  19  11   5     2.92     5.43     1.20 o
  21  11   5     0.63     3.47     1.02 o
  23  11   5     6.93     3.97     1.12 o
   1  13   5     9.72     7.06     1.57 o
   3  13   5    53.03    54.27     9.17 o
   5  13   5   130.53   147.93    32.01 o
   7  13   5    50.22    52.05    10.74 o
   9  13   5    17.41    16.71     3.40 o
  11  13   5    24.59    18.06     4.29 o
  13  13   5     8.91     8.80     1.57 o
  15  13   5     6.19     6.29     1.33 o
  17  13   5     9.64     8.12     2.38 o
  19  13   5     0.59     1.36     0.68 <
  21  13   5    15.76    22.68     3.58 o
   1  15   5    12.52    12.08     2.14 o
   3  15   5     3.19     6.01     1.85 o
   5  15   5     7.63    10.27     1.99 o
   7  15   5    26.45   119.07    24.05 o
   9  15   5    11.92    16.78     3.66 o
  11  15   5    12.68    14.37     2.27 o
  13  15   5    15.52    14.69     3.87 o
  15  15   5     6.95     9.09     1.96 o
  17  15   5    16.13    12.28     2.46 o
  19  15   5     7.72    10.58     1.93 o
  21  15   5     3.09     2.14     0.97 <
   1  17   5     0.47     1.98     1.23 <
   3  17   5     3.29     4.91     1.59 o
   5  17   5     0.36     3.97     1.93 <
   7  17   5    30.71    39.30     7.88 o
   9  17   5    21.66    15.72     3.53 o
  11  17   5    23.17    21.42     3.51 o
  13  17   5     1.71    -1.62     1.23 <
  15  17   5    13.51    15.13     3.45 o
  17  17   5    14.12    16.88     3.11 o
  19  17   5     1.00     0.73     0.68 <
   1  19   5     8.60     7.05     3.16 <
   3  19   5     3.28     6.03     1.88 o
   5  19   5     9.04    17.27     3.97 o
   7  19   5    36.24    47.77     9.61 o
   9  19   5    19.89    36.92     8.34 o
  11  19   5     2.05     3.50     1.62 <
  13  19   5     1.00     3.78     1.07 o
  15  19   5     0.74     0.00     0.78 <
  17  19   5     3.15     3.94     1.54 <
   1  21   5     3.25     9.40     2.32 o
   3  21   5    12.17    18.08     3.61 o
   5  21   5     0.39     2.98     2.87 <
   7  21   5     5.41     3.53     1.70 <
   9  21   5     2.84     2.74     1.33 <
  11  21   5     1.79     2.22     1.33 <
  13  21   5     5.15     4.41     1.49 <
  15  21   5     0.07    -2.40     1.02 <
   1  23   5     8.49     9.95     2.64 o
   3  23   5     8.67    12.12     2.72 o
   5  23   5     1.94    -0.99     1.91 <
   7  23   5     1.62     3.94     1.91 <
   9  23   5     0.84     3.34     1.62 <
  11  23   5     0.92     2.64     2.19 <
   1  25   5     0.99     1.98     1.44 <
   3  25   5     0.57     4.62     2.04 <
   5  25   5     0.13     0.57     2.56 <
   2   0   6   176.20   195.04    28.47 o
   6   0   6    83.80    86.15    18.50 o
  10   0   6   494.30   698.15   137.97 o
  14   0   6    54.69    52.87    12.18 o
  18   0   6    27.67    31.30     6.96 o
  22   0   6     5.07     7.21     2.74 <
   0   2   6   348.69   457.41    67.81 o
   2   2   6    96.27   114.60    17.11 o
   4   2   6    77.78    82.10    10.44 o
   6   2   6    87.07    86.89    13.86 o
   8   2   6    12.60    14.35     2.54 o
  10   2   6     8.39    23.30     4.08 o
  12   2   6    93.42   111.08    17.25 o
  14   2   6    15.61    15.19     2.85 o
  16   2   6    18.09    34.33     8.60 o
  18   2   6    11.81    18.03     5.72 o
  20   2   6    34.94    47.26     7.57 o
  22   2   6     3.42     4.52     1.20 o
   2   4   6   196.36   199.82    21.96 o
   4   4   6   129.02   134.03    20.65 o
   6   4   6     2.39     9.63     2.32 o
   8   4   6   146.84   102.25    15.41 o
  10   4   6    37.55    46.14     7.42 o
  12   4   6    54.07    69.05    10.66 o
  14   4   6   149.80   153.90    21.26 o
  16   4   6    34.64    43.16     7.44 o
  18   4   6     7.14    15.28     4.73 o
  20   4   6    26.02    36.23     5.49 o
  22   4   6    16.15    18.97     4.97 o
   0   6   6    22.86   155.60    45.44 o
   2   6   6   121.56   152.73    34.20 o
   4   6   6     2.64    97.64    20.86 o
   6   6   6    12.48    54.08    49.06 <
   8   6   6    31.60    78.02    21.74 o
  10   6   6    22.60   149.73    34.38 o
  12   6   6    67.85   121.44    21.35 o
  14   6   6     7.15    42.13     9.09 o
  16   6   6    34.58    54.21    10.63 o
  18   6   6    53.28    62.66     9.94 o
  20   6   6    30.24    43.86     7.75 o
  22   6   6    11.09    28.29     4.73 o
   2   8   6    41.55    50.53    12.51 o
   4   8   6    23.90    19.63     4.89 o
   6   8   6    15.37    14.72     2.80 o
   8   8   6   135.17   109.25    21.89 o
  10   8   6    19.90    14.46     3.27 o
  12   8   6    29.92    28.96     5.71 o
  14   8   6    48.40    68.63    11.67 o
  16   8   6    22.31    32.43     4.84 o
  18   8   6    16.61    35.63     6.46 o
  20   8   6     7.64     6.14     1.44 o
  22   8   6     0.47     5.22     2.27 <
   0  10   6   330.73   339.67    64.30 o
   2  10   6     3.86     8.85     1.98 o
   4  10   6    15.91    15.06     3.74 o
   6  10   6     4.72     6.29     1.59 o
   8  10   6    40.07    21.99     5.77 o
  10  10   6    86.15    89.39    20.49 o
  12  10   6    17.00    11.43     2.46 o
  14  10   6    44.27    42.38     7.37 o
  16  10   6    26.75    31.89     6.99 o
  18  10   6    20.30    16.21     2.90 o
  20  10   6     9.34    11.21     2.09 o
  22  10   6     1.39     1.36     0.65 <
   2  12   6    49.74    51.60     7.87 o
   4  12   6    56.73    55.42    10.32 o
   6  12   6    44.28    38.63     7.13 o
   8  12   6     7.32    10.03     3.53 <
  10  12   6     0.12     4.46     1.15 o
  12  12   6    13.21    13.75     2.14 o
  14  12   6    40.43    31.70     5.19 o
  16  12   6     0.09    -0.42     1.33 <
  18  12   6     6.86     5.77     1.25 o
  20  12   6     0.54    -1.02     0.47 <
   0  14   6    66.02    56.77    10.99 o
   2  14   6    14.79    12.86     3.11 o
   4  14   6    96.09   106.98    17.61 o
   6  14   6    10.45    18.24     3.74 o
   8  14   6    14.13     8.81     2.43 o
  10  14   6    32.74    26.73     6.70 o
  12  14   6    17.96    16.08     4.63 o
  14  14   6     1.19     0.84     0.68 <
  16  14   6     6.16     7.39     1.28 o
  18  14   6     2.39     2.43     0.86 <
   2  16   6     2.34     4.31     1.57 <
   4  16   6    15.22    14.53     2.77 o
   6  16   6    47.49    70.14    13.24 o
   8  16   6     8.49    12.75     2.72 o
  10  16   6    12.60    12.52     2.67 o
  12  16   6     2.43     4.05     1.10 o
  14  16   6     2.73     4.44     1.23 o
  16  16   6     1.62     1.20     0.73 <
  18  16   6     1.48     1.41     0.89 <
   0  18   6    11.34    15.65     3.97 o
   2  18   6    10.86    10.08     1.99 o
   4  18   6    16.29    14.12     2.59 o
   6  18   6     2.59     6.13     2.35 <
   8  18   6     5.01     8.93     2.38 o
  10  18   6    12.86    13.12     3.58 o
  12  18   6     2.01     0.21     0.91 <
  14  18   6    10.49     7.97     1.75 o
  16  18   6     1.08     2.04     1.12 <
   2  20   6     6.21    13.68     2.85 o
   4  20   6    16.13    12.34     2.67 o
   6  20   6     5.34     8.17     3.24 <
   8  20   6     3.61     3.45     2.69 <
  10  20   6     2.07    10.94     3.79 <
  12  20   6     1.16     1.44     1.17 <
  14  20   6    11.71     5.07     1.99 <
   0  22   6     4.19     5.43     3.29 <
   2  22   6     2.21     0.89     1.46 <
   4  22   6     3.98     2.45     1.59 <
   6  22   6     0.22     2.71     1.83 <
   8  22   6     3.46     3.00     2.01 <
   2  24   6     1.08    -2.14     1.36 <
   4  24   6     2.95     4.73     2.53 <
   1   1   7    34.70    40.60     5.03 o
   3   1   7    91.22   106.60    15.25 o
   5   1   7   101.78    98.44    16.00 o
   7   1   7    19.54    29.82     5.55 o
   9   1   7     6.78     9.82     5.28 <
  11   1   7    79.97    76.03    12.05 o
  13   1   7    10.96    16.96     3.00 o
  15   1   7   101.72   115.20    19.50 o
  17   1   7     8.26    10.40     2.12 o
  19   1   7     6.91     5.88     1.41 o
  21   1   7     9.25     5.22     1.31 o
   1   3   7    41.75    58.17     8.34 o
   3   3   7    17.94    24.45     5.23 o
   5   3   7    99.21   126.11    16.15 o
   7   3   7     8.32    10.11     1.41 o
   9   3   7     6.68    12.25     3.42 o
  11   3   7    18.92    21.16     3.66 o
  13   3   7    35.12    45.15     6.65 o
  15   3   7    21.25    28.45     4.68 o
  17   3   7     2.62     1.33     0.73 <
  19   3   7     0.11     0.81     0.70 <
  21   3   7    10.99    13.27     2.53 o
   1   5   7    75.75    74.69    11.27 o
   3   5   7    85.40    87.92    12.10 o
   5   5   7     3.36    15.82     3.29 o
   7   5   7     7.42     7.91     1.91 o
   9   5   7    50.50    43.08     7.14 o
  11   5   7     5.28     7.63     1.62 o
  13   5   7   114.14   140.65    24.30 o
  15   5   7    43.08    58.35    12.45 o
  17   5   7    40.51    57.89    10.87 o
  19   5   7     1.21     4.62     2.04 <
  21   5   7     7.20    11.62     2.95 o
   1   7   7    54.60    77.33    14.21 o
   3   7   7     4.66    65.88    18.41 o
   5   7   7     0.80    42.65    10.49 o
   7   7   7    16.63    65.10    16.34 o
   9   7   7    25.29    47.13    12.69 o
  11   7   7    15.43    50.29    15.53 o
  13   7   7     7.81    26.12     6.50 o
  15   7   7     3.05    22.19     5.12 o
  17   7   7     8.33    35.13     7.05 o
  19   7   7     3.12    10.18     3.21 o
   1   9   7     1.94     8.22     1.98 o
   3   9   7    12.04    11.13     3.53 o
   5   9   7    13.28    11.92     2.22 o
   7   9   7    15.53     8.50     1.99 o
   9   9   7    27.91    34.00     8.58 o
  11   9   7    23.78    20.74     4.19 o
  13   9   7    14.53    10.61    11.42 <
  15   9   7     7.26    11.78     4.54 <
  17   9   7    22.32    27.98     7.14 o
  19   9   7    15.96    13.93     2.12 o
   1  11   7    81.29    75.22    13.63 o
   3  11   7     3.44     7.13     1.62 o
   5  11   7     5.41     3.66     1.49 <
   7  11   7    12.55    13.20     2.64 o
   9  11   7    16.63    12.73     3.95 o
  11  11   7    12.99     6.19     1.46 o
  13  11   7    13.17     9.38     2.46 o
  15  11   7    20.97    16.29     2.43 o
  17  11   7     0.77     2.74     0.73 o
  19  11   7     7.86    11.57     2.72 o
   1  13   7    12.02    11.97     2.46 o
   3  13   7    11.52    10.03     2.85 o
   5  13   7    19.39    15.48     2.67 o
   7  13   7     5.39     4.00     1.33 o
   9  13   7    18.19    13.41     3.06 o
  11  13   7    10.87    24.92     5.72 o
  13  13   7     5.56     2.95     1.02 <
  15  13   7     0.54     0.97     0.57 <
  17  13   7     2.93     2.82     0.86 o
   1  15   7    24.60    25.79     4.50 o
   3  15   7    22.42    14.07     2.46 o
   5  15   7     2.61     6.53     2.38 <
   7  15   7     5.18     5.22     1.70 o
   9  15   7    25.63    25.17     5.57 o
  11  15   7    20.22    21.52     4.86 o
  13  15   7     2.59     0.94     0.86 <
  15  15   7     2.48     2.69     0.84 o
   1  17   7    13.57     9.75     2.14 o
   3  17   7     0.16     2.77     1.57 <
   5  17   7     6.43     3.68     1.49 <
   7  17   7     2.85     7.21     3.05 <
   9  17   7     7.77     4.07     2.01 <
  11  17   7     1.54     2.66     1.20 <
  13  17   7     3.11     1.75     0.97 <
   1  19   7     0.25    -0.31     1.15 <
   3  19   7     0.82     2.56     1.46 <
   5  19   7     0.20     0.63     1.36 <
   7  19   7     3.98     5.69     2.25 <
   9  19   7     5.81     6.42     2.27 <
  11  19   7     4.76     3.99     1.54 <
   1  21   7     1.12     5.69     2.01 <
   3  21   7     3.84     3.03     1.46 <
   5  21   7     2.34     2.22     1.44 <
   7  21   7     2.13     1.15     1.54 <
   0   0   8   925.84   976.60   198.43 o
   4   0   8    37.02    39.69     9.33 o
   8   0   8     8.37     6.56     2.27 <
  12   0   8    18.85    12.68     2.46 o
  16   0   8    35.25    43.32     9.32 o
   2   2   8    31.42    47.16     9.09 o
   4   2   8    18.64    33.34     5.20 o
   6   2   8    19.28    18.28     2.64 o
   8   2   8    29.85    31.52     5.03 o
  10   2   8    75.26    67.45    12.46 o
  12   2   8     0.50     4.93     1.93 <
  14   2   8    16.54    14.01     2.30 o
  16   2   8     4.76     3.26     1.12 <
  18   2   8     1.55     2.69     1.12 <
   0   4   8    76.84    97.70    16.84 o
   2   4   8    14.50    13.70     1.86 o
   4   4   8     4.75     7.23     1.28 o
   6   4   8    16.02    16.18     7.69 <
   8   4   8    19.77    17.83     3.19 o
  10   4   8    88.87    78.27    12.66 o
  12   4   8    37.81    37.27     8.56 o
  14   4   8     7.37    11.96     2.56 o
  16   4   8     0.48     2.17     0.78 <
  18   4   8     0.44     4.62     1.44 o
   2   6   8    26.70    27.48     3.61 o
   4   6   8    24.25    23.02     4.08 o
   6   6   8    14.31    20.86     2.98 o
   8   6   8     1.94     2.24     0.70 o
  10   6   8    20.71    23.09     4.31 o
  12   6   8    21.98    19.80     3.95 o
  14   6   8    57.18    97.44    17.15 o
  16   6   8     0.27     2.53     1.30 <
  18   6   8    12.60    29.00     5.80 o
   0   8   8    33.60    64.26    14.82 o
   2   8   8    18.92    29.13    13.41 <
   4   8   8     2.84    16.08     3.97 o
   6   8   8     5.22    26.69     6.84 o
   8   8   8    11.26    19.88    15.44 <
  10   8   8     2.29     5.82     4.28 <
  12   8   8     3.77    11.98     4.05 <
  14   8   8     3.60    12.74     2.22 o
  16   8   8     7.33     8.54     1.83 o
   2  10   8    33.55    23.49     3.67 o
   4  10   8    53.60    41.03     8.42 o
   6  10   8    14.79     9.10     1.67 o
   8  10   8     4.23     6.01     1.54 o
  10  10   8    36.14    23.75     8.38 <
  12  10   8     4.35     6.14     2.48 <
  14  10   8     5.22     6.58     2.25 <
  16  10   8     1.69     0.97     1.02 <
   0  12   8     3.43     3.24     1.54 <
   2  12   8     3.02     4.46     1.23 o
   4  12   8    33.31    24.16     5.24 o
   6  12   8     8.21     5.98     1.80 o
   8  12   8     1.20     1.57     1.46 <
  10  12   8     5.65    -1.10     2.14 <
  12  12   8     2.79     4.91     1.36 o
  14  12   8     1.66     3.37     1.75 <
   2  14   8     1.62     3.32     1.02 o
   4  14   8     0.39     2.22     1.15 <
   6  14   8    47.93    49.56     9.25 o
   8  14   8     0.36     0.76     1.64 <
  10  14   8     1.56     2.45     1.83 <
  12  14   8     3.67     3.32     1.36 <
   0  16   8     7.88     7.18     2.12 o
   2  16   8     0.35    -2.24     0.81 <
   4  16   8     4.54     2.51     1.36 <
   6  16   8     0.93     3.45     1.33 <
   8  16   8     1.12     0.94     1.38 <
  10  16   8     0.66    -4.59     1.85 <
   2  18   8     0.22     3.45     1.44 <
   4  18   8     2.98     2.53     1.33 <
   6  18   8     7.16     9.17     2.25 o
   1   1   9    29.78    34.86     5.05 o
   3   1   9    10.20    11.94     1.88 o
   5   1   9    16.15    14.51     2.64 o
   7   1   9    47.06    51.97     8.28 o
   9   1   9     2.17     3.45     1.02 o
  11   1   9     8.27     7.50     1.57 o
  13   1   9     2.25     0.97     2.22 <
  15   1   9    13.44    26.02     4.26 o
   1   3   9     7.02     8.54     1.98 o
   3   3   9     2.01     3.58     0.68 o
   5   3   9    60.37    78.10    16.51 o
   7   3   9     1.54     3.08     0.91 o
   9   3   9     4.45     3.68     1.15 o
  11   3   9    10.79    11.44     1.72 o
  13   3   9     8.14     6.71     1.70 o
  15   3   9     3.97     7.47     1.46 o
   1   5   9     5.91     6.84     1.57 o
   3   5   9    55.97    70.83     9.36 o
   5   5   9     1.09     3.60     0.89 o
   7   5   9     5.39     5.56     1.36 o
   9   5   9     1.89     1.20     1.44 <
  11   5   9     1.44     2.58     0.97 <
  13   5   9     8.61     5.98     1.80 o
   1   7   9    13.99    19.55     3.21 o
   3   7   9     1.20     2.48     1.41 <
   5   7   9     3.36     7.02     1.46 o
   7   7   9    18.55    23.32     3.63 o
   9   7   9     6.03     8.07     2.19 o
  11   7   9     2.00     1.62     2.64 <
  13   7   9     5.27     4.13     1.41 <
   1   9   9     1.62    19.42     9.48 <
   3   9   9    17.89    21.51     4.34 o
   5   9   9     1.72     7.57     1.41 o
   7   9   9     8.74    16.66     3.73 o
   9   9   9    31.11    46.34    10.86 o
  11   9   9     4.31     2.85     3.13 <
   1  11   9     3.92     6.84     1.28 o
   3  11   9     6.12     6.76     1.49 o
   5  11   9     1.78     3.97     1.10 o
   7  11   9     3.20     3.16     4.80 <
   9  11   9     4.78     2.72     4.33 <
  11  11   9    14.48     6.74     7.11 <
   1  13   9     3.45    -0.16     0.78 <
   3  13   9     4.55     3.24     1.07 o
   5  13   9    12.85     7.52     1.85 o
   7  13   9     0.33     5.43     1.57 o
   1  15   9    17.98    15.55     2.88 o
   3  15   9     0.69    -3.31     1.07 <
   2   0  10     3.71     7.70     2.25 o
   6   0  10     0.39     2.51     0.86 <
   0   2  10     4.71     5.04     1.04 o
   2   2  10    15.89    21.40     2.95 o
   4   2  10     7.51     7.89     1.49 o
   6   2  10    12.34    11.81     2.46 o
   8   2  10    13.87    12.86     2.77 o
   2   4  10     1.50     2.51     0.68 o
   4   4  10     0.15     0.55     0.52 <
   6   4  10     5.34     4.75     1.07 o
   8   4  10     4.36     3.11     0.86 o
   0   6  10     7.53     9.24     2.64 o
   2   6  10     9.02    15.15     2.72 o
   4   6  10     3.23     4.12     0.70 o
   6   6  10     2.86     4.39     1.28 o
   2   8  10     1.00     2.17     0.68 o
   4   8  10     4.53     6.03     1.54 o
#=======================================================================

# start Validation Reply Form
_vrf_RINTA01_natrolite_kinematical
;
PROBLEM: The value of Rint is greater than 0.18
RESPONSE: Kinematical refinement from 3DED data
;
_vrf_PLAT020_natrolite_kinematical
;
PROBLEM: The Value of Rint is Greater Than 0.12 .........      0.195 Report
RESPONSE: Kinematical refinement from 3DED data
;
_vrf_PLAT084_natrolite_kinematical
;
PROBLEM: High wR2 Value (i.e. > 0.25) ...................       0.37 Report
RESPONSE: Kinematical refinement from 3DED data
;
# end Validation Reply Form
#=======================================================================
