# Supplementary material for: Optimal estimated standard uncertainties of reflection intensities for kinematical refinement from 3D electron diffraction data
Source: Acta Crystallogr A Found Adv. 2023 Aug 14;79(Pt 5):427–39. doi: 10.1107/S2053273323005053 (PMC10483590; doi:10.1107/S2053273323005053)
Supplement: Supplementary file 2 [file a-79-00427-ibuprofen_model0sup2.hkl]

#
# h,k,l, Fc-squared, Fo-squared, sigma(Fo-squared) and status flag
#
data_ibuprofen_model0
_shelx_title                             '   '
_shelx_refln_list_code                   4
_shelx_F_calc_maximum                    47.47
_exptl_crystal_F_000                     184.42
_reflns_d_resolution_high                0.9987

loop_
 _symmetry_equiv_pos_as_xyz
 'x, y, z'
 '-x, y+1/2, -z'

_cell_length_a                           12.368
_cell_length_b                           8.0205
_cell_length_c                           13.5364
_cell_angle_alpha                        90
_cell_angle_beta                         112.2347
_cell_angle_gamma                        90

_shelx_F_squared_multiplier              1.000

loop_
 _refln_index_h
 _refln_index_k
 _refln_index_l
 _refln_F_squared_calc
 _refln_F_squared_meas
 _refln_F_squared_sigma
 _refln_observed_status
   1   1   0    4.42   19.05    1.37 o
   2   1   0  962.41 1104.23   21.73 o
   3   1   0  558.27  687.83   13.28 o
   4   1   0   58.76   48.42    1.89 o
   5   1   0  124.25  122.47    2.53 o
   6   1   0   46.60   31.48    1.78 o
   7   1   0    6.15    1.62    0.92 <
   8   1   0    1.03    2.76    1.01 <
   9   1   0    2.55    1.23    0.93 <
  10   1   0    7.28    1.58    1.03 <
  11   1   0    5.74    3.95    1.20 o
   0   2   0   59.56   63.03    1.22 o
   1   2   0  218.97  249.22    3.36 o
   2   2   0  943.52 1067.66   21.11 o
   3   2   0  231.40  211.59    4.72 o
   4   2   0   95.40  131.46    2.47 o
   5   2   0   31.21   26.03    1.61 o
   6   2   0    1.68   12.88    1.37 o
   7   2   0   18.37   12.26    1.27 o
   8   2   0    7.34    5.44    1.12 o
   9   2   0    6.34   11.89    1.27 o
  10   2   0    0.20    0.21    0.74 <
  11   2   0    2.80    2.61    0.93 <
   1   3   0   39.16   58.89    2.64 o
   2   3   0  167.25  142.71    3.26 o
   3   3   0   39.17   36.08    2.14 o
   4   3   0   19.91   28.45    1.82 o
   5   3   0   10.20   12.55    1.39 o
   6   3   0   19.02   27.67    1.90 o
   7   3   0    5.48    4.98    1.13 o
   8   3   0    2.02    2.67    0.92 <
   9   3   0    1.86    1.95    0.84 <
  10   3   0    2.83    1.47    0.79 <
   0   4   0   58.75   51.88    1.28 o
   1   4   0    1.48    6.36    1.17 o
   2   4   0    4.31    5.83    1.44 o
   3   4   0   40.49   34.98    1.87 o
   4   4   0   31.81   56.27    2.10 o
   5   4   0    1.44    3.09    1.22 <
   6   4   0    1.83    5.41    1.84 <
   7   4   0    1.09    2.13    0.93 <
   8   4   0    1.41    1.90    1.00 <
   9   4   0    8.65    3.11    0.95 o
   1   5   0   32.21   28.35    1.51 o
   2   5   0    3.19    4.07    1.56 <
   3   5   0    5.12    0.43    0.96 <
   4   5   0    6.80    5.27    1.25 o
   5   5   0    0.97    5.10    1.34 o
   6   5   0    2.28    4.34    1.27 o
   7   5   0    0.14    1.94    1.31 <
   8   5   0    0.86    2.30    1.32 <
   0   6   0   15.72   12.23    0.78 o
   1   6   0    6.17    7.97    1.08 o
   2   6   0    0.23    3.20    1.58 <
   3   6   0    4.09    2.40    1.23 <
   4   6   0    2.35    3.51    1.16 o
   5   6   0    0.46    2.78    1.05 <
   6   6   0    5.69    7.35    1.38 o
   7   6   0    1.26    2.37    1.12 <
   1   7   0    0.83    2.48    0.86 <
   2   7   0    0.72   -0.91    0.95 <
   3   7   0    2.48    4.35    1.35 o
   4   7   0    6.13    3.77    1.23 o
   5   7   0    6.05    7.25    1.26 o
   0   8   0    1.27    2.56    0.48 o
 -11   0   1    7.06    4.71    1.03 o
 -10   0   1    8.72    6.61    1.07 o
  -9   0   1    9.99   10.58    1.11 o
  -8   0   1   29.70   19.52    1.23 o
  -7   0   1   29.73   20.18    1.20 o
  -6   0   1    0.20    3.20    0.80 o
  -5   0   1   29.22   32.21    1.33 o
  -4   0   1   77.56   69.95    2.16 o
  -3   0   1 2248.36 2253.14   21.19 o
  -2   0   1  129.24  127.95    4.05 o
  -1   0   1   15.34   60.56    3.06 o
   0   0   1   17.92   28.55    3.42 o
 -11   1   1    5.10    1.72    0.64 <
 -10   1   1    2.52    3.86    0.80 o
  -9   1   1    8.82    5.57    0.85 o
  -8   1   1   21.32   23.10    1.17 o
  -7   1   1    0.23    1.56    1.29 <
  -6   1   1   14.04   12.54    0.91 o
  -5   1   1   22.34   19.60    1.01 o
  -4   1   1    4.83   12.74    0.95 o
  -3   1   1  353.47  392.59    5.12 o
  -2   1   1  123.52  139.05    5.46 o
  -1   1   1  283.02  204.08    4.41 o
   0   1   1  114.93  171.11    3.86 o
 -11   2   1    0.28    0.45    0.62 <
 -10   2   1    4.68    9.94    1.32 o
  -9   2   1    6.31    4.06    1.03 o
  -8   2   1    7.76    5.09    1.23 o
  -7   2   1   36.69   22.38    1.82 o
  -6   2   1   91.13   85.27    2.91 o
  -5   2   1  366.39  424.26    5.01 o
  -4   2   1  511.50  478.94    5.41 o
  -3   2   1   86.68   72.90    2.65 o
  -2   2   1  530.15  609.77    5.05 o
  -1   2   1   31.75   40.83    0.98 o
   0   2   1   23.32   19.67    0.95 o
   1   2   1   90.58  110.77    2.29 o
   2   2   1   78.25   63.15    2.63 o
   3   2   1   12.20    0.47    1.05 <
   4   2   1   84.22   69.20    2.73 o
   5   2   1   21.11    9.65    1.73 o
   6   2   1   47.06   33.12    2.29 o
   7   2   1   24.77   16.37    2.01 o
   8   2   1   47.43   27.02    2.34 o
   9   2   1    9.18    4.33    1.59 <
  10   2   1    5.01    4.76    1.53 o
 -10   3   1    0.88    0.15    0.75 <
  -9   3   1    0.82    1.50    0.93 <
  -8   3   1    8.24    2.65    1.13 <
  -7   3   1    9.73   12.44    1.69 o
  -6   3   1    1.55    2.74    1.32 <
  -5   3   1   33.42   26.22    1.66 o
  -4   3   1   72.37   48.58    2.47 o
  -3   3   1   74.25   69.68    2.75 o
  -2   3   1   92.07   95.01    3.64 o
  -1   3   1    6.98   12.03    0.72 o
   0   3   1   28.77   29.87    0.94 o
   1   3   1    3.21    8.27    1.32 o
   2   3   1   96.69   94.41    2.94 o
   3   3   1    8.37   13.35    2.57 o
   4   3   1   13.39   10.24    1.34 o
   5   3   1    4.70    0.02    0.80 <
   6   3   1   14.47   10.75    1.51 o
   7   3   1   17.54   10.35    1.50 o
   8   3   1    4.14    2.36    1.07 <
   9   3   1    1.41    0.77    0.89 <
  10   3   1    4.56    2.15    1.03 <
 -10   4   1    1.68    1.32    0.84 <
  -9   4   1    3.53    2.29    1.13 <
  -8   4   1    2.57    0.76    0.92 <
  -7   4   1    5.25    3.23    1.17 <
  -6   4   1   12.37    9.76    1.31 o
  -5   4   1    7.65    3.96    1.17 o
  -4   4   1   17.30   12.10    1.80 o
  -3   4   1   10.14    4.55    1.50 o
  -2   4   1    5.15    7.24    1.62 o
  -1   4   1   19.47   18.76    0.73 o
   0   4   1   30.21   27.35    1.04 o
   1   4   1    7.08   29.02    1.17 o
   2   4   1   36.82   30.03    1.94 o
   3   4   1   53.22   60.15    2.48 o
   4   4   1    1.68    1.39    1.59 <
   5   4   1    5.12    3.33    1.43 <
   6   4   1    3.96    2.24    0.94 <
   7   4   1    4.00    2.31    0.92 <
   8   4   1    3.42    2.80    0.95 <
   9   4   1    4.41    6.91    1.19 o
  -9   5   1    2.25    2.39    1.29 <
  -8   5   1    1.24    0.81    0.91 <
  -7   5   1    0.55    1.82    0.96 <
  -6   5   1    3.60    6.01    1.18 o
  -5   5   1    0.99    2.65    1.20 <
  -4   5   1    0.93    5.75    1.49 o
  -3   5   1    8.68    4.18    1.45 <
  -2   5   1   38.22   27.38    2.28 o
  -1   5   1   22.10   22.84    0.89 o
   0   5   1    9.99   11.82    0.83 o
   1   5   1    2.34    3.81    0.69 o
   2   5   1    0.98    1.53    1.04 <
   3   5   1    0.38    3.24    1.20 <
   4   5   1    0.15   12.32    1.40 o
   5   5   1    0.88    4.36    1.50 <
   6   5   1    0.34    2.14    1.72 <
   7   5   1    4.38    2.55    1.16 <
   8   5   1    0.66    2.84    0.96 <
  -7   6   1    6.65    5.96    1.23 o
  -6   6   1    2.94    2.84    1.15 <
  -5   6   1    0.56    3.88    1.48 <
  -4   6   1   10.95    5.62    1.48 o
  -3   6   1    2.66    0.95    1.18 <
  -2   6   1   10.33    5.97    1.61 o
  -1   6   1    2.00    1.43    0.41 o
   0   6   1   16.62   14.07    0.98 o
   1   6   1    7.68    8.42    0.92 o
   2   6   1    2.20    2.66    0.79 o
   3   6   1    2.45    1.93    1.06 <
   4   6   1    0.55    6.98    1.44 o
   5   6   1    0.98    1.67    1.10 <
   6   6   1    8.81    7.49    1.55 o
   7   6   1    2.76    4.42    1.76 <
  -5   7   1    3.19    1.13    1.22 <
  -4   7   1    8.12    4.47    1.42 o
  -3   7   1    1.97    2.62    1.25 <
  -2   7   1    6.91    2.07    1.33 <
  -1   7   1    0.67    1.57    0.36 o
   0   7   1    2.22    3.18    0.71 o
   1   7   1    0.23    1.09    0.60 <
   2   7   1    1.96    4.32    0.80 o
   3   7   1    0.86    3.59    1.19 o
   4   7   1    0.51    0.11    0.91 <
   5   7   1    1.16    1.38    1.05 <
 -12   0   2    2.32    3.24    0.82 o
 -11   0   2   14.93   12.86    1.11 o
 -10   0   2    6.44    4.86    0.97 o
  -9   0   2    2.39    1.64    0.75 <
  -8   0   2   12.96    9.34    1.40 o
  -7   0   2   97.51   67.04    2.93 o
  -6   0   2   27.28  198.90    4.07 o
  -5   0   2   32.61   21.09    2.49 o
  -4   0   2   34.85   16.25    2.46 o
  -3   0   2  615.80  818.33   15.47 o
  -2   0   2  189.58  173.16    5.92 o
  -1   0   2   31.16   36.08    1.59 o
   0   0   2    5.68   -2.69    1.16 <
 -11   1   2    5.72    7.67    0.71 o
 -10   1   2   10.03    8.16    0.77 o
  -9   1   2    4.83    6.80    0.68 o
  -8   1   2    0.15    0.34    0.58 <
  -7   1   2   15.04   10.83    1.29 o
  -6   1   2   43.03   34.88    2.20 o
  -5   1   2    5.41    5.65    1.51 o
  -4   1   2  171.38  217.03    5.16 o
  -3   1   2  492.81  415.48   10.09 o
  -2   1   2 1662.33  759.84   24.47 o
  -1   1   2  111.10  108.76    1.51 o
   0   1   2  599.17  644.88    7.27 o
   1   1   2   67.20   65.22    5.31 o
 -11   2   2    1.88   -0.27    0.54 <
 -10   2   2    1.21   -0.01    0.51 <
  -9   2   2   10.76    9.59    0.98 o
  -8   2   2   25.02   26.14    1.20 o
  -7   2   2   37.28   30.37    1.61 o
  -6   2   2   48.40   45.68    2.97 o
  -5   2   2  465.14  469.29   12.04 o
  -4   2   2  292.19  440.45    7.62 o
  -3   2   2   65.53  105.53    4.89 o
  -2   2   2  340.82  197.51    5.45 o
  -1   2   2  128.82  105.25    1.74 o
   0   2   2    2.92   24.36    3.08 o
   1   2   2    0.47   10.54    4.37 <
 -11   3   2    1.59    0.37    0.82 <
 -10   3   2    0.10    0.44    1.07 <
  -9   3   2    3.54    1.50    1.28 <
  -8   3   2    0.43    0.75    1.25 <
  -7   3   2   56.02   30.27    2.00 o
  -6   3   2   11.61    8.01    1.70 o
  -5   3   2  182.47  158.33    4.59 o
  -4   3   2    4.89    8.72    1.71 o
  -3   3   2   82.25   84.40    2.63 o
  -2   3   2   22.50   31.53    1.12 o
  -1   3   2   25.11   21.57    0.66 o
   0   3   2   55.01   48.72    1.48 o
   1   3   2    4.57    4.66    0.97 o
   2   3   2   18.82   12.50    2.10 o
   3   3   2   25.36   18.58    2.21 o
   4   3   2   19.76   10.82    2.08 o
   5   3   2    0.68   -1.07    1.17 <
   6   3   2    2.56    6.80    1.89 o
   7   3   2    5.49   -0.41    1.21 <
   8   3   2    9.62   10.70    5.97 <
   9   3   2    3.61    1.16    1.86 <
 -10   4   2    0.01    3.24    1.42 <
  -9   4   2    0.45   -0.13    0.88 <
  -8   4   2    7.01    5.73    1.06 o
  -7   4   2   15.42   12.89    1.70 o
  -6   4   2    6.85    3.70    1.40 <
  -5   4   2    9.10    8.68    2.10 o
  -4   4   2    2.59    3.02    1.61 <
  -3   4   2    1.92   11.57    1.54 o
  -2   4   2    5.25   10.91    0.79 o
  -1   4   2   38.07   34.50    0.73 o
   0   4   2   57.75   52.05    1.32 o
   1   4   2   54.30   52.32    1.47 o
   2   4   2    9.87   19.01    1.72 o
   3   4   2   15.19    6.91    2.55 <
   4   4   2    9.43    4.49    1.55 <
   5   4   2    5.71    3.07    1.30 <
   6   4   2   10.09   17.87    1.82 o
   7   4   2    2.60    4.42    1.44 o
   8   4   2    4.86    5.82    1.53 o
   9   4   2    0.85    1.58    1.05 <
  -9   5   2    0.38    0.20    0.77 <
  -8   5   2    2.74    5.88    1.31 o
  -7   5   2    1.87    3.47    1.27 <
  -6   5   2    4.18    4.24    1.40 o
  -5   5   2   10.04   10.89    1.90 o
  -4   5   2    5.32    4.07    1.86 <
  -3   5   2   55.05   42.15    2.62 o
  -2   5   2    4.27    7.08    0.66 o
  -1   5   2    8.92    8.54    0.47 o
   0   5   2   13.53   10.59    0.77 o
   1   5   2    2.16    1.56    0.58 <
   2   5   2    5.03    7.06    0.97 o
   3   5   2   13.51    8.57    1.79 o
   4   5   2    8.09    4.65    2.09 <
   5   5   2    6.89    6.63    1.94 o
   6   5   2    1.05    4.20    1.30 o
   7   5   2    6.41    3.51    1.15 o
   8   5   2    0.43    1.57    0.98 <
  -8   6   2    3.45    4.01    1.29 o
  -7   6   2    7.06    5.83    1.47 o
  -6   6   2    6.65    2.72    1.27 <
  -5   6   2    8.43    3.31    1.47 <
  -4   6   2    7.06    2.46    1.65 <
  -3   6   2    5.29   11.10    1.64 o
  -2   6   2    8.68   10.63    0.60 o
  -1   6   2   54.52   41.12    1.22 o
   0   6   2    0.61    3.35    0.58 o
   1   6   2    2.70    5.18    0.67 o
   2   6   2    7.82    7.13    1.05 o
   3   6   2    5.41    7.98    1.49 o
   4   6   2    0.07    2.12    1.38 <
   5   6   2    3.83    5.44    1.77 o
   6   6   2    4.96    2.45    1.88 <
  -6   7   2    1.58    2.84    1.28 <
  -5   7   2    1.55    1.58    1.26 <
  -4   7   2    0.31    1.12    1.51 <
  -3   7   2    3.61    5.99    1.39 o
  -2   7   2    1.35    1.51    0.45 o
  -1   7   2    1.66    1.89    0.54 o
   0   7   2    0.37    0.93    0.47 <
   1   7   2    1.36    1.60    0.61 <
   2   7   2    1.81    0.75    0.65 <
   3   7   2    1.21    2.53    1.07 <
   4   7   2    3.20    1.84    1.15 <
 -12   0   3    1.27    1.99    0.93 <
 -11   0   3    0.07    2.34    1.16 <
 -10   0   3   42.55   19.71    2.54 o
  -9   0   3   14.30   25.81    3.50 o
  -8   0   3    0.98    0.24    1.60 <
  -7   0   3    2.41   11.63    2.16 o
  -6   0   3    0.03    8.37    2.04 o
  -5   0   3   70.91   70.11    4.99 o
  -4   0   3    9.86   21.47    3.02 o
  -3   0   3    2.74   45.59    3.59 o
  -2   0   3    0.00   12.54    1.37 o
  -1   0   3  655.43  881.98   16.88 o
   0   0   3   15.83   16.19    2.21 o
   1   0   3    0.06   -0.15    2.09 <
 -12   1   3    0.89    0.88    0.59 <
 -11   1   3    4.79    4.67    0.96 o
 -10   1   3    8.97    6.41    1.30 o
  -9   1   3    1.81    8.50    1.80 o
  -8   1   3   30.47   21.89    2.12 o
  -7   1   3   24.91   27.35    1.96 o
  -6   1   3   14.78   16.50    2.19 o
  -5   1   3    9.83   20.46    3.23 o
  -4   1   3  153.60  166.26    7.27 o
  -3   1   3    1.10   62.04    2.22 o
  -2   1   3  110.99  152.32    1.09 o
  -1   1   3  308.27  320.13    2.86 o
   0   1   3   23.64   25.21    2.96 o
   1   1   3    2.83   -1.17    5.46 <
 -11   2   3    1.34    0.87    0.76 <
 -10   2   3    1.82    0.66    0.89 <
  -9   2   3    5.33    8.52    1.66 o
  -8   2   3   28.27   22.25    2.63 o
  -7   2   3    3.96    2.87    2.41 <
  -6   2   3   42.51   34.86    3.53 o
  -5   2   3   24.11   25.05    3.40 o
  -4   2   3   40.90   55.39    4.01 o
  -3   2   3   51.58  116.02    2.01 o
  -2   2   3  314.98  321.10    2.59 o
  -1   2   3    4.85    4.08    0.67 o
   0   2   3    2.00    2.67    0.88 o
   1   2   3   73.02   71.84    3.69 o
   2   2   3    9.17   -0.60    9.20 <
 -11   3   3    1.45    2.27    0.88 <
 -10   3   3    4.75    1.98    0.98 <
  -9   3   3    8.12    3.62    1.65 <
  -8   3   3    8.94   50.76    5.64 o
  -7   3   3   20.86   10.25    3.43 <
  -6   3   3  103.61   61.33    5.34 o
  -5   3   3    6.93    0.40    2.07 <
  -4   3   3   59.07   50.99    3.36 o
  -3   3   3    2.67   26.02    1.55 o
  -2   3   3    4.25    7.90    0.63 o
  -1   3   3   39.60   40.32    0.99 o
   0   3   3   29.92   35.40    3.49 o
   1   3   3   26.39   45.64    3.92 o
   2   3   3    5.29   13.49    3.24 o
 -10   4   3    0.42    1.49    0.86 <
  -9   4   3    4.42    1.72    1.11 <
  -8   4   3   20.83   10.88    1.92 o
  -7   4   3    0.50   25.97    2.82 o
  -6   4   3   47.05   38.90    2.41 o
  -5   4   3    8.60   11.96    1.80 o
  -4   4   3   42.47   38.51    1.40 o
  -3   4   3   11.34   14.07    1.01 o
  -2   4   3   40.18   36.99    0.91 o
  -1   4   3   19.47   21.10    0.69 o
   0   4   3   40.26   34.18    1.42 o
   1   4   3    7.98    5.16    1.41 o
   2   4   3   18.27   20.94    2.02 o
   3   4   3   15.77   20.29    2.61 o
   4   4   3   87.19   86.30    6.14 o
   5   4   3   55.48   36.57    5.05 o
   6   4   3    0.84    2.35    2.68 <
   7   4   3    5.87    9.66    3.32 <
   8   4   3    0.27    0.24    2.05 <
  -9   5   3    3.14    1.84    1.12 <
  -8   5   3    0.22    2.91    1.49 <
  -7   5   3    2.03    5.70    2.02 <
  -6   5   3    7.26    3.75    1.48 <
  -5   5   3   16.72   17.91    1.95 o
  -4   5   3    5.27    7.26    0.73 o
  -3   5   3    1.07    7.61    0.79 o
  -2   5   3    3.31    4.47    0.47 o
  -1   5   3    2.78    2.55    0.44 o
   0   5   3    4.04    3.28    0.73 o
   1   5   3    7.79    7.69    0.91 o
   2   5   3    4.20    8.41    1.86 o
   3   5   3    0.13    1.33    2.15 <
   4   5   3   23.78   16.81    2.50 o
   5   5   3    5.15    5.16    1.48 o
   6   5   3   12.51   16.89    2.17 o
   7   5   3   12.98    6.60    1.82 o
  -8   6   3    0.03    3.13    1.45 <
  -7   6   3    7.03    3.53    1.73 <
  -6   6   3    3.98    4.07    1.65 <
  -5   6   3   13.40    8.46    1.72 o
  -4   6   3   21.66   29.56    1.03 o
  -3   6   3    2.49    4.44    0.65 o
  -2   6   3   37.70   39.12    0.87 o
  -1   6   3    3.73    2.17    0.44 o
   0   6   3    1.81    2.11    0.53 o
   1   6   3    0.70    2.02    0.61 o
   2   6   3    1.63    3.63    0.80 o
   3   6   3    2.64    2.14    1.22 <
   4   6   3   10.07   11.28    2.62 o
   5   6   3    0.19    3.32    2.13 <
   6   6   3    7.90    4.23    1.47 <
  -6   7   3    1.68    4.02    1.77 <
  -5   7   3    0.20    2.04    1.35 <
  -4   7   3    1.12    1.70    0.53 o
  -3   7   3    1.14    4.58    0.57 o
  -2   7   3    0.67    1.95    0.40 o
  -1   7   3    2.32    2.80    0.49 o
   0   7   3    3.96    5.29    0.64 o
   1   7   3    2.02    2.60    0.57 o
   2   7   3   18.11   14.49    1.16 o
   3   7   3    2.03    2.47    0.84 <
 -12   0   4    6.48    1.77    1.98 <
 -11   0   4    1.99    0.97    1.86 <
 -10   0   4    8.13    2.70    1.74 <
  -9   0   4    4.06    3.38    1.71 <
  -8   0   4    0.42    3.27    1.79 <
  -7   0   4    0.10    9.53    2.88 o
  -6   0   4    1.50   42.00    5.39 o
  -5   0   4   10.17   37.99    1.96 o
  -4   0   4   15.62  137.98    4.58 o
  -3   0   4   14.37    8.43    1.51 o
  -2   0   4   38.10   41.22    1.70 o
  -1   0   4   98.98  134.67    3.63 o
   0   0   4    0.16    6.69    1.77 o
 -12   1   4    4.36    1.35    1.40 <
 -11   1   4    4.78    3.79    1.44 <
 -10   1   4    1.31   -0.13    1.02 <
  -9   1   4    7.14    1.84    1.15 <
  -8   1   4    0.58    6.06    1.66 o
  -7   1   4    6.07    6.69    1.56 o
  -6   1   4   41.16   24.25    4.13 o
  -5   1   4   24.97   28.01    1.54 o
  -4   1   4  109.36   93.07    3.42 o
  -3   1   4   17.41   32.50    1.32 o
  -2   1   4  302.74  309.61    2.73 o
  -1   1   4  197.91  277.87    1.55 o
   0   1   4  210.33  245.54    3.34 o
   1   1   4   19.54   14.96    2.03 o
   2   1   4   81.94   67.08    9.67 o
 -11   2   4    0.23    8.56    2.00 o
 -10   2   4    2.46    2.48    1.36 <
  -9   2   4    0.47    5.25    1.61 o
  -8   2   4    8.12    7.67    2.64 <
  -7   2   4   18.04    9.40    2.71 o
  -6   2   4   15.26   19.39    3.65 o
  -5   2   4   49.57   60.58    1.83 o
  -4   2   4   21.43   91.78    2.32 o
  -3   2   4   76.02   76.53    1.74 o
  -2   2   4   17.91   16.65    0.83 o
  -1   2   4  148.01  168.27    2.03 o
   0   2   4  361.29  540.98    1.40 o
   1   2   4    3.64    9.56    2.21 o
   2   2   4    1.01    9.21    2.96 o
 -11   3   4    0.12    6.54    1.78 o
 -10   3   4    3.69    8.32    3.19 <
  -9   3   4    4.72    5.25    2.49 <
  -8   3   4   22.04   14.63    3.12 o
  -7   3   4   34.50   22.59    3.64 o
  -6   3   4    8.28    5.95    2.56 <
  -5   3   4    7.01   28.29    1.84 o
  -4   3   4   19.97   35.23    1.91 o
  -3   3   4   16.57   26.14    1.03 o
  -2   3   4    9.61    9.63    0.65 o
  -1   3   4   94.41   81.15    1.93 o
   0   3   4   36.06   30.52    1.72 o
   1   3   4    5.12    0.41    1.55 <
   2   3   4   59.16   62.88    4.52 o
 -10   4   4    9.31    7.31    3.55 <
  -9   4   4   10.29    9.31    3.29 <
  -8   4   4   23.18   23.07    4.06 o
  -7   4   4   18.89   19.28    3.33 o
  -6   4   4   34.30   27.83    4.04 o
  -5   4   4   26.08   23.05    1.62 o
  -4   4   4    4.84   26.10    1.45 o
  -3   4   4   21.76   31.29    0.99 o
  -2   4   4    0.97    2.53    0.43 o
  -1   4   4    0.30    2.43    0.51 o
   0   4   4   26.25   16.61    2.04 o
   1   4   4  149.69  137.84    3.68 o
   2   4   4   59.63   22.91    5.80 o
   3   4   4    6.22   14.24    7.25 <
  -9   5   4    0.55    2.80    1.93 <
  -8   5   4    3.34    1.25    1.56 <
  -7   5   4    0.64    3.10    1.56 <
  -6   5   4    8.02    4.64    1.76 <
  -5   5   4   28.91   34.74    1.58 o
  -4   5   4   16.40   22.64    1.22 o
  -3   5   4   20.43   23.06    0.90 o
  -2   5   4    2.14    2.34    0.40 o
  -1   5   4    7.92    9.22    0.68 o
   0   5   4    1.24    7.33    1.30 o
   1   5   4    8.14    5.72    1.16 o
   2   5   4    6.30   13.56    2.62 o
   3   5   4   22.15   23.54    3.03 o
  -8   6   4    3.45    3.38    1.40 <
  -7   6   4    2.20    2.00    1.18 <
  -6   6   4    0.65    3.03    1.30 <
  -5   6   4   37.46   46.96    1.34 o
  -4   6   4   26.29   26.87    1.12 o
  -3   6   4    6.10   10.09    0.69 o
  -2   6   4    2.26    2.93    0.41 o
  -1   6   4   11.90   11.24    0.66 o
   0   6   4    0.25    0.77    0.64 <
   1   6   4    5.87    6.13    0.96 o
   2   6   4    1.23    1.41    0.82 <
   3   6   4    4.38    8.56    1.38 o
   4   6   4    0.55    4.64    1.95 <
   5   6   4    1.76    2.68    1.42 <
  -5   7   4    0.25    1.49    0.52 <
  -4   7   4    7.71    6.38    0.70 o
  -3   7   4   13.97   17.40    0.76 o
  -2   7   4    5.82    5.24    0.44 o
  -1   7   4   26.46   19.70    0.87 o
   0   7   4    2.42    0.62    0.54 <
   1   7   4   13.80   13.91    1.05 o
   2   7   4    1.92    2.86    0.80 o
   3   7   4    0.83    1.46    1.25 <
 -12   0   5    0.83    1.23    1.49 <
 -11   0   5    3.51    4.69    1.92 <
 -10   0   5    2.07    2.57    1.69 <
  -9   0   5   14.64    4.74    2.48 <
  -8   0   5    5.25    7.83    3.51 <
  -7   0   5   28.71   14.22    3.68 o
  -6   0   5   96.45   95.63    3.28 o
  -5   0   5    3.06   27.67    4.09 o
  -4   0   5   31.90   29.76    2.30 o
  -3   0   5  164.88  159.28    3.26 o
  -2   0   5    5.37    7.56    1.13 o
  -1   0   5    6.33    4.71    2.18 <
   0   0   5    0.44   13.71    2.14 o
   1   0   5   15.96   13.24    3.81 o
   2   0   5    0.20    5.31    3.79 <
 -12   1   5    5.08    2.24    1.16 <
 -11   1   5    2.01    2.51    1.18 <
 -10   1   5    5.98    3.24    1.41 <
  -9   1   5    2.48    0.31    1.74 <
  -8   1   5    4.89    3.08    2.01 <
  -7   1   5    3.42   16.36    4.35 o
  -6   1   5    3.53    3.88    0.87 o
  -5   1   5   41.79   53.20    2.68 o
  -4   1   5    8.60    9.42    1.17 o
  -3   1   5   13.96   12.50    0.87 o
  -2   1   5   41.20   41.82    1.21 o
  -1   1   5   80.65  108.26    2.13 o
   0   1   5   19.50    8.16    1.32 o
   1   1   5   75.06   79.78    6.02 o
   2   1   5   22.36   12.69    4.62 <
 -11   2   5    1.55    2.15    1.36 <
 -10   2   5    0.07    2.19    1.56 <
  -9   2   5    0.99    6.40    2.51 <
  -8   2   5    0.06    2.39    2.15 <
  -7   2   5    6.35    4.52    2.96 <
  -6   2   5    1.88   14.06    1.06 o
  -5   2   5   19.52   38.01    2.40 o
  -4   2   5    5.00    7.67    1.02 o
  -3   2   5  403.74  416.81    2.99 o
  -2   2   5  147.12  159.40    1.83 o
  -1   2   5  186.75  213.58    3.30 o
   0   2   5  143.24  125.09    7.37 o
   1   2   5   40.62   49.82    3.10 o
   2   2   5    7.88   16.47    3.11 o
 -11   3   5    0.79    5.82    2.44 <
 -10   3   5    3.88    2.37    1.90 <
  -9   3   5   11.18    5.70    2.53 <
  -8   3   5    1.81    8.43    2.89 <
  -7   3   5   11.37   15.24    3.65 o
  -6   3   5    8.35    8.10    0.89 o
  -5   3   5   24.76   23.86    1.96 o
  -4   3   5   10.97   16.70    1.11 o
  -3   3   5   15.70   11.26    0.75 o
  -2   3   5   20.43   17.65    0.87 o
  -1   3   5   63.77   68.27    1.64 o
   0   3   5   79.46   81.80    2.68 o
   1   3   5   34.43   39.11    2.68 o
   3   3   5    3.32    6.00    5.04 <
 -10   4   5    9.41    2.19    2.18 <
  -9   4   5   16.98   10.98    2.97 o
  -8   4   5    4.90   10.44    3.17 o
  -7   4   5    7.02    3.52    2.49 <
  -6   4   5    1.91    3.00    0.68 o
  -5   4   5    1.68   12.01    1.49 o
  -4   4   5   48.67   52.02    1.48 o
  -3   4   5   20.00   16.98    0.78 o
  -2   4   5    4.67    3.21    0.52 o
  -1   4   5   38.07   33.35    1.23 o
   0   4   5   23.93   21.69    1.56 o
   1   4   5    1.73    1.11    1.98 <
   2   4   5   47.40   72.86    5.90 o
   3   4   5   33.87   28.94    4.50 o
  -9   5   5    4.32    4.93    2.46 <
  -8   5   5   15.01   17.35    3.59 o
  -7   5   5   18.53   20.45    3.73 o
  -6   5   5    4.94   10.31    1.05 o
  -5   5   5   15.47   34.80    1.59 o
  -4   5   5   11.84   20.35    1.03 o
  -3   5   5    8.55   10.11    0.61 o
  -2   5   5    3.42    1.79    0.47 o
  -1   5   5    2.13    4.95    0.69 o
   0   5   5    3.62    0.87    0.99 <
   1   5   5    4.30    3.75    1.07 o
   2   5   5   39.46   36.56    2.44 o
   3   5   5    8.74    8.44    2.32 o
   4   5   5   26.99  -33.72   23.58 <
  -8   6   5    1.22    1.65    1.39 <
  -7   6   5    8.88    7.68    2.28 o
  -6   6   5    1.17    2.87    0.73 o
  -5   6   5    8.03   19.73    1.25 o
  -4   6   5   11.68   17.97    0.93 o
  -3   6   5    1.31    4.02    0.47 o
  -2   6   5   18.64    9.20    0.69 o
  -1   6   5    8.55   10.22    0.93 o
   0   6   5   41.32   35.47    2.09 o
   1   6   5    2.26    4.38    1.02 o
   2   6   5    3.63    9.64    4.33 <
   3   6   5    4.27    2.92    2.73 <
   4   6   5    4.66   11.98    4.83 <
  -5   7   5    5.49    7.44    0.83 o
  -4   7   5    0.23    1.78    0.50 o
  -3   7   5    6.74    8.76    0.54 o
  -2   7   5   24.20   22.76    0.82 o
  -1   7   5    0.61    0.57    0.49 <
   0   7   5    3.25    3.90    0.86 o
   1   7   5    5.97    5.82    1.59 o
 -12   0   6    0.12    0.76    1.63 <
 -11   0   6    0.51    4.12    2.41 <
 -10   0   6    3.13    1.74    2.79 <
  -9   0   6    0.32    0.59    3.44 <
  -8   0   6    4.74    4.75    2.39 <
  -7   0   6   65.61   59.59    2.78 o
  -6   0   6  170.21  204.89    6.74 o
  -5   0   6   19.24   12.42    1.95 o
  -4   0   6    7.70    4.18    1.05 o
  -3   0   6   26.19   17.60    1.43 o
  -2   0   6   27.81   24.72    1.98 o
  -1   0   6   40.83   41.34    2.63 o
   0   0   6   19.59   18.90    2.32 o
   1   0   6    0.01    2.65    1.65 <
   2   0   6   12.23   11.10    2.79 o
 -12   1   6    3.13    0.97    1.28 <
 -11   1   6    0.69    3.55    1.81 <
 -10   1   6    1.55    1.63    1.64 <
  -9   1   6    2.46    1.91    2.53 <
  -8   1   6    1.00    7.23    4.18 <
  -7   1   6    4.83    9.32    1.08 o
  -6   1   6    7.14   35.33    2.34 o
  -5   1   6   11.31   28.26    1.64 o
  -4   1   6   28.24   34.38    1.21 o
  -3   1   6    0.17    1.53    0.55 <
  -2   1   6  268.00  305.84    2.40 o
  -1   1   6    7.59   14.46    1.43 o
   0   1   6  224.99  268.92    3.45 o
   1   1   6    7.80    6.31    1.77 o
   2   1   6    4.14    8.47    2.17 o
   3   1   6   14.16   -1.80    9.36 <
 -11   2   6    4.35    3.72    1.58 <
 -10   2   6    2.41    4.66    2.37 <
  -9   2   6    6.97    3.37    2.77 <
  -8   2   6    0.79    3.50    3.17 <
  -7   2   6    2.75    0.97    0.65 <
  -6   2   6    9.45   25.79    2.35 o
  -5   2   6   19.11   15.23    1.28 o
  -4   2   6  249.49  238.87    3.15 o
  -3   2   6   43.88   33.49    1.23 o
  -2   2   6  196.11  247.78    1.80 o
  -1   2   6    4.28   18.59    1.47 o
   0   2   6    0.32    4.15    1.16 o
   1   2   6    5.48    8.76    3.52 <
   2   2   6   14.08   -8.37    5.32 <
   3   2   6    0.79    2.19    3.56 <
 -11   3   6    2.26    5.69    2.28 <
 -10   3   6    1.12    0.50    2.03 <
  -9   3   6    8.36    6.09    2.85 <
  -8   3   6    2.92   -1.25    2.45 <
  -7   3   6    0.26    4.48    0.85 o
  -6   3   6    3.20   17.86    1.89 o
  -5   3   6    4.88    1.16    0.74 <
  -4   3   6   21.66   21.86    1.00 o
  -3   3   6   92.53   83.43    1.59 o
  -2   3   6   52.19   52.56    1.42 o
  -1   3   6  111.84  125.78    2.27 o
   0   3   6   64.01   31.78    2.67 o
   1   3   6   12.61   20.87    1.94 o
   2   3   6    8.73   13.06    3.59 o
   3   3   6    2.56    1.33    2.20 <
 -10   4   6    1.22    1.87    2.10 <
  -9   4   6    5.14    0.99    2.42 <
  -8   4   6   20.61   12.50    2.68 o
  -7   4   6   23.46   27.54    1.34 o
  -6   4   6   86.34   91.71    2.65 o
  -5   4   6   36.00   43.84    1.55 o
  -4   4   6   39.84   40.20    1.27 o
  -3   4   6    0.05    1.21    0.40 <
  -2   4   6    1.91    0.98    0.50 <
  -1   4   6    9.86   10.98    0.97 o
   0   4   6    9.04    4.98    1.35 o
   1   4   6    7.25    8.34    1.59 o
   2   4   6    3.80    5.22    1.67 o
   3   4   6   21.68   25.64    3.47 o
   4   4   6    1.98  -16.25    6.83 <
  -9   5   6    2.10    5.36    2.46 <
  -8   5   6    7.57    7.43    2.07 o
  -7   5   6    0.99    5.57    0.81 o
  -6   5   6   28.61   38.83    1.87 o
  -5   5   6    6.52   17.92    1.16 o
  -4   5   6   47.35   57.08    1.25 o
  -3   5   6   24.50   16.21    0.79 o
  -2   5   6   12.96   15.56    2.11 o
  -1   5   6   20.32   21.71    1.14 o
   0   5   6    3.83    2.98    0.89 o
   1   5   6    3.81    0.33    2.04 <
   2   5   6    0.21    1.02    1.23 <
   3   5   6   17.50   25.59    4.96 o
   4   5   6    6.83    6.37    4.33 <
  -7   6   6    0.14    3.21    0.62 o
  -6   6   6    0.55   11.78    1.16 o
  -5   6   6   13.56   26.24    1.14 o
  -4   6   6   13.50   14.31    0.80 o
  -3   6   6   11.40   13.18    0.67 o
  -2   6   6    7.79    7.41    0.73 o
  -1   6   6    6.33    7.29    0.88 o
   0   6   6    0.40    2.24    0.95 <
   1   6   6    5.82    1.03    2.54 <
   2   6   6    2.78    2.82    1.82 <
   3   6   6    4.47   10.19    4.04 <
  -4   7   6    0.48    0.72    0.36 <
  -3   7   6    4.92    4.92    0.48 o
  -2   7   6    3.24    3.14    0.48 o
  -1   7   6    8.57    8.32    0.97 o
   0   7   6    0.93    2.26    1.59 <
 -12   0   7    0.60   -0.80    2.21 <
 -11   0   7    6.29    0.59    3.44 <
 -10   0   7    3.06    4.55    3.17 <
  -9   0   7    3.14    3.76    1.94 <
  -8   0   7   13.55   10.99    1.84 o
  -7   0   7    7.99   21.45    3.98 o
  -6   0   7   54.98   47.70    3.08 o
  -5   0   7    6.51   13.31    1.53 o
  -4   0   7   19.11   20.13    1.50 o
  -3   0   7    1.01    1.35    0.78 <
  -2   0   7    7.00   11.98    1.77 o
  -1   0   7   23.47   16.65    1.83 o
   0   0   7   12.03    8.27    1.92 o
   1   0   7   10.75    7.60    1.98 o
   2   0   7    3.47   10.31    2.65 o
   3   0   7   15.82    7.04    6.24 <
 -12   1   7    0.36    2.40    2.00 <
 -11   1   7    0.95    2.06    1.53 <
 -10   1   7    1.40    3.95    3.52 <
  -9   1   7    4.48    6.65    2.70 <
  -8   1   7    0.76    2.95    0.84 o
  -7   1   7   13.32   24.90    2.43 o
  -6   1   7   34.42   47.23    1.89 o
  -5   1   7   13.21    9.45    0.97 o
  -4   1   7   33.96   35.76    1.24 o
  -3   1   7  185.68  164.58    2.79 o
  -2   1   7   10.35   18.67    1.28 o
  -1   1   7   16.66   21.80    1.89 o
   0   1   7   14.64   25.51    1.85 o
   1   1   7    0.33    4.06    1.43 <
   2   1   7    3.34    2.17    1.84 <
   3   1   7   16.15   15.93   10.58 <
 -11   2   7    4.69    2.23    2.40 <
 -10   2   7    6.52    4.28    2.92 <
  -9   2   7    0.54    3.33    2.31 <
  -8   2   7   14.14   15.21    1.27 o
  -7   2   7    9.26   11.95    1.96 o
  -6   2   7   11.98   19.20    1.36 o
  -5   2   7   29.02   47.45    1.41 o
  -4   2   7    4.56    5.14    0.67 o
  -3   2   7    8.84   10.78    0.77 o
  -2   2   7   19.16   25.33    1.25 o
  -1   2   7   31.09   25.34    1.65 o
   0   2   7    0.61    1.00    0.88 <
   1   2   7   25.25   12.45    6.09 <
   2   2   7    3.15    2.33    1.94 <
   3   2   7    6.03    8.36    2.61 o
 -11   3   7    0.05    3.56    2.28 <
 -10   3   7    6.30    5.02    3.02 <
  -9   3   7    3.13    4.44    2.52 <
  -8   3   7    5.62    8.87    1.08 o
  -7   3   7   22.77   27.98    2.26 o
  -6   3   7   13.52   14.55    1.33 o
  -5   3   7   67.41   73.13    1.71 o
  -4   3   7    4.39    5.36    0.64 o
  -3   3   7    0.05    2.39    0.52 o
  -2   3   7   35.07   37.64    1.80 o
  -1   3   7    0.86    2.38    0.79 o
   0   3   7   13.53   15.23    1.67 o
   1   3   7   10.23    5.04    1.47 o
   2   3   7    2.60    2.23    2.46 <
   3   3   7   10.39    6.31    2.80 <
   4   3   7   32.21   34.32   11.46 <
 -10   4   7    0.25    1.85    2.37 <
  -9   4   7   23.74   25.73    2.10 o
  -8   4   7    9.33   13.07    1.19 o
  -7   4   7   39.90   35.44    2.29 o
  -6   4   7    5.94   10.24    1.19 o
  -5   4   7   12.37   22.68    1.06 o
  -4   4   7    4.43    6.97    0.62 o
  -3   4   7    3.29    5.46    0.58 o
  -2   4   7   11.15   10.76    0.96 o
  -1   4   7    1.45    1.28    0.65 <
   0   4   7   21.11   14.61    1.67 o
   1   4   7    1.84    6.91    1.32 o
   2   4   7    8.08    4.83    2.94 <
   3   4   7    9.77   26.64    4.99 o
   4   4   7    3.98   11.47    4.31 <
  -9   5   7    0.58    3.83    1.05 o
  -8   5   7    2.36    2.78    0.71 o
  -7   5   7   23.03   30.91    1.88 o
  -6   5   7   24.35   43.15    1.52 o
  -5   5   7    1.74    3.21    0.65 o
  -4   5   7   20.59   22.32    0.87 o
  -3   5   7   11.86    8.88    0.68 o
  -2   5   7    6.72    9.98    0.79 o
  -1   5   7    7.44    5.70    0.94 o
   0   5   7    0.55    2.53    0.87 <
   1   5   7    0.83   -0.12    0.96 <
   2   5   7   21.68   17.34    3.21 o
   4   5   7    0.91    6.62    2.73 <
  -7   6   7    0.84    5.35    1.00 o
  -6   6   7    0.16    1.49    0.64 <
  -5   6   7    6.14   15.69    0.88 o
  -4   6   7    1.56    2.21    0.43 o
  -3   6   7    3.39    3.41    0.49 o
  -2   6   7    3.27    4.17    0.70 o
  -1   6   7    1.69    2.71    0.73 o
   0   6   7    7.08   12.18    1.52 o
   1   6   7    3.80    5.29    1.89 <
   2   6   7    0.38    1.78    1.49 <
 -12   0   8    0.11    4.85    3.96 <
 -11   0   8    0.19    1.12    2.64 <
 -10   0   8    0.11    1.00    0.73 <
  -9   0   8   19.04   24.18    2.37 o
  -8   0   8    6.03   10.57    3.09 o
  -7   0   8    0.47    1.24    1.23 <
  -6   0   8    5.06    3.84    1.18 o
  -5   0   8   21.83   17.17    1.48 o
  -4   0   8   34.39   39.28    1.82 o
  -3   0   8   22.86   27.72    1.73 o
  -2   0   8    7.18    8.56    1.65 o
  -1   0   8    0.76    3.30    1.65 <
   0   0   8    0.58    4.10    1.47 <
   1   0   8    2.92    3.09    1.70 <
   3   0   8    3.25    1.72    2.38 <
 -11   1   8    4.57   10.37    4.58 <
 -10   1   8    6.39    6.22    1.00 o
  -9   1   8   28.17   39.97    1.85 o
  -8   1   8    1.38   21.11    2.38 o
  -7   1   8   28.61   41.67    1.99 o
  -6   1   8    7.09   29.02    1.35 o
  -5   1   8   63.43   56.30    1.73 o
  -4   1   8   15.88   18.98    0.97 o
  -3   1   8    6.25   12.15    0.85 o
  -2   1   8    3.42    2.58    0.82 o
  -1   1   8    0.41   14.42    1.25 o
   0   1   8   16.43   12.55    1.47 o
   1   1   8   19.45   16.79    2.65 o
   2   1   8    9.68   13.03    2.89 o
   3   1   8   11.94    1.36    2.59 <
   4   1   8    1.25   -2.01    8.54 <
 -11   2   8   13.64    4.96    3.32 <
 -10   2   8    0.63    2.74    0.84 o
  -9   2   8    1.14    4.65    1.04 o
  -8   2   8   11.46   23.52    2.18 o
  -7   2   8    4.07    7.53    1.15 o
  -6   2   8    0.35    4.50    0.86 o
  -5   2   8    5.72    3.26    0.64 o
  -4   2   8   48.98   43.14    1.37 o
  -3   2   8    6.37   12.39    0.88 o
  -2   2   8    1.26    6.50    1.20 o
  -1   2   8    8.69    5.35    1.11 o
   0   2   8    3.21    5.62    1.12 o
   1   2   8    9.21    7.16    1.78 o
   2   2   8    3.40    1.74    1.41 <
   3   2   8    0.25    3.86    3.41 <
   4   2   8    4.56   15.76    7.10 <
 -10   3   8    7.10   10.11    1.16 o
  -9   3   8    6.39    7.75    1.11 o
  -8   3   8   29.90   52.13    2.57 o
  -7   3   8   18.86   19.57    1.49 o
  -6   3   8   59.18   81.74    1.82 o
  -5   3   8   19.60   21.36    0.99 o
  -4   3   8    1.67    6.53    0.65 o
  -3   3   8    2.74    3.58    0.60 o
  -2   3   8   14.89   24.35    1.44 o
  -1   3   8    2.26    8.09    1.16 o
   0   3   8   13.02    7.91    1.59 o
   1   3   8   17.78   19.33    2.37 o
   2   3   8   14.04   34.72    2.78 o
   3   3   8    6.10    6.05    3.50 <
   4   3   8   10.47   11.28    4.94 <
 -10   4   8    3.25    5.49    0.91 o
  -9   4   8    4.60    6.41    0.96 o
  -8   4   8    6.08    9.69    1.51 o
  -7   4   8    1.59    4.88    0.97 o
  -6   4   8    0.38    1.19    0.61 <
  -5   4   8    2.56    5.27    0.64 o
  -4   4   8    2.22    3.74    0.57 o
  -3   4   8    1.39    2.20    0.50 o
  -2   4   8    3.57    7.14    0.83 o
  -1   4   8    1.65    2.25    0.72 o
   0   4   8    0.09    0.76    1.37 <
   1   4   8    0.12    0.80    0.97 <
   2   4   8    7.16    6.51    2.11 o
   4   4   8    2.37    0.65    2.03 <
  -8   5   8    2.60    9.13    1.37 o
  -7   5   8    7.76   20.43    1.31 o
  -6   5   8    7.68   10.31    0.95 o
  -5   5   8    7.87   11.06    0.76 o
  -4   5   8    3.74    4.78    0.54 o
  -3   5   8    0.71    2.68    0.52 o
  -2   5   8    2.12    2.85    0.63 o
  -1   5   8   22.26   18.84    1.33 o
   0   5   8    2.69    6.30    1.24 o
   1   5   8    4.37    6.34    1.20 o
   2   5   8    1.59    7.33    3.23 <
   3   5   8    0.11    3.26    2.39 <
  -6   6   8    1.56    2.06    0.59 o
  -5   6   8    1.60    2.19    0.46 o
  -4   6   8    0.12    0.58    0.31 <
  -3   6   8    0.89    2.73    0.50 o
  -2   6   8    0.45    2.66    0.55 o
  -1   6   8    2.60    2.55    0.67 o
   0   6   8    2.27    3.17    0.79 o
 -11   0   9    2.21    2.81    1.03 <
 -10   0   9    0.68    2.09    1.17 <
  -9   0   9    0.00    3.48    2.35 <
  -8   0   9    6.37    5.49    1.57 o
  -7   0   9    2.01    2.04    1.04 <
  -6   0   9   25.49   30.44    1.86 o
  -5   0   9    2.75    2.59    0.90 <
  -4   0   9    9.50   14.94    1.35 o
  -3   0   9   37.14   43.84    2.32 o
  -2   0   9    3.60   13.06    1.96 o
   0   0   9    7.44    2.30    1.30 <
   1   0   9    5.21    4.65    2.55 <
   3   0   9    0.16    0.08    1.90 <
   4   0   9    3.33   -3.54    6.78 <
 -11   1   9    3.38    3.69    0.77 o
 -10   1   9    5.13    7.80    1.19 o
  -9   1   9   10.64   16.67    2.28 o
  -8   1   9    9.01   15.05    1.44 o
  -7   1   9    3.13    5.61    0.97 o
  -6   1   9   12.94    7.89    0.84 o
  -5   1   9    9.30    6.39    0.76 o
  -4   1   9    0.66    1.04    0.44 <
  -3   1   9   35.88   40.38    1.45 o
  -2   1   9   26.99   34.63    2.09 o
  -1   1   9   36.42   34.53    1.94 o
   0   1   9    1.35    0.43    0.93 <
   1   1   9   49.29   32.92    2.75 o
   2   1   9   14.46   17.60    3.22 o
   3   1   9    3.47    8.77    2.13 o
   4   1   9    6.14    6.74    5.92 <
 -11   2   9    0.37    1.19    0.65 <
 -10   2   9   17.68   16.67    1.51 o
  -9   2   9    5.50   21.03    2.16 o
  -8   2   9   14.79   17.06    1.53 o
  -7   2   9    4.09   11.04    1.12 o
  -6   2   9    7.28    7.61    0.84 o
  -5   2   9    0.94    1.97    0.52 o
  -4   2   9    0.94    3.82    0.60 o
  -3   2   9    3.89    6.12    0.79 o
  -2   2   9    1.81    2.93    1.04 <
  -1   2   9   14.54   18.46    1.39 o
   0   2   9   14.98    7.95    1.25 o
   1   2   9   14.51   26.99    2.13 o
   2   2   9    7.66    8.97    1.87 o
   3   2   9   27.24   29.02    4.87 o
   4   2   9    5.37    5.25    3.00 <
 -10   3   9    7.27   13.95    1.36 o
  -9   3   9    5.88   14.48    1.91 o
  -8   3   9   11.55   12.01    1.31 o
  -7   3   9    7.48    8.84    1.04 o
  -6   3   9    7.02   11.58    0.91 o
  -5   3   9   18.22   19.29    0.98 o
  -4   3   9    0.48    1.19    0.41 <
  -3   3   9   29.75   19.78    1.25 o
  -2   3   9    0.95    3.14    0.75 o
  -1   3   9    0.42    5.10    0.99 o
   0   3   9    4.17    8.38    1.30 o
   1   3   9    9.19    7.39    1.61 o
   2   3   9    4.58    5.04    1.40 o
   3   3   9   16.51   11.45    7.82 <
   4   3   9   11.74   13.85    4.46 o
  -9   4   9    1.01    8.59    1.45 o
  -8   4   9    6.73    9.62    1.18 o
  -7   4   9    2.04    2.83    0.72 o
  -6   4   9    4.88    6.58    0.75 o
  -5   4   9    3.18    3.41    0.53 o
  -4   4   9    2.47    3.54    0.52 o
  -3   4   9    2.01    1.34    0.53 <
  -2   4   9    3.40    5.61    0.81 o
  -1   4   9    2.64    3.08    0.88 o
   0   4   9    5.34   12.34    2.06 o
   1   4   9    5.49    3.75    1.24 o
   2   4   9    4.60    8.63    2.06 o
   3   4   9    5.40    3.51    4.63 <
  -7   5   9    0.66    2.77    0.68 o
  -6   5   9    1.67    5.27    0.64 o
  -5   5   9    1.46    2.44    0.46 o
  -4   5   9    1.42    3.85    0.50 o
  -3   5   9    6.17    7.71    0.73 o
  -2   5   9    3.73    6.24    1.18 o
  -1   5   9    1.81    1.30    0.93 <
   0   5   9    2.12    8.81    1.32 o
   1   5   9    2.91    2.86    1.12 <
 -11   0  10    1.99   11.21    1.88 o
 -10   0  10    2.53   12.72    2.70 o
  -9   0  10    4.63    0.81    1.14 <
  -8   0  10    0.29    1.22    1.05 <
  -7   0  10   13.61   13.10    1.51 o
  -6   0  10    1.93    2.12    0.79 <
  -5   0  10   29.43   20.35    1.55 o
  -4   0  10    0.67    5.48    1.09 o
  -3   0  10    6.27    8.94    1.44 o
  -2   0  10   28.59   36.02    4.10 o
  -1   0  10   87.20   56.96    4.53 o
   0   0  10   19.73   17.89    2.28 o
   1   0  10    6.77    6.51    2.81 <
   2   0  10    4.48    2.84    2.63 <
   3   0  10    4.65    2.63    1.94 <
   4   0  10    6.19    5.63    4.13 <
 -11   1  10    4.61    4.77    1.02 o
 -10   1  10    2.06   17.83    2.11 o
  -9   1  10    1.33    2.53    0.83 o
  -8   1  10    4.10    5.95    0.98 o
  -7   1  10    5.23    7.12    0.93 o
  -6   1  10    0.02    1.62    0.54 o
  -5   1  10    4.29    2.78    0.58 o
  -4   1  10    0.80    1.98    0.56 o
  -3   1  10   30.26   34.34    1.54 o
  -2   1  10   24.73   36.92    2.36 o
  -1   1  10    1.63   10.90    1.43 o
   0   1  10   31.04   48.86    2.26 o
   1   1  10    1.44    1.99    1.21 <
   2   1  10   16.38   13.89    2.71 o
   3   1  10    1.75    3.27    1.71 <
   4   1  10    9.23   14.21    3.83 o
 -10   2  10    4.22   11.89    1.64 o
  -9   2  10   11.98   15.88    1.39 o
  -8   2  10    0.29    2.56    0.78 o
  -7   2  10    2.28    4.45    0.75 o
  -6   2  10    1.64    1.66    0.52 o
  -5   2  10    3.32    3.11    0.60 o
  -4   2  10    1.11    3.21    0.56 o
  -3   2  10    4.34    4.30    0.81 o
  -2   2  10    5.44    7.39    1.11 o
  -1   2  10    9.54   11.87    1.24 o
   0   2  10   10.63   11.54    1.46 o
   1   2  10    5.49    3.93    1.26 o
   2   2  10    5.74    8.82    2.00 o
   3   2  10    1.01    1.17    2.06 <
  -9   3  10    0.69    0.75    0.73 <
  -8   3  10    3.86    6.28    0.95 o
  -7   3  10   17.72   22.37    1.21 o
  -6   3  10    8.66   10.58    0.84 o
  -5   3  10    0.05    8.98    0.71 o
  -4   3  10    1.71    2.01    0.50 o
  -3   3  10    1.94    5.23    0.81 o
  -2   3  10    0.13    2.66    0.76 o
  -1   3  10    1.89   -0.08    0.54 <
   0   3  10    1.32    3.34    1.03 o
   1   3  10   18.20   20.58    1.88 o
   2   3  10    6.45    7.17    1.71 o
  -8   4  10    0.50   -0.12    0.57 <
  -7   4  10    1.74    2.22    0.57 o
  -6   4  10    1.44    2.10    0.49 o
  -5   4  10   11.86   10.27    0.76 o
  -4   4  10    0.70    2.81    0.52 o
  -3   4  10    0.69    1.79    0.57 o
  -2   4  10    2.92    5.31    0.94 o
  -1   4  10    3.21    2.37    0.81 <
   0   4  10    3.01    4.99    1.86 <
   1   4  10    0.94    0.15    0.85 <
  -6   5  10    0.93    1.93    0.47 o
  -5   5  10    2.24    3.88    0.51 o
  -4   5  10    2.00    5.87    0.63 o
  -3   5  10    3.67    1.27    0.55 <
  -2   5  10    1.73    3.60    0.78 o
  -1   5  10    0.52    3.77    1.31 <
 -10   0  11    0.29    0.14    0.90 <
  -9   0  11    8.17   10.66    1.73 o
  -8   0  11    0.02    2.15    0.91 <
  -7   0  11    2.85   20.00    1.47 o
  -6   0  11   18.84   16.66    1.49 o
  -5   0  11    4.62    3.66    0.89 o
  -4   0  11   28.79   21.77    2.05 o
  -3   0  11    1.34    2.55    1.37 <
  -2   0  11    1.65    2.99    2.33 <
  -1   0  11   52.05   35.53    3.96 o
   0   0  11    0.05   -0.47    1.24 <
   2   0  11    0.77    0.31    1.36 <
 -10   1  11    0.35    0.10    0.62 <
  -9   1  11    1.01    0.96    0.68 <
  -8   1  11    0.93    2.58    0.73 o
  -7   1  11    0.51    1.51    0.53 <
  -6   1  11    3.87    4.63    0.68 o
  -5   1  11    6.14    8.21    0.80 o
  -4   1  11   39.36   44.10    1.50 o
  -3   1  11   48.68   49.19    2.11 o
  -2   1  11   31.44   48.11    2.41 o
  -1   1  11   15.45   20.12    2.23 o
   0   1  11    2.26   -0.09    0.82 <
   1   1  11    6.02    7.71    2.12 o
   2   1  11    0.78    4.82    1.51 o
  -9   2  11    2.09    2.19    0.74 <
  -8   2  11    3.98    7.42    0.95 o
  -7   2  11    1.91    3.35    0.64 o
  -6   2  11    7.75   10.97    0.88 o
  -5   2  11    8.97    8.95    0.79 o
  -4   2  11    1.74    2.56    0.61 o
  -3   2  11    2.07    5.12    0.93 o
  -2   2  11    0.01    0.54    0.67 <
  -1   2  11   12.60    7.97    1.33 o
   0   2  11    4.41    7.05    1.21 o
   1   2  11    9.24    9.33    1.53 o
   2   2  11    3.48    1.93    1.36 <
  -8   3  11    2.05    5.75    0.83 o
  -7   3  11   11.51    8.91    0.85 o
  -6   3  11    7.62    7.36    0.73 o
  -5   3  11    0.87    1.44    0.41 o
  -4   3  11    2.95    2.51    0.54 o
  -3   3  11    4.49    6.88    0.92 o
  -2   3  11    3.89    4.87    1.05 o
  -1   3  11    1.18    1.63    0.66 <
   0   3  11    3.47    9.82    1.64 o
   1   3  11    2.87    4.26    1.15 o
  -7   4  11    0.06    0.47    0.38 <
  -6   4  11    2.04    1.50    0.45 o
  -5   4  11    1.58    1.73    0.42 o
  -4   4  11    2.55    1.47    0.47 o
  -3   4  11    1.51    2.63    0.73 o
  -2   4  11    1.06    1.69    0.88 <
  -1   4  11    5.17    2.85    0.71 o
  -9   0  12    0.14    0.61    0.75 <
  -8   0  12    0.49    1.47    0.72 <
  -7   0  12    0.09    1.39    0.68 <
  -6   0  12    4.13    4.93    1.08 o
  -5   0  12    0.09    0.68    0.72 <
  -4   0  12    0.14    1.37    0.94 <
  -3   0  12    9.38    9.27    1.68 o
  -2   0  12    4.12    9.68    2.46 o
  -1   0  12    0.46    2.59    1.05 <
   0   0  12    5.37    8.06    1.73 o
   1   0  12    2.74    4.97    2.58 <
  -9   1  12    1.81    3.54    0.73 o
  -8   1  12    1.02    0.28    0.43 <
  -7   1  12   10.44   12.09    0.95 o
  -6   1  12    1.28    1.09    0.44 <
  -5   1  12   31.31   28.01    1.27 o
  -4   1  12    0.72    2.95    0.69 o
  -3   1  12   15.37   14.00    1.36 o
  -2   1  12    4.52    4.65    1.28 o
  -1   1  12    6.06    2.94    0.99 <
   0   1  12    0.04   -0.39    0.70 <
  -8   2  12    0.79    2.08    0.57 o
  -7   2  12    6.18    6.84    0.76 o
  -6   2  12    2.85    5.24    0.64 o
  -5   2  12   11.16    6.64    0.74 o
  -4   2  12    3.05    2.99    0.63 o
  -3   2  12   13.72   16.06    1.39 o
  -2   2  12    1.61    2.30    0.86 <
  -1   2  12    4.02    3.91    1.05 o
   0   2  12    2.09    1.25    0.72 <
  -7   3  12    7.04    6.78    0.75 o
  -6   3  12    1.39    3.44    0.57 o
  -5   3  12    1.80    2.81    0.52 o
  -4   3  12    0.67    1.25    0.53 <
  -3   3  12    0.03    1.32    0.75 <
  -2   3  12    2.12    1.98    0.87 <
  -7   0  13    1.00    2.08    0.70 <
  -6   0  13    2.82    3.22    0.81 o
  -5   0  13    3.03    3.57    0.93 o
  -4   0  13    0.00    0.15    0.72 <
  -3   0  13    3.47    4.05    1.41 <
  -2   0  13    1.17    3.80    1.28 <
  -7   1  13    1.48    1.27    0.43 <
  -6   1  13    3.62    4.96    0.72 o
  -5   1  13    0.92    2.11    0.53 o
  -4   1  13    2.82    5.47    0.85 o
  -3   1  13    1.40    0.86    0.72 <
  -2   1  13    0.83    3.15    0.94 o
  -5   2  13    0.89    4.76    0.66 o
  -4   2  13    8.84   14.46    1.11 o
