# Supplementary material for: Optimal estimated standard uncertainties of reflection intensities for kinematical refinement from 3D electron diffraction data
Source: Acta Crystallogr A Found Adv. 2023 Aug 14;79(Pt 5):427–39. doi: 10.1107/S2053273323005053 (PMC10483590; doi:10.1107/S2053273323005053)
Supplement: Supplementary file 3 [file a-79-00427-ibuprofen_model1sup3.hkl]

#
# h,k,l, Fc-squared, Fo-squared, sigma(Fo-squared) and status flag
#
data_ibuprofen_model1
_shelx_title                             '   '
_shelx_refln_list_code                   4
_shelx_F_calc_maximum                    47.56
_exptl_crystal_F_000                     184.42
_reflns_d_resolution_high                0.9987

loop_
 _symmetry_equiv_pos_as_xyz
 'x, y, z'
 '-x, y+1/2, -z'

_cell_length_a                           12.368
_cell_length_b                           8.0205
_cell_length_c                           13.5364
_cell_angle_alpha                        90
_cell_angle_beta                         112.2347
_cell_angle_gamma                        90

_shelx_F_squared_multiplier              1.000

loop_
 _refln_index_h
 _refln_index_k
 _refln_index_l
 _refln_F_squared_calc
 _refln_F_squared_meas
 _refln_F_squared_sigma
 _refln_observed_status
   1   1   0    7.53   18.89    6.16 o
   2   1   0  967.83  998.57   65.64 o
   3   1   0  576.81  636.24    3.39 o
   4   1   0   51.56   46.28    0.50 o
   5   1   0   90.73  113.03    9.46 o
   6   1   0   29.81   30.08    0.57 o
   7   1   0    2.10    1.59    0.49 o
   8   1   0    1.10    2.71    0.18 o
   9   1   0    0.47    1.21    0.39 o
  10   1   0    3.99    1.55    1.10 <
  11   1   0    4.26    3.88    0.32 o
   0   2   0   60.88   60.61    1.65 o
   1   2   0  246.18  239.55   15.23 o
   2   2   0  794.39  905.08   26.45 o
   3   2   0  226.36  197.53   27.90 o
   4   2   0   90.48  125.54    3.28 o
   5   2   0   49.77   25.93    1.57 o
   6   2   0    0.44   12.64    1.05 o
   7   2   0   10.47   11.93    0.85 o
   8   2   0    3.63    5.33    0.46 o
   9   2   0   15.82   11.76    1.60 o
  10   2   0    0.48    0.21    1.11 <
  11   2   0    2.37    2.57    0.03 o
   1   3   0   43.61   57.56    2.02 o
   2   3   0  134.37  130.80    9.04 o
   3   3   0   50.26   35.58    5.97 o
   4   3   0   40.12   28.49    6.05 o
   5   3   0   18.12   12.42    2.56 o
   6   3   0   16.58   27.04    1.65 o
   7   3   0    3.82    4.89    0.49 o
   8   3   0    2.58    2.62    0.08 o
   9   3   0    5.14    1.92    0.57 o
  10   3   0    2.19    1.44    0.65 <
   0   4   0   46.10   49.60    2.28 o
   1   4   0    3.29    6.27    1.92 o
   2   4   0    1.92    5.71    2.94 <
   3   4   0   47.77   34.34    4.54 o
   4   4   0   23.57   54.52   12.68 o
   5   4   0    2.00    3.04    1.96 <
   6   4   0    0.91    5.32    3.37 <
   7   4   0    3.71    2.10    0.79 <
   8   4   0    2.80    1.87    0.15 o
   9   4   0    5.59    3.05    0.42 o
   1   5   0   35.35   27.78    3.13 o
   2   5   0    1.93    3.99    1.73 <
   3   5   0    3.09    0.42    0.72 <
   4   5   0    7.11    5.17    0.79 o
   5   5   0    1.28    5.02    1.95 <
   6   5   0    1.95    4.27    1.01 o
   7   5   0    1.03    1.91    0.70 <
   8   5   0    0.42    2.26    1.29 <
   0   6   0    9.95   11.93    0.24 o
   1   6   0    6.25    7.83    1.83 o
   2   6   0    1.00    3.15    1.51 <
   3   6   0    4.50    2.36    0.73 o
   4   6   0    0.72    3.44    0.95 o
   5   6   0    1.61    2.73    0.49 o
   6   6   0    4.12    7.21    2.08 o
   7   6   0    4.29    2.34    1.42 <
   1   7   0    1.07    2.44    0.64 o
   2   7   0    0.10   -0.90    0.78 <
   3   7   0    4.54    4.28    1.23 o
   4   7   0    4.68    3.70    0.83 o
   5   7   0    2.80    7.11    1.93 o
   0   8   0    2.98    2.52    0.44 o
 -11   0   1    6.35    4.62    0.48 o
 -10   0   1   11.43    6.51    1.38 o
  -9   0   1   23.18   10.50    1.36 o
  -8   0   1   34.96   19.18    1.74 o
  -7   0   1   16.79   19.45    0.19 o
  -6   0   1    0.01    3.15    0.88 o
  -5   0   1   38.35   31.79   11.60 <
  -4   0   1   55.39   64.86    9.28 o
  -3   0   1 2869.48 2261.63  535.51 o
  -2   0   1   64.26  103.26    8.29 o
  -1   0   1   28.30   62.55    1.14 o
   0   0   1   23.65   28.36    0.54 o
 -11   1   1    2.54    1.69    0.09 o
 -10   1   1    0.84    3.79    1.62 <
  -9   1   1    6.91    5.46    0.91 o
  -8   1   1   22.12   22.64    1.95 o
  -7   1   1    6.66    1.55    0.50 o
  -6   1   1    9.52   12.22    0.70 o
  -5   1   1   22.30   19.14    1.77 o
  -4   1   1   13.61   12.69    1.34 o
  -3   1   1  294.75  342.89   18.33 o
  -2   1   1   97.87  124.64    6.74 o
  -1   1   1  337.89  199.01   19.09 o
   0   1   1  106.05  156.66   25.61 o
 -11   2   1    1.63    0.44    0.45 <
 -10   2   1   10.35    9.81    2.02 o
  -9   2   1    6.87    3.99    0.54 o
  -8   2   1    5.43    4.98    0.31 o
  -7   2   1   31.24   21.74    2.20 o
  -6   2   1   88.09   82.08    0.69 o
  -5   2   1  282.68  373.52   40.95 o
  -4   2   1  497.09  438.24   27.85 o
  -3   2   1  137.26   74.58    6.85 o
  -2   2   1  537.53  561.07    7.47 o
  -1   2   1   28.28   39.30    2.85 o
   0   2   1   22.20   19.08    0.69 o
   1   2   1  122.02  110.76    8.86 o
   2   2   1   52.18   58.22    7.56 o
   3   2   1    6.51    0.46    0.48 <
   4   2   1   52.87   64.31    1.16 o
   5   2   1    9.00    9.31    0.24 o
   6   2   1   35.69   31.91    0.56 o
   7   2   1   14.81   15.89    0.22 o
   8   2   1   44.75   26.31    1.38 o
   9   2   1    3.71    4.24    0.08 o
  10   2   1    5.39    4.68    0.21 o
 -10   3   1    0.38    0.14    1.41 <
  -9   3   1    1.35    1.47    0.26 o
  -8   3   1    3.23    2.59    0.04 o
  -7   3   1   10.09   12.22    0.66 o
  -6   3   1    3.62    2.70    2.70 <
  -5   3   1   32.98   25.58    5.20 o
  -4   3   1   81.21   47.41    5.35 o
  -3   3   1   68.58   66.80    2.21 o
  -2   3   1   73.72   89.18    4.21 o
  -1   3   1    8.64   11.83    3.18 o
   0   3   1   22.23   28.81    0.85 o
   1   3   1    8.55    8.20    5.88 <
   2   3   1  125.43   93.58    8.42 o
   3   3   1    4.81   13.04    1.12 o
   4   3   1   14.10   10.04    2.60 o
   5   3   1    1.06    0.02    0.78 <
   6   3   1   13.80   10.53    1.07 o
   7   3   1   19.39   10.16    0.59 o
   8   3   1    0.46    2.31    0.65 o
   9   3   1    5.45    0.76    1.02 <
  10   3   1    2.74    2.11    0.40 o
 -10   4   1    0.41    1.30    0.96 <
  -9   4   1    1.34    2.25    0.37 o
  -8   4   1    2.22    0.75    1.42 <
  -7   4   1    6.50    3.17    0.61 o
  -6   4   1   12.01    9.57    4.54 <
  -5   4   1    2.28    3.87    1.20 o
  -4   4   1   10.83   11.77    0.88 o
  -3   4   1    6.59    4.45    1.22 o
  -2   4   1    7.65    7.13    3.17 <
  -1   4   1   30.48   18.60    3.57 o
   0   4   1   26.98   26.59    3.04 o
   1   4   1   14.98   28.75    5.52 o
   2   4   1   44.28   29.51    3.58 o
   3   4   1   41.00   57.79    8.62 o
   4   4   1    5.95    1.37    3.19 <
   5   4   1    9.99    3.28    2.51 <
   6   4   1    2.78    2.20    0.74 <
   7   4   1    2.80    2.27    1.54 <
   8   4   1    2.39    2.75    0.31 o
   9   4   1    7.46    6.81    0.23 o
  -9   5   1    1.16    2.35    2.41 <
  -8   5   1    2.31    0.80    0.64 <
  -7   5   1    0.75    1.79    1.24 <
  -6   5   1    1.22    5.89    2.52 <
  -5   5   1    4.40    2.62    1.03 <
  -4   5   1    3.44    5.66    2.25 <
  -3   5   1    5.07    4.09    1.86 <
  -2   5   1   49.07   26.98    3.64 o
  -1   5   1   13.18   22.17    3.52 o
   0   5   1    4.44   11.53    1.03 o
   1   5   1    2.38    3.74    0.45 o
   2   5   1    2.31    1.51    1.35 <
   3   5   1    0.72    3.19    2.43 <
   4   5   1    1.23   12.12    6.73 <
   5   5   1    0.66    4.28    0.67 o
   6   5   1    0.68    2.10    0.75 <
   7   5   1    2.91    2.50    0.82 o
   8   5   1    0.77    2.79    0.14 o
  -7   6   1    7.20    5.85    0.77 o
  -6   6   1    4.10    2.79    1.65 <
  -5   6   1    2.97    3.82    1.13 o
  -4   6   1    6.47    5.50    2.04 <
  -3   6   1    0.63    0.94    0.82 <
  -2   6   1    5.29    5.84    1.04 o
  -1   6   1    1.07    1.40    0.59 <
   0   6   1   16.68   13.80    1.66 o
   1   6   1    2.12    8.23    1.46 o
   2   6   1    3.26    2.61    0.84 o
   3   6   1    0.84    1.90    0.53 o
   4   6   1    1.27    6.86    3.51 <
   5   6   1    0.20    1.65    0.92 <
   6   6   1    8.05    7.35    2.95 <
   7   6   1    2.59    4.35    1.44 o
  -5   7   1    1.74    1.11    1.32 <
  -4   7   1    3.57    4.38    0.73 o
  -3   7   1    0.64    2.58    0.90 <
  -2   7   1    1.52    2.02    1.41 <
  -1   7   1    0.24    1.54    0.58 <
   0   7   1    3.83    3.13    0.53 o
   1   7   1    0.58    1.07    0.25 o
   2   7   1    0.15    4.24    1.54 <
   3   7   1    2.93    3.54    0.48 o
   4   7   1    0.23    0.11    0.99 <
   5   7   1    0.41    1.36    1.52 <
 -12   0   2    1.58    3.18    2.00 <
 -11   0   2   14.69   12.62    1.01 o
 -10   0   2    0.20    4.75    1.08 o
  -9   0   2    3.34    1.62    1.17 <
  -8   0   2    4.26    9.08    1.59 o
  -7   0   2   73.01   63.21    2.15 o
  -6   0   2   26.67  194.04   62.18 o
  -5   0   2   23.51   20.26    0.27 o
  -4   0   2   32.78   15.72    5.02 o
  -3   0   2  681.23  774.12   43.74 o
  -2   0   2  162.64  154.06   16.46 o
  -1   0   2   31.32   34.71    0.34 o
   0   0   2    4.28   -2.62    0.03 <
 -11   1   2    1.51    7.52    0.90 o
 -10   1   2   14.00    8.03    0.70 o
  -9   1   2    6.02    6.69    3.92 <
  -8   1   2    3.39    0.34    0.81 <
  -7   1   2   15.45   10.62    0.49 o
  -6   1   2   62.73   34.68    3.00 o
  -5   1   2    3.91    5.54    1.74 o
  -4   1   2  231.08  218.16   19.15 o
  -3   1   2  562.28  398.62   10.78 o
  -2   1   2 1654.96  680.73   46.45 o
  -1   1   2  102.79  100.71    6.16 o
   0   1   2  593.94  583.11   49.27 o
   1   1   2   73.33   63.11    5.75 o
 -11   2   2    0.05   -0.26    0.19 <
 -10   2   2    1.38   -0.01    0.33 <
  -9   2   2    8.76    9.40    1.72 o
  -8   2   2   31.93   25.74    2.22 o
  -7   2   2   76.40   30.71    3.76 o
  -6   2   2   40.41   44.07    8.50 o
  -5   2   2  485.48  440.85   19.81 o
  -4   2   2  242.04  394.96    6.96 o
  -3   2   2   35.35   97.13    5.31 o
  -2   2   2  422.78  195.18   19.69 o
  -1   2   2  139.74  101.13    5.29 o
   0   2   2    3.16   23.94    4.97 o
   1   2   2    0.50   10.36    4.26 <
 -11   3   2    0.00    0.36    0.54 <
 -10   3   2    3.09    0.43    2.18 <
  -9   3   2    1.00    1.47    1.73 <
  -8   3   2    3.73    0.74    1.92 <
  -7   3   2   50.57   29.33    3.15 o
  -6   3   2    7.95    7.82    4.57 <
  -5   3   2  204.79  153.55    9.15 o
  -4   3   2   13.18    8.66    1.27 o
  -3   3   2   74.45   80.60    1.52 o
  -2   3   2   14.65   30.45    4.91 o
  -1   3   2   25.91   21.07    2.57 o
   0   3   2   85.58   49.03    8.62 o
   1   3   2    6.25    4.59    1.21 o
   2   3   2   29.39   12.39    2.19 o
   3   3   2   14.40   17.92    2.50 o
   4   3   2   15.05   10.54    1.60 o
   5   3   2    5.36   -1.05    0.83 <
   6   3   2    6.01    6.70    0.12 o
   7   3   2    1.97   -0.40    0.89 <
   8   3   2    3.08   10.46    4.41 <
   9   3   2    3.00    1.14    1.57 <
 -10   4   2    2.30    3.19    0.14 o
  -9   4   2    0.34   -0.13    1.25 <
  -8   4   2    2.13    5.60    1.92 <
  -7   4   2   19.55   12.68    1.61 o
  -6   4   2    6.17    3.63    1.10 o
  -5   4   2    7.82    8.51    2.35 o
  -4   4   2    1.86    2.97    0.78 o
  -3   4   2    1.21   11.36    5.54 <
  -2   4   2    6.04   10.72    2.23 o
  -1   4   2   35.81   33.53    3.42 o
   0   4   2   55.50   50.39    6.15 o
   1   4   2   57.50   50.99    1.92 o
   2   4   2   18.11   18.82    1.32 o
   3   4   2   13.86    6.76    2.91 <
   4   4   2    3.40    4.38    1.10 o
   5   4   2    5.77    3.02    2.03 <
   6   4   2    8.02   17.52    1.70 o
   7   4   2    5.92    4.36    0.30 o
   8   4   2    7.72    5.73    0.55 o
   9   4   2    0.45    1.56    0.75 <
  -9   5   2    0.84    0.20    0.90 <
  -8   5   2    7.20    5.80    1.30 o
  -7   5   2    1.01    3.41    0.90 o
  -6   5   2    1.07    4.16    0.79 o
  -5   5   2    9.27   10.69    1.41 o
  -4   5   2    0.41    3.98    1.98 <
  -3   5   2   68.72   41.50    1.72 o
  -2   5   2    2.99    6.95    1.12 o
  -1   5   2   14.88    8.43    0.65 o
   0   5   2    9.51   10.35    0.71 o
   1   5   2    0.79    1.53    0.44 o
   2   5   2    7.38    6.95    1.23 o
   3   5   2    5.95    8.36    0.57 o
   4   5   2    4.05    4.55    1.77 <
   5   5   2    4.24    6.50    1.04 o
   6   5   2    0.95    4.13    1.12 o
   7   5   2    1.90    3.44    0.56 o
   8   5   2    0.06    1.54    0.41 o
  -8   6   2    4.62    3.95    1.64 <
  -7   6   2    5.30    5.72    0.74 o
  -6   6   2    1.43    2.66    1.41 <
  -5   6   2    5.59    3.25    1.09 <
  -4   6   2    3.20    2.41    0.54 o
  -3   6   2    6.69   10.91    1.60 o
  -2   6   2    9.04   10.44    1.49 o
  -1   6   2   53.81   40.05    4.20 o
   0   6   2    1.33    3.29    1.16 <
   1   6   2    6.57    5.11    0.55 o
   2   6   2    6.22    7.00    0.08 o
   3   6   2    4.29    7.83    1.00 o
   4   6   2    0.25    2.08    0.84 <
   5   6   2    0.62    5.33    2.18 <
   6   6   2    3.19    2.40    1.73 <
  -6   7   2    2.79    2.79    1.07 <
  -5   7   2    0.13    1.55    1.18 <
  -4   7   2    1.35    1.11    1.14 <
  -3   7   2    1.77    5.88    1.25 o
  -2   7   2    1.51    1.49    0.60 <
  -1   7   2    1.06    1.85    0.56 o
   0   7   2    2.00    0.92    0.48 <
   1   7   2    2.13    1.57    0.64 <
   2   7   2    1.88    0.74    1.10 <
   3   7   2    0.98    2.49    0.75 o
   4   7   2    1.28    1.81    1.06 <
 -12   0   3    4.61    1.96    1.46 <
 -11   0   3    0.31    2.30    1.70 <
 -10   0   3   22.70   18.97    0.32 o
  -9   0   3    7.96   25.18   22.43 <
  -8   0   3    3.24    0.24    1.38 <
  -7   0   3    3.44   11.44    1.85 o
  -6   0   3   12.33    8.36    5.23 <
  -5   0   3  107.68   70.69   25.34 <
  -4   0   3   61.32   22.89    9.84 <
  -3   0   3   29.96   47.41    0.66 o
  -2   0   3   13.04   12.75    3.32 o
  -1   0   3  683.62  813.72   14.90 o
   0   0   3   19.08   15.91    0.20 o
   1   0   3   13.00   -0.15    4.39 <
 -12   1   3    0.16    0.86    0.63 <
 -11   1   3    2.78    4.59    0.38 o
 -10   1   3   12.07    6.30    0.51 o
  -9   1   3    5.57    8.38    2.65 o
  -8   1   3   25.08   21.29    1.86 o
  -7   1   3   39.16   27.14    4.33 o
  -6   1   3   20.57   16.28    4.67 o
  -5   1   3   36.73   20.81    7.36 <
  -4   1   3   98.14  147.32   13.29 o
  -3   1   3   12.59   62.39    3.55 o
  -2   1   3   98.65  141.63    2.64 o
  -1   1   3  280.57  287.51   11.20 o
   0   1   3   29.20   24.81    6.04 o
   1   1   3    3.08   -1.15    5.76 <
 -11   2   3    0.89    0.85    0.84 <
 -10   2   3    0.65    0.65    1.44 <
  -9   2   3    4.26    8.37    4.08 <
  -8   2   3   41.48   22.01    7.06 o
  -7   2   3    1.51    2.82    2.13 <
  -6   2   3   35.68   33.70    0.25 o
  -5   2   3   43.34   25.04    6.43 o
  -4   2   3   14.80   51.93   27.58 <
  -3   2   3   38.65  110.18   24.02 o
  -2   2   3  265.12  285.61    9.60 o
  -1   2   3    6.62    4.02    0.74 o
   0   2   3    1.21    2.62    1.28 <
   1   2   3   56.62   67.62    1.69 o
   2   2   3   12.38   -0.59    5.67 <
 -11   3   3    1.22    2.23    0.96 <
 -10   3   3    5.27    1.95    1.56 <
  -9   3   3    0.43    3.53    1.20 <
  -8   3   3   20.29   50.30    7.45 o
  -7   3   3   12.42    9.96    0.30 o
  -6   3   3   72.44   57.59    5.48 o
  -5   3   3    0.90    0.39    0.13 <
  -4   3   3   49.32   48.92    3.47 o
  -3   3   3    2.53   25.57    4.21 o
  -2   3   3    0.77    7.72    0.98 o
  -1   3   3   44.12   39.43    2.61 o
   0   3   3   63.73   36.01   16.73 <
   1   3   3   38.78   45.24   10.36 o
   2   3   3    5.81   13.25    2.69 o
 -10   4   3    0.10    1.46    0.43 o
  -9   4   3    4.91    1.69    1.00 <
  -8   4   3   15.16   10.62    1.84 o
  -7   4   3    2.17   25.57   15.40 <
  -6   4   3   43.51   37.81    2.97 o
  -5   4   3   10.11   11.76    2.15 o
  -4   4   3   50.35   37.82    7.42 o
  -3   4   3    4.40   13.70    2.46 o
  -2   4   3   30.96   35.70    2.12 o
  -1   4   3   15.80   20.57    2.00 o
   0   4   3   38.20   33.23    8.27 o
   1   4   3    4.16    5.05    1.47 o
   2   4   3   18.43   20.51    3.77 o
   3   4   3   31.92   20.19    3.30 o
   4   4   3   59.12   81.77   11.34 o
   5   4   3   41.23   35.24    6.89 o
   6   4   3    3.26    2.32    1.56 <
   7   4   3    8.06    9.51    3.49 <
   8   4   3    0.43    0.23    2.04 <
  -9   5   3    4.21    1.81    1.76 <
  -8   5   3    0.74    2.86    1.15 <
  -7   5   3    6.16    5.62    2.42 <
  -6   5   3    4.68    3.68    1.77 <
  -5   5   3    9.55   17.45    1.43 o
  -4   5   3    5.41    7.13    1.37 o
  -3   5   3    0.90    7.48    1.48 o
  -2   5   3    1.16    4.38    0.73 o
  -1   5   3    2.19    2.50    0.43 o
   0   5   3    3.56    3.22    0.27 o
   1   5   3    6.55    7.54    0.60 o
   2   5   3    3.79    8.26    2.58 o
   3   5   3    0.07    1.31    1.46 <
   4   5   3   17.19   16.38    2.18 o
   5   5   3    6.05    5.07    1.63 o
   6   5   3   13.98   16.60    0.98 o
   7   5   3    7.54    6.45    0.84 o
  -8   6   3    0.35    3.08    1.75 <
  -7   6   3    3.01    3.45    0.36 o
  -6   6   3    3.18    4.00    0.83 o
  -5   6   3   13.23    8.30    1.41 o
  -4   6   3   21.18   28.96    2.19 o
  -3   6   3    1.79    4.36    0.51 o
  -2   6   3   36.52   38.20    3.68 o
  -1   6   3    1.59    2.12    0.68 o
   0   6   3    1.21    2.07    0.95 <
   1   6   3    1.47    1.99    0.57 o
   2   6   3    2.16    3.57    1.19 <
   3   6   3    3.17    2.11    0.83 <
   4   6   3   14.79   11.11    1.28 o
   5   6   3    0.68    3.27    2.12 <
   6   6   3    0.77    4.14    0.89 o
  -6   7   3    0.16    3.95    2.08 <
  -5   7   3    0.13    2.01    1.43 <
  -4   7   3    0.19    1.67    0.73 <
  -3   7   3    3.64    4.51    0.53 o
  -2   7   3    2.71    1.92    0.44 o
  -1   7   3    0.78    2.75    0.41 o
   0   7   3    5.64    5.21    0.43 o
   1   7   3    0.17    2.55    1.12 <
   2   7   3   12.49   14.16    0.67 o
   3   7   3    2.15    2.43    0.24 o
 -12   0   4   11.97    1.75    2.03 <
 -11   0   4    2.41    0.96    0.99 <
 -10   0   4    3.11    2.64    1.59 <
  -9   0   4    2.13    3.31    0.17 o
  -8   0   4    2.09    3.22    4.02 <
  -7   0   4   10.29    9.48    5.92 <
  -6   0   4    5.65   41.50   31.65 <
  -5   0   4   45.85   39.07    2.45 o
  -4   0   4    1.79  131.92    6.71 o
  -3   0   4   13.31    8.23    0.21 o
  -2   0   4   40.68   40.12    5.38 o
  -1   0   4   87.80  126.15    5.42 o
   0   0   4    5.49    6.64    0.64 o
 -12   1   4    0.24    1.32    1.98 <
 -11   1   4    6.12    3.73    1.59 <
 -10   1   4    1.32   -0.13    1.24 <
  -9   1   4    1.59    1.80    0.31 o
  -8   1   4    5.49    5.98    2.33 <
  -7   1   4    5.88    6.57    1.10 o
  -6   1   4   15.40   22.93    0.66 o
  -5   1   4   44.05   28.02    1.99 o
  -4   1   4   55.88   83.17    7.33 o
  -3   1   4   25.62   32.19    1.81 o
  -2   1   4  269.40  279.07   15.55 o
  -1   1   4  182.22  256.40   23.48 o
   0   1   4  181.36  223.55   18.50 o
   1   1   4   18.14   14.58    0.43 o
   2   1   4  141.82   68.99   42.22 <
 -11   2   4    2.74    8.43    5.14 <
 -10   2   4    6.39    2.44    1.37 <
  -9   2   4    5.00    5.18    2.41 <
  -8   2   4    8.90    7.54    2.56 <
  -7   2   4   18.84    9.22    1.64 o
  -6   2   4    8.36   18.85    0.84 o
  -5   2   4   47.09   58.69    4.21 o
  -4   2   4    2.87   87.46   14.13 o
  -3   2   4   61.35   72.38    2.14 o
  -2   2   4   22.93   16.40    1.49 o
  -1   2   4  138.18  158.10   13.08 o
   0   2   4  260.11  464.53   30.75 o
   1   2   4    2.76    9.38    1.19 o
   2   2   4    6.15    9.12    0.78 o
 -11   3   4    1.17    6.44    4.38 <
 -10   3   4    3.30    8.17    1.42 o
  -9   3   4   12.77    5.19    3.40 <
  -8   3   4   14.28   14.24    0.07 o
  -7   3   4   28.83   21.96    0.96 o
  -6   3   4    5.02    5.82    0.67 o
  -5   3   4   35.44   28.62    3.28 o
  -4   3   4   19.28   34.45    4.03 o
  -3   3   4   21.92   25.76    1.21 o
  -2   3   4    9.82    9.44    0.74 o
  -1   3   4   62.50   75.42    5.70 o
   0   3   4   31.34   29.57    2.60 o
   1   3   4    2.53    0.40    5.59 <
   2   3   4   41.99   60.00    8.22 o
 -10   4   4    9.53    7.18    1.13 o
  -9   4   4    9.41    9.14    0.53 o
  -8   4   4   22.94   22.60    1.18 o
  -7   4   4   27.56   19.03    0.58 o
  -6   4   4   21.61   26.90    4.39 o
  -5   4   4   13.88   22.30    0.68 o
  -4   4   4    1.34   25.55    8.59 <
  -3   4   4   26.98   30.78    2.91 o
  -2   4   4    2.21    2.49    0.44 o
  -1   4   4    0.28    2.39    1.70 <
   0   4   4   34.89   16.38    3.93 o
   1   4   4   99.65  126.88    3.28 o
   2   4   4   30.05   21.70    4.37 o
   3   4   4    3.46   13.96    3.43 o
  -9   5   4    0.03    2.76    1.49 <
  -8   5   4    2.12    1.23    1.40 <
  -7   5   4    3.61    3.06    1.51 <
  -6   5   4    0.22    4.53    1.44 o
  -5   5   4   17.71   33.69    8.62 o
  -4   5   4   28.41   22.42    2.30 o
  -3   5   4   11.53   22.42    2.07 o
  -2   5   4    1.57    2.29    0.50 o
  -1   5   4   11.06    9.08    0.76 o
   0   5   4    1.32    7.20    2.98 <
   1   5   4    4.63    5.60    0.19 o
   2   5   4   11.07   13.38    3.31 o
   3   5   4   21.83   23.06    0.74 o
  -8   6   4    0.95    3.32    1.56 <
  -7   6   4    2.47    1.96    0.67 <
  -6   6   4    0.67    2.98    1.23 <
  -5   6   4   39.31   45.98    8.86 o
  -4   6   4   26.79   26.33    1.89 o
  -3   6   4    4.62    9.90    0.77 o
  -2   6   4    4.78    2.89    0.80 o
  -1   6   4   11.17   11.03    1.60 o
   0   6   4    0.87    0.75    0.52 <
   1   6   4    6.36    6.02    0.53 o
   2   6   4    0.26    1.38    0.85 <
   3   6   4    6.84    8.43    1.86 o
   4   6   4    2.50    4.57    1.26 o
   5   6   4    0.03    2.63    0.98 <
  -5   7   4    1.46    1.47    0.57 <
  -4   7   4    2.45    6.24    0.60 o
  -3   7   4   14.40   17.08    1.95 o
  -2   7   4    6.92    5.15    0.94 o
  -1   7   4   19.47   19.21    1.00 o
   0   7   4    0.77    0.61    0.57 <
   1   7   4   15.86   13.67    2.63 o
   2   7   4    1.18    2.81    0.42 o
   3   7   4    0.25    1.44    0.41 o
 -12   0   5    0.58    1.21    2.09 <
 -11   0   5    6.47    4.62    0.68 o
 -10   0   5    0.16    2.52    3.78 <
  -9   0   5    6.26    4.62    0.27 o
  -8   0   5    0.16    7.65    4.17 <
  -7   0   5    6.44   13.58    4.58 <
  -6   0   5   85.41   91.15    0.89 o
  -5   0   5    1.11   27.12    1.83 o
  -4   0   5   14.88   28.30    3.51 o
  -3   0   5  132.89  145.68    3.99 o
  -2   0   5    0.32    7.36    1.30 o
  -1   0   5   15.82    4.69    4.38 <
   0   0   5    0.25   13.48    2.36 o
   1   0   5   16.22   12.96    3.96 o
   2   0   5   19.65    5.35    3.50 <
 -12   1   5    0.91    2.20    1.00 <
 -11   1   5    1.20    2.46    0.93 <
 -10   1   5    5.42    3.18    0.88 o
  -9   1   5    1.35    0.31    1.60 <
  -8   1   5    5.78    3.02    3.24 <
  -7   1   5    1.28   16.04    6.51 <
  -6   1   5    5.64    3.82    0.94 o
  -5   1   5   36.93   51.46   10.40 o
  -4   1   5   12.89    9.30    0.91 o
  -3   1   5   24.90   12.43    1.76 o
  -2   1   5   51.65   41.20    2.29 o
  -1   1   5   84.23  104.61    6.11 o
   0   1   5   12.33    7.90    1.40 o
   1   1   5   81.29   77.55   10.23 o
   2   1   5   13.51   12.27    2.25 o
 -11   2   5    0.87    2.11    1.65 <
 -10   2   5    1.03    2.16    1.61 <
  -9   2   5    1.24    6.30    0.40 o
  -8   2   5    6.55    2.36    2.06 <
  -7   2   5    4.59    4.43    6.19 <
  -6   2   5   10.41   13.95    0.66 o
  -5   2   5    8.86   36.75    8.06 o
  -4   2   5   11.71    7.60    0.71 o
  -3   2   5  318.54  365.79   22.24 o
  -2   2   5  152.76  152.75   14.64 o
  -1   2   5  169.47  199.24   16.33 o
   0   2   5   91.09  113.22    5.60 o
   1   2   5   50.31   49.03    2.13 o
   2   2   5    7.03   16.15    4.83 o
 -11   3   5    0.87    5.72    1.16 o
 -10   3   5    0.95    2.32    1.11 <
  -9   3   5    4.92    5.56    3.42 <
  -8   3   5    9.66    8.34    1.03 o
  -7   3   5    6.40   14.89    1.65 o
  -6   3   5    8.72    7.96    0.40 o
  -5   3   5   12.72   23.06    1.69 o
  -4   3   5   14.98   16.45    0.63 o
  -3   3   5   12.04   10.98    1.78 o
  -2   3   5   19.70   17.25    0.57 o
  -1   3   5   67.73   66.45    3.76 o
   0   3   5   74.84   78.74    1.81 o
   1   3   5   37.00   38.27    5.32 o
   3   3   5    9.27    5.93    0.31 o
 -10   4   5    9.44    2.15    5.87 <
  -9   4   5    8.10   10.70    2.50 o
  -8   4   5    9.94   10.30    0.11 o
  -7   4   5    9.91    3.47    3.60 <
  -6   4   5    1.25    2.95    0.51 o
  -5   4   5    0.21   11.79    0.95 o
  -4   4   5   29.58   49.81    1.88 o
  -3   4   5   20.61   16.64    1.55 o
  -2   4   5    3.55    3.15    0.31 o
  -1   4   5   36.29   32.49    3.59 o
   0   4   5   31.95   21.39    0.98 o
   1   4   5    1.58    1.09    1.06 <
   2   4   5   47.38   71.04   11.23 o
   3   4   5   23.36   28.06    6.05 o
  -9   5   5    4.74    4.84    1.45 o
  -8   5   5    7.87   16.94    3.85 o
  -7   5   5   21.26   20.10    4.66 o
  -6   5   5    9.28   10.17    0.20 o
  -5   5   5   19.27   34.24    6.82 o
  -4   5   5   15.24   20.02    0.97 o
  -3   5   5    4.63    9.89    0.77 o
  -2   5   5    2.70    1.76    0.49 o
  -1   5   5    2.98    4.87    0.54 o
   0   5   5    0.91    0.85    0.16 o
   1   5   5    8.69    3.70    0.77 o
   2   5   5   24.25   35.32    4.17 o
   3   5   5    6.55    8.27    3.16 <
   4   5   5   15.82  -32.77    1.97 <
  -8   6   5    0.50    1.62    0.99 <
  -7   6   5    5.25    7.53    2.59 <
  -6   6   5    0.93    2.82    0.28 o
  -5   6   5    8.22   19.38    2.17 o
  -4   6   5    7.07   17.58    2.38 o
  -3   6   5    3.05    3.96    0.60 o
  -2   6   5   15.19    9.00    1.54 o
  -1   6   5    9.47   10.04    1.57 o
   0   6   5   29.94   34.38   13.07 <
   1   6   5    3.75    4.31    0.67 o
   2   6   5    3.42    9.48    2.84 o
   3   6   5    1.29    2.86    2.24 <
   4   6   5    2.92   11.76    6.92 <
  -5   7   5    5.89    7.32    1.33 o
  -4   7   5    0.16    1.75    0.41 o
  -3   7   5    3.62    8.59    1.42 o
  -2   7   5   26.12   22.33    1.40 o
  -1   7   5    0.64    0.56    0.56 <
   0   7   5    3.28    3.83    0.82 o
   1   7   5    4.56    5.72    0.34 o
 -12   0   6    2.12    0.75    2.24 <
 -11   0   6    0.81    4.05    0.35 o
 -10   0   6    3.34    1.71    4.24 <
  -9   0   6    0.12    0.58    3.13 <
  -8   0   6    1.10    4.65    2.14 <
  -7   0   6   59.51   57.53    2.74 o
  -6   0   6  116.32  186.81   55.39 o
  -5   0   6   15.80   12.11    0.49 o
  -4   0   6    1.39    4.07    0.93 o
  -3   0   6   17.45   16.98    0.61 o
  -2   0   6   48.45   24.76    4.37 o
  -1   0   6   24.85   39.39    1.63 o
   0   0   6   12.20   18.32    2.41 o
   1   0   6    2.32    2.61    1.40 <
   2   0   6   11.63   10.88    0.16 o
 -12   1   6    1.49    0.95    0.26 o
 -11   1   6    3.26    3.49    1.15 o
 -10   1   6    1.15    1.60    2.17 <
  -9   1   6    2.30    1.88    0.50 o
  -8   1   6    7.50    7.15    1.95 o
  -7   1   6    5.88    9.16    1.22 o
  -6   1   6    3.11   34.54    9.56 o
  -5   1   6   26.94   28.21    2.36 o
  -4   1   6   31.86   33.70    1.32 o
  -3   1   6    4.61    1.52    0.63 <
  -2   1   6  257.82  285.27   10.33 o
  -1   1   6   10.93   14.25    0.49 o
   0   1   6  175.37  243.96    6.35 o
   1   1   6   10.72    6.22    0.71 o
   2   1   6    7.18    8.35    2.85 <
   3   1   6    4.89   -1.75    3.46 <
 -11   2   6    1.62    3.65    0.28 o
 -10   2   6    1.86    4.58    1.80 <
  -9   2   6    1.76    3.30    3.65 <
  -8   2   6    0.76    3.44    2.08 <
  -7   2   6    1.28    0.96    0.16 o
  -6   2   6   20.96   25.60    2.26 o
  -5   2   6   13.92   14.83    0.33 o
  -4   2   6  217.57  220.43    6.16 o
  -3   2   6   36.82   32.33    1.27 o
  -2   2   6  203.87  236.81   10.57 o
  -1   2   6    1.40   18.20   10.21 <
   0   2   6    4.96    4.10    0.64 o
   1   2   6    4.18    8.59    4.18 <
   2   2   6   12.00   -8.19    3.41 <
   3   2   6    3.31    2.15    0.56 o
 -11   3   6    2.18    5.59    0.39 o
 -10   3   6    3.51    0.50    1.37 <
  -9   3   6   14.47    6.01    3.27 <
  -8   3   6    2.27   -1.23    3.40 <
  -7   3   6    2.09    4.42    0.33 o
  -6   3   6    2.58   17.54    2.70 o
  -5   3   6    3.20    1.14    0.68 <
  -4   3   6    8.86   21.12    1.88 o
  -3   3   6   66.86   78.70    3.88 o
  -2   3   6   34.95   50.25    3.97 o
  -1   3   6  103.66  120.27    8.21 o
   0   3   6   68.50   30.99    5.33 o
   1   3   6   20.51   20.63    0.50 o
   2   3   6    7.60   12.81    3.45 o
   3   3   6    0.78    1.30    2.12 <
 -10   4   6    2.41    1.84    3.78 <
  -9   4   6    3.25    0.97    4.23 <
  -8   4   6   15.80   12.21    3.24 o
  -7   4   6   15.94   26.82    1.44 o
  -6   4   6   63.09   87.41    6.76 o
  -5   4   6   18.54   42.21    3.44 o
  -4   4   6   37.23   39.15    3.58 o
  -3   4   6    0.61    1.19    0.36 o
  -2   4   6    1.31    0.96    0.70 <
  -1   4   6   10.06   10.78    0.22 o
   0   4   6    5.72    4.87    0.90 o
   1   4   6    7.51    8.20    2.20 o
   2   4   6    2.72    5.12    1.28 o
   3   4   6   20.74   25.11    0.22 o
   4   4   6    2.18  -15.97    2.02 <
  -9   5   6    5.02    5.28    0.52 o
  -8   5   6   14.57    7.34    1.72 o
  -7   5   6    1.99    5.48    1.14 o
  -6   5   6   21.19   37.81    6.09 o
  -5   5   6    6.24   17.60    1.72 o
  -4   5   6   42.84   55.51    4.76 o
  -3   5   6   17.10   15.78    0.69 o
  -2   5   6    9.86   15.23    5.66 <
  -1   5   6   15.31   21.19    3.51 o
   0   5   6    2.99    2.93    0.67 o
   1   5   6    0.77    0.32    2.78 <
   2   5   6    0.20    1.00    1.88 <
   3   5   6   15.68   25.07    7.79 o
   4   5   6    4.35    6.25    4.27 <
  -7   6   6    0.42    3.15    0.52 o
  -6   6   6    2.46   11.60    3.57 o
  -5   6   6    8.39   25.66    2.63 o
  -4   6   6   11.88   14.03    0.76 o
  -3   6   6    5.30   12.88    0.87 o
  -2   6   6    5.63    7.26    1.57 o
  -1   6   6    5.94    7.16    0.92 o
   0   6   6    2.11    2.20    1.21 <
   1   6   6    4.42    1.01    5.28 <
   2   6   6    4.54    2.78    1.90 <
   3   6   6    6.40   10.02    3.03 o
  -4   7   6    1.25    0.70    0.43 <
  -3   7   6    4.96    4.84    0.45 o
  -2   7   6    2.28    3.09    0.85 o
  -1   7   6    4.26    8.15    0.55 o
   0   7   6    0.90    2.22    0.65 o
 -12   0   7    0.71   -0.79    1.19 <
 -11   0   7    0.28    0.58    1.91 <
 -10   0   7    7.32    4.49    0.49 o
  -9   0   7    5.45    3.70    3.89 <
  -8   0   7    2.89   10.68    0.46 o
  -7   0   7   10.89   21.12    2.19 o
  -6   0   7   62.50   46.71    5.98 o
  -5   0   7    6.26   13.06    1.33 o
  -4   0   7   20.81   19.74    0.13 o
  -3   0   7    0.85    1.33    0.29 o
  -2   0   7    8.44   11.78    1.06 o
  -1   0   7   15.10   16.13    0.31 o
   0   0   7   11.62    8.10    1.50 o
   1   0   7    3.41    7.40    1.55 o
   2   0   7    0.40   10.10    2.08 o
   3   0   7    0.86    6.81    4.95 <
 -12   1   7    0.03    2.36    3.54 <
 -11   1   7    0.54    2.03    0.53 o
 -10   1   7    5.45    3.90    2.78 <
  -9   1   7    1.74    6.52    2.76 <
  -8   1   7    5.37    2.91    0.45 o
  -7   1   7    8.44   24.31    2.79 o
  -6   1   7   44.00   46.54    2.05 o
  -5   1   7   12.12    9.26    1.63 o
  -4   1   7   23.88   34.51    3.43 o
  -3   1   7  140.27  150.70   10.56 o
  -2   1   7    7.43   18.25    2.33 o
  -1   1   7   14.34   21.30    1.78 o
   0   1   7   20.73   25.17    0.65 o
   1   1   7    1.34    4.00    1.59 <
   2   1   7    0.94    2.12    1.72 <
   3   1   7   19.42   15.66    4.51 o
 -11   2   7    0.90    2.19    3.80 <
 -10   2   7    4.68    4.20    2.21 <
  -9   2   7    0.68    3.28    2.87 <
  -8   2   7   11.25   14.89    1.32 o
  -7   2   7    5.37   11.69    0.92 o
  -6   2   7    3.29   18.68    0.97 o
  -5   2   7   35.43   46.66    4.10 o
  -4   2   7    3.75    5.05    2.26 <
  -3   2   7    3.73   10.52    1.07 o
  -2   2   7   13.32   24.65    9.11 <
  -1   2   7   21.76   24.52    6.57 o
   0   2   7    3.97    0.98    1.54 <
   1   2   7   26.29   12.19    2.31 o
   2   2   7    6.27    2.29    2.21 <
   3   2   7    5.93    8.22    2.75 <
 -11   3   7    2.33    3.50    0.45 o
 -10   3   7    6.18    4.93    3.03 <
  -9   3   7    1.73    4.36    2.04 <
  -8   3   7    8.64    8.74    0.68 o
  -7   3   7   16.47   27.27    4.46 o
  -6   3   7    8.03   14.21    0.74 o
  -5   3   7   42.49   69.56    4.06 o
  -4   3   7    5.95    5.27    0.17 o
  -3   3   7    0.81    2.36    0.66 o
  -2   3   7   40.25   36.93    7.32 o
  -1   3   7    0.26    2.34    0.95 <
   0   3   7    6.57   14.85    2.28 o
   1   3   7   13.11    4.95    1.90 <
   2   3   7    3.83    2.19    1.94 <
   3   3   7   11.23    6.19    1.26 o
   4   3   7   33.03   33.61    7.90 o
 -10   4   7    0.70    1.82    0.31 o
  -9   4   7   12.93   25.03   12.35 <
  -8   4   7    9.62   12.83    0.39 o
  -7   4   7   34.41   34.50    3.21 o
  -6   4   7    5.55   10.06    1.15 o
  -5   4   7    7.46   22.16    1.08 o
  -4   4   7    6.56    6.86    0.80 o
  -3   4   7    0.75    5.35    1.84 <
  -2   4   7    7.41   10.52    1.23 o
  -1   4   7    0.09    1.26    0.57 <
   0   4   7   16.60   14.26    1.79 o
   1   4   7    2.56    6.80    1.13 o
   2   4   7    6.93    4.74    1.11 o
   3   4   7   10.08   26.16    7.76 o
   4   4   7    4.49   11.27    1.55 o
  -9   5   7    1.65    3.77    0.95 o
  -8   5   7    0.30    2.73    0.54 o
  -7   5   7   17.99   30.19    7.32 o
  -6   5   7   16.73   42.05    1.55 o
  -5   5   7    4.32    3.16    0.81 o
  -4   5   7   17.36   21.83    3.14 o
  -3   5   7    7.88    8.69    0.62 o
  -2   5   7    5.59    9.80    1.06 o
  -1   5   7    6.30    5.59    0.44 o
   0   5   7    0.72    2.49    0.75 o
   1   5   7    0.12   -0.12    0.82 <
   2   5   7   20.72   16.99    4.31 o
   4   5   7    1.60    6.51    0.75 o
  -7   6   7    0.48    5.26    1.09 o
  -6   6   7    0.56    1.46    0.39 o
  -5   6   7    7.41   15.43    1.60 o
  -4   6   7    1.40    2.17    0.51 o
  -3   6   7    3.89    3.35    0.33 o
  -2   6   7    2.24    4.09    0.54 o
  -1   6   7    0.81    2.66    0.65 o
   0   6   7    9.14   11.98    3.40 o
   1   6   7    6.45    5.21    1.42 o
   2   6   7    0.24    1.75    3.00 <
 -12   0   8    0.34    4.77    3.80 <
 -11   0   8    2.54    1.11    1.16 <
 -10   0   8    1.08    0.98    0.01 o
  -9   0   8   25.81   23.82    5.98 o
  -8   0   8    4.49   10.37    3.17 o
  -7   0   8    0.00    1.22    0.27 o
  -6   0   8    5.47    3.77    0.49 o
  -5   0   8   19.08   16.76    0.88 o
  -4   0   8   43.70   38.69    2.50 o
  -3   0   8   27.31   27.24    0.86 o
  -2   0   8    5.39    8.39    1.42 o
  -1   0   8    0.53    3.25    2.34 <
   0   0   8    3.43    4.04    1.65 <
   1   0   8    0.19    3.03    1.41 <
   3   0   8    0.03    1.68    2.44 <
 -11   1   8    2.40   10.18    1.26 o
 -10   1   8    4.24    6.10    0.55 o
  -9   1   8   20.81   38.91    4.81 o
  -8   1   8    5.12   20.82    0.94 o
  -7   1   8   29.78   40.80    2.80 o
  -6   1   8   18.30   28.79    2.09 o
  -5   1   8   46.30   53.86   10.33 o
  -4   1   8   15.77   18.60    1.66 o
  -3   1   8    4.41   11.91    5.63 <
  -2   1   8    2.15    2.54    0.35 o
  -1   1   8    1.04   14.19   12.50 <
   0   1   8   13.75   12.27    1.23 o
   1   1   8   17.69   16.43    0.73 o
   2   1   8   10.93   12.81    5.07 <
   3   1   8    1.43    1.33    2.12 <
   4   1   8    0.51   -1.98    2.04 <
 -11   2   8   11.44    4.86    1.55 o
 -10   2   8    0.97    2.70    0.53 o
  -9   2   8    2.09    4.58    0.29 o
  -8   2   8    3.48   22.94    2.78 o
  -7   2   8    5.53    7.41    0.64 o
  -6   2   8    3.00    4.43    0.63 o
  -5   2   8   10.26    3.21    1.12 <
  -4   2   8   45.32   41.89    2.41 o
  -3   2   8    1.45   12.11    5.11 <
  -2   2   8    2.97    6.40    1.99 o
  -1   2   8    3.07    5.23    0.98 o
   0   2   8    3.94    5.53    0.63 o
   1   2   8    9.24    7.03    1.71 o
   2   2   8    3.60    1.71    1.70 <
   3   2   8    0.13    3.79    2.47 <
   4   2   8   11.10   15.56    3.79 o
 -10   3   8   10.13    9.95    1.82 o
  -9   3   8    3.56    7.60    0.63 o
  -8   3   8   24.15   50.81    8.09 o
  -7   3   8   13.88   19.11    0.92 o
  -6   3   8   38.85   78.35    5.98 o
  -5   3   8   24.68   21.02    1.96 o
  -4   3   8    5.99    6.44    0.64 o
  -3   3   8    1.82    3.52    0.54 o
  -2   3   8   17.60   23.94    2.97 o
  -1   3   8    6.97    7.98    3.09 <
   0   3   8    6.93    7.72    0.27 o
   1   3   8   21.91   19.01    1.68 o
   2   3   8   12.52   34.03    4.75 o
   3   3   8    4.20    5.94    1.76 o
   4   3   8   10.00   11.07    3.76 <
 -10   4   8    4.98    5.40    0.45 o
  -9   4   8    4.47    6.30    0.56 o
  -8   4   8    5.94    9.52    1.58 o
  -7   4   8    1.89    4.80    0.49 o
  -6   4   8    0.29    1.17    0.88 <
  -5   4   8    5.95    5.20    0.80 o
  -4   4   8    2.70    3.68    0.40 o
  -3   4   8    2.36    2.16    0.34 o
  -2   4   8    3.64    7.02    2.30 o
  -1   4   8    4.02    2.22    0.71 o
   0   4   8    0.08    0.75    0.85 <
   1   4   8    0.42    0.79    0.46 <
   2   4   8    2.20    6.37    1.47 o
   4   4   8    4.47    0.64    0.78 <
  -8   5   8    0.97    8.97    0.61 o
  -7   5   8    9.52   20.09    1.64 o
  -6   5   8    5.07   10.11    1.19 o
  -5   5   8    8.65   10.87    1.46 o
  -4   5   8    1.96    4.69    0.71 o
  -3   5   8    0.00    2.64    0.97 <
  -2   5   8    4.26    2.80    0.76 o
  -1   5   8   19.71   18.43    2.50 o
   0   5   8    5.99    6.21    0.86 o
   1   5   8    1.86    6.22    1.16 o
   2   5   8    1.02    7.20    2.48 <
   3   5   8    0.01    3.21    1.75 <
  -6   6   8    0.12    2.03    0.57 o
  -5   6   8    0.68    2.15    0.55 o
  -4   6   8    0.45    0.57    0.24 <
  -3   6   8    1.49    2.69    0.54 o
  -2   6   8    3.33    2.62    0.60 o
  -1   6   8    1.63    2.50    0.76 o
   0   6   8    1.17    3.11    1.14 <
 -11   0   9    2.41    2.77    0.52 o
 -10   0   9    0.23    2.05    0.93 <
  -9   0   9    0.17    3.42    2.37 <
  -8   0   9    5.04    5.38    0.22 o
  -7   0   9    0.25    2.00    0.73 <
  -6   0   9   23.60   29.74    2.20 o
  -5   0   9    0.23    2.54    1.25 <
  -4   0   9   11.71   14.69    0.73 o
  -3   0   9   35.11   42.73    1.00 o
  -2   0   9   12.04   12.94    0.25 o
   0   0   9    2.22    2.25    0.43 o
   1   0   9    4.24    4.57    2.35 <
   3   0   9    0.11    0.08    0.75 <
   4   0   9    8.10   -3.49    2.05 <
 -11   1   9    2.65    3.62    0.40 o
 -10   1   9    0.13    7.64    1.23 o
  -9   1   9    3.42   16.28    1.82 o
  -8   1   9   10.95   14.80    1.14 o
  -7   1   9    2.62    5.51    0.85 o
  -6   1   9    9.40    7.72    0.56 o
  -5   1   9    5.41    6.25    0.56 o
  -4   1   9    1.24    1.02    0.38 <
  -3   1   9   37.23   39.48    3.29 o
  -2   1   9   17.54   33.59    6.64 o
  -1   1   9   28.99   33.52    1.23 o
   0   1   9    0.39    0.43    0.48 <
   1   1   9   47.56   32.06   10.41 o
   2   1   9   16.31   17.29    0.01 o
   3   1   9    5.90    8.63    2.07 o
   4   1   9    2.22    6.61    1.60 o
 -11   2   9    1.27    1.17    0.94 <
 -10   2   9   10.69   16.28    1.91 o
  -9   2   9    6.11   20.67    1.14 o
  -8   2   9    5.28   16.62    1.13 o
  -7   2   9    6.98   10.88    1.50 o
  -6   2   9    3.49    7.45    1.46 o
  -5   2   9    0.90    1.94    0.43 o
  -4   2   9    5.00    3.76    0.66 o
  -3   2   9    4.12    6.01    0.85 o
  -2   2   9    1.00    2.88    1.34 <
  -1   2   9   12.28   18.08    1.86 o
   0   2   9   17.30    7.81    3.26 <
   1   2   9   19.38   26.58    4.43 o
   2   2   9   11.41    8.84    1.38 o
   3   2   9   21.71   28.32   15.88 <
   4   2   9    5.45    5.15    2.34 <
 -10   3   9    6.22   13.70    2.50 o
  -9   3   9    7.22   14.24    3.07 o
  -8   3   9   11.45   11.79    1.57 o
  -7   3   9    2.08    8.65    0.74 o
  -6   3   9    4.22   11.34    1.37 o
  -5   3   9   14.80   18.86    1.02 o
  -4   3   9    0.27    1.17    0.40 <
  -3   3   9   19.34   19.19    0.86 o
  -2   3   9    1.66    3.09    0.34 o
  -1   3   9    0.17    5.01    1.49 o
   0   3   9    7.49    8.26    0.29 o
   1   3   9    7.92    7.25    1.55 o
   2   3   9    3.29    4.95    1.12 o
   3   3   9   13.61   11.21    5.99 <
   4   3   9   16.39   13.64    4.96 <
  -9   4   9    0.70    8.45    2.40 o
  -8   4   9    3.16    9.43    0.56 o
  -7   4   9    0.92    2.78    0.73 o
  -6   4   9    3.46    6.46    2.11 o
  -5   4   9    1.85    3.34    0.57 o
  -4   4   9    1.35    3.48    0.98 o
  -3   4   9    2.16    1.32    0.51 <
  -2   4   9    7.40    5.53    0.84 o
  -1   4   9    4.38    3.04    0.77 o
   0   4   9    8.35   12.15    2.82 o
   1   4   9    7.09    3.68    1.19 o
   2   4   9    1.30    8.46    1.70 o
   3   4   9    2.56    3.44    1.45 <
  -7   5   9    1.89    2.73    0.80 o
  -6   5   9    1.17    5.18    1.09 o
  -5   5   9    0.59    2.39    0.51 o
  -4   5   9    4.18    3.79    1.04 o
  -3   5   9    8.22    7.59    0.40 o
  -2   5   9    1.37    6.12    1.76 o
  -1   5   9    3.03    1.28    0.39 o
   0   5   9    2.06    8.66    3.23 <
   1   5   9    1.89    2.81    0.95 <
 -11   0  10    0.96   11.01    2.53 o
 -10   0  10    2.11   12.50    7.08 <
  -9   0  10    0.27    0.80    1.62 <
  -8   0  10    0.11    1.20    0.78 <
  -7   0  10    6.63   12.78    2.99 o
  -6   0  10    1.11    2.09    0.99 <
  -5   0  10   20.01   19.76    1.42 o
  -4   0  10    1.56    5.39    0.72 o
  -3   0  10   10.39    8.82    1.07 o
  -2   0  10   29.55   35.27    6.82 o
  -1   0  10   70.83   54.60   11.45 o
   0   0  10   14.76   17.47    0.87 o
   1   0  10    7.59    6.40    1.76 o
   2   0  10    4.94    2.79    1.56 <
   3   0  10    1.05    2.58    0.96 <
   4   0  10    4.40    5.53    0.87 o
 -11   1  10    2.37    4.68    0.25 o
 -10   1  10    0.44   17.51    5.05 o
  -9   1  10    2.27    2.49    0.39 o
  -8   1  10    2.65    5.84    1.20 o
  -7   1  10    6.68    7.00    0.81 o
  -6   1  10    0.05    1.59    0.41 o
  -5   1  10    3.71    2.73    0.26 o
  -4   1  10    1.46    1.95    0.46 o
  -3   1  10   21.67   33.36    5.70 o
  -2   1  10   23.09   36.11    6.26 o
  -1   1  10    8.02   10.77    1.85 o
   0   1  10   29.19   47.74    2.89 o
   1   1  10    3.77    1.96    0.91 <
   2   1  10   19.72   13.65    1.21 o
   3   1  10    0.61    3.21    1.18 <
   4   1  10    6.97   13.94    2.50 o
 -10   2  10    4.62   11.69    3.89 o
  -9   2  10   11.85   15.58    0.55 o
  -8   2  10    0.12    2.52    0.44 o
  -7   2  10    2.01    4.38    1.47 <
  -6   2  10    1.82    1.63    0.60 <
  -5   2  10    3.68    3.05    0.27 o
  -4   2  10    1.34    3.16    1.16 <
  -3   2  10    4.24    4.22    0.45 o
  -2   2  10    2.52    7.24    0.94 o
  -1   2  10    5.14   11.61    1.57 o
   0   2  10   14.72   11.36    1.75 o
   1   2  10    0.64    3.85    1.52 <
   2   2  10    5.78    8.67    1.15 o
   3   2  10    0.87    1.15    1.34 <
  -9   3  10    0.43    0.74    1.12 <
  -8   3  10    3.32    6.17    0.84 o
  -7   3  10   12.02   21.85    1.26 o
  -6   3  10    6.93   10.38    0.74 o
  -5   3  10    0.62    8.84    2.48 o
  -4   3  10    1.79    1.97    0.39 o
  -3   3  10    4.58    5.15    0.28 o
  -2   3  10    0.87    2.62    0.36 o
  -1   3  10    0.57   -0.08    0.33 <
   0   3  10    1.75    3.28    0.60 o
   1   3  10   12.46   20.10    2.55 o
   2   3  10    0.79    7.02    2.41 <
  -8   4  10    0.03   -0.12    0.23 <
  -7   4  10    1.17    2.19    0.70 o
  -6   4  10    0.85    2.06    0.62 o
  -5   4  10   11.02   10.08    0.38 o
  -4   4  10    2.49    2.77    0.45 o
  -3   4  10    0.43    1.76    0.39 o
  -2   4  10    4.93    5.23    0.71 o
  -1   4  10    1.58    2.33    0.42 o
   0   4  10    1.80    4.90    1.80 <
   1   4  10    0.25    0.15    0.95 <
  -6   5  10    0.19    1.90    1.20 <
  -5   5  10    0.56    3.81    0.78 o
  -4   5  10    4.18    5.78    0.81 o
  -3   5  10    1.62    1.24    0.58 <
  -2   5  10    2.03    3.54    0.66 o
  -1   5  10    0.57    3.71    1.47 <
 -10   0  11    0.04    0.14    0.44 <
  -9   0  11    5.55   10.46    2.80 o
  -8   0  11    1.16    2.12    0.22 o
  -7   0  11    0.84   19.63    6.47 o
  -6   0  11   27.45   16.43    4.84 o
  -5   0  11    4.81    3.60    0.65 o
  -4   0  11   24.42   21.24    3.52 o
  -3   0  11    0.31    2.51    0.88 <
  -2   0  11    1.83    2.94    1.56 <
  -1   0  11   70.58   35.10    8.16 o
   0   0  11    0.01   -0.46    1.75 <
   2   0  11    1.04    0.31    1.50 <
 -10   1  11    1.14    0.09    0.65 <
  -9   1  11    0.41    0.95    0.95 <
  -8   1  11    0.20    2.54    0.21 o
  -7   1  11    0.69    1.48    0.75 <
  -6   1  11    3.29    4.55    2.03 <
  -5   1  11    4.05    8.05    1.90 o
  -4   1  11   43.12   43.22    5.26 o
  -3   1  11   42.26   47.79    4.59 o
  -2   1  11   37.63   47.29    9.52 o
  -1   1  11   15.98   19.74    2.13 o
   0   1  11    1.46   -0.09    1.06 <
   1   1  11    7.17    7.58    0.06 o
   2   1  11    5.64    4.75    0.52 o
  -9   2  11    1.28    2.15    0.22 o
  -8   2  11    2.74    7.29    1.28 o
  -7   2  11    2.55    3.30    0.63 o
  -6   2  11    8.16   10.77    0.33 o
  -5   2  11    4.80    8.76    1.39 o
  -4   2  11    0.89    2.52    0.76 o
  -3   2  11    2.03    5.04    0.92 o
  -2   2  11    0.47    0.53    0.97 <
  -1   2  11    8.93    7.80    0.59 o
   0   2  11    6.31    6.94    1.03 o
   1   2  11    6.91    9.15    2.70 o
   2   2  11    3.75    1.90    1.79 <
  -8   3  11    1.26    5.65    1.22 o
  -7   3  11    8.66    8.73    1.28 o
  -6   3  11    6.00    7.22    0.67 o
  -5   3  11    0.60    1.42    0.22 o
  -4   3  11    3.43    2.47    0.42 o
  -3   3  11    6.49    6.77    2.08 o
  -2   3  11    3.19    4.79    1.09 o
  -1   3  11    2.16    1.60    0.57 <
   0   3  11    3.22    9.65    1.91 o
   1   3  11    2.32    4.18    1.16 o
  -7   4  11    0.28    0.46    0.32 <
  -6   4  11    1.14    1.48    0.57 <
  -5   4  11    0.35    1.70    0.12 o
  -4   4  11    1.34    1.44    0.62 <
  -3   4  11    1.90    2.58    0.65 o
  -2   4  11    0.33    1.66    0.54 o
  -1   4  11    5.16    2.80    0.66 o
  -9   0  12    0.57    0.60    0.10 o
  -8   0  12    0.23    1.44    0.83 <
  -7   0  12    1.32    1.36    0.65 <
  -6   0  12    0.28    4.83    0.96 o
  -5   0  12    0.65    0.67    0.63 <
  -4   0  12    2.55    1.35    0.87 <
  -3   0  12    5.87    9.08    0.33 o
  -2   0  12    1.04    9.49    3.47 <
  -1   0  12    0.38    2.54    0.38 o
   0   0  12   10.41    7.95    0.87 o
   1   0  12    2.56    4.89    1.75 <
  -9   1  12    2.08    3.48    0.20 o
  -8   1  12    0.18    0.28    0.46 <
  -7   1  12    7.33   11.85    0.86 o
  -6   1  12    1.38    1.07    0.16 o
  -5   1  12   31.29   27.42    4.04 o
  -4   1  12    0.17    2.89    0.75 o
  -3   1  12    7.15   13.65    1.82 o
  -2   1  12    5.01    4.57    0.52 o
  -1   1  12    3.20    2.88    0.76 o
   0   1  12    0.32   -0.38    0.78 <
  -8   2  12    0.94    2.04    0.13 o
  -7   2  12    6.15    6.72    1.11 o
  -6   2  12    2.44    5.15    0.57 o
  -5   2  12    7.74    6.51    0.63 o
  -4   2  12    0.10    2.93    0.56 o
  -3   2  12   15.53   15.78    2.29 o
  -2   2  12    0.95    2.26    0.53 o
  -1   2  12    2.78    3.84    0.77 o
   0   2  12    0.19    1.22    0.68 <
  -7   3  12    4.12    6.65    1.07 o
  -6   3  12    3.04    3.39    0.14 o
  -5   3  12    1.12    2.76    0.86 o
  -4   3  12    0.61    1.22    0.23 o
  -3   3  12    0.84    1.30    0.03 o
  -2   3  12    0.36    1.94    0.38 o
  -7   0  13    0.03    2.04    0.41 o
  -6   0  13    0.33    3.17    0.82 o
  -5   0  13    3.95    3.51    0.40 o
  -4   0  13    0.12    0.15    0.34 <
  -3   0  13    3.27    3.98    0.29 o
  -2   0  13    3.43    3.74    0.63 o
  -7   1  13    0.61    1.25    0.27 o
  -6   1  13    2.29    4.87    0.79 o
  -5   1  13    1.81    2.08    0.29 o
  -4   1  13    4.36    5.38    1.12 o
  -3   1  13    1.43    0.85    0.69 <
  -2   1  13    1.36    3.10    0.28 o
  -5   2  13    0.45    4.68    1.82 <
  -4   2  13    6.65   14.18    2.01 o
