# Supplementary material for: Optimal estimated standard uncertainties of reflection intensities for kinematical refinement from 3D electron diffraction data
Source: Acta Crystallogr A Found Adv. 2023 Aug 14;79(Pt 5):427–39. doi: 10.1107/S2053273323005053 (PMC10483590; doi:10.1107/S2053273323005053)
Supplement: Supplementary file 4 [file a-79-00427-ibuprofen_model2sup4.hkl]

#
# h,k,l, Fc-squared, Fo-squared, sigma(Fo-squared) and status flag
#
data_ibuprofen_model2
_shelx_title                             '   '
_shelx_refln_list_code                   4
_shelx_F_calc_maximum                    57.74
_exptl_crystal_F_000                     184.42
_reflns_d_resolution_high                0.9987

loop_
 _symmetry_equiv_pos_as_xyz
 'x, y, z'
 '-x, y+1/2, -z'

_cell_length_a                           12.368
_cell_length_b                           8.0205
_cell_length_c                           13.5364
_cell_angle_alpha                        90
_cell_angle_beta                         112.2347
_cell_angle_gamma                        90

_shelx_F_squared_multiplier              1.000

loop_
 _refln_index_h
 _refln_index_k
 _refln_index_l
 _refln_F_squared_calc
 _refln_F_squared_meas
 _refln_F_squared_sigma
 _refln_observed_status
   1   1   0    1.06   21.14    3.34 o
   2   1   0  929.59 1464.40  310.00 o
   3   1   0  541.31  894.98  189.46 o
   4   1   0   52.98   56.32   12.03 o
   5   1   0  107.55  143.71   30.50 o
   6   1   0   41.89   36.13    7.79 o
   7   1   0    3.19    1.82    0.83 <
   8   1   0    1.00    3.11    1.04 <
   9   1   0    0.25    1.38    0.80 <
  10   1   0    4.42    1.78    0.91 <
  11   1   0    4.54    4.45    1.35 o
   0   2   0   63.27   76.34   16.21 o
   1   2   0  237.76  325.86   48.85 o
   2   2   0  935.65 1421.52  212.47 o
   3   2   0  258.18  274.81   41.38 o
   4   2   0   56.17  145.66   30.88 o
   5   2   0   32.04   29.96    6.49 o
   6   2   0    3.07   14.55    3.27 o
   7   2   0   20.57   13.99    3.15 o
   8   2   0    8.07    6.15    1.59 o
   9   2   0   15.98   13.59    3.06 o
  10   2   0    0.30    0.24    0.60 <
  11   2   0    3.37    2.94    0.97 o
   1   3   0   55.32   71.09   10.89 o
   2   3   0  186.77  180.10   27.15 o
   3   3   0   42.38   42.03    6.55 o
   4   3   0   39.54   33.75    5.30 o
   5   3   0   14.70   14.34    2.43 o
   6   3   0   19.31   31.48    6.84 o
   7   3   0    4.92    5.62    1.50 o
   8   3   0    1.21    3.00    0.97 o
   9   3   0    3.29    2.20    0.82 <
  10   3   0    3.70    1.65    0.72 <
   0   4   0   45.03   59.04   12.54 o
   1   4   0    6.03    7.24    1.44 o
   2   4   0    2.00    6.55    1.51 o
   3   4   0   56.20   41.42    6.43 o
   4   4   0   29.01   64.18    9.74 o
   5   4   0    3.69    3.49    1.11 o
   6   4   0    1.94    6.10    1.73 o
   7   4   0    0.78    2.40    0.85 <
   8   4   0    1.46    2.14    0.93 <
   9   4   0    8.10    3.51    1.07 o
   1   5   0   43.36   33.07    5.13 o
   2   5   0    1.03    4.57    1.42 o
   3   5   0    1.66    0.48    0.77 <
   4   5   0    7.30    5.95    1.35 o
   5   5   0    1.79    5.75    1.38 o
   6   5   0    1.66    4.89    1.25 o
   7   5   0    0.16    2.18    1.10 <
   8   5   0    1.68    2.59    1.13 <
   0   6   0   12.29   13.80    2.98 o
   1   6   0   10.18    9.05    1.61 o
   2   6   0    1.28    3.61    1.38 <
   3   6   0    3.39    2.71    1.06 <
   4   6   0    1.43    3.94    1.10 o
   5   6   0    1.24    3.13    0.96 o
   6   6   0    6.23    8.29    1.66 o
   7   6   0    2.08    2.67    0.99 <
   1   7   0    1.54    2.79    0.81 o
   2   7   0    0.30   -1.03    0.78 <
   3   7   0    7.08    4.93    1.32 o
   4   7   0    4.65    4.25    1.17 o
   5   7   0    4.07    8.16    1.58 o
   0   8   0    0.82    2.88    0.72 o
 -11   0   1    4.52    5.30    1.39 o
 -10   0   1   11.81    7.50    1.82 o
  -9   0   1   15.08   12.06    2.71 o
  -8   0   1   31.80   22.38    4.85 o
  -7   0   1   29.58   23.10    5.00 o
  -6   0   1    3.54    3.63    1.01 o
  -5   0   1   29.55   37.15    7.95 o
  -4   0   1   80.92   84.40   17.98 o
  -3   0   1 2674.51 3333.55  706.40 o
  -2   0   1  137.53  165.81   35.32 o
  -1   0   1    8.12   66.70   14.32 o
   0   0   1   12.97   32.47    7.41 o
 -11   1   1    2.81    1.94    0.61 o
 -10   1   1    2.61    4.35    0.99 o
  -9   1   1    9.52    6.30    1.29 o
  -8   1   1   30.84   26.68    4.73 o
  -7   1   1    2.72    1.77    1.08 <
  -6   1   1   11.48   14.17    2.24 o
  -5   1   1   23.85   22.53    3.48 o
  -4   1   1    4.78   14.40    2.29 o
  -3   1   1  353.45  509.52   88.16 o
  -2   1   1  122.12  173.59   37.08 o
  -1   1   1  292.12  271.82   40.90 o
   0   1   1   99.29  207.31   31.15 o
 -11   2   1    0.39    0.50    0.51 <
 -10   2   1    9.20   11.28    2.62 o
  -9   2   1    5.12    4.57    1.27 o
  -8   2   1    3.68    5.71    1.56 o
  -7   2   1   34.05   25.58    5.62 o
  -6   2   1   96.13  101.36   21.63 o
  -5   2   1  399.70  552.79  117.18 o
  -4   2   1  563.36  643.47   96.45 o
  -3   2   1  102.23   90.30   13.75 o
  -2   2   1  470.76  764.34  114.32 o
  -1   2   1   24.33   46.46    6.99 o
   0   2   1   30.84   23.40    3.61 o
   1   2   1  107.06  139.49   20.99 o
   2   2   1   75.19   75.10   11.46 o
   3   2   1    4.08    0.52    0.84 <
   4   2   1   77.51   81.03   17.32 o
   5   2   1   21.43   11.02    2.73 o
   6   2   1   65.07   39.31    8.59 o
   7   2   1   22.47   18.60    4.26 o
   8   2   1   63.51   31.69    7.03 o
   9   2   1    6.33    4.88    1.65 <
  10   2   1    6.24    5.38    1.68 o
 -10   3   1    0.79    0.17    0.61 <
  -9   3   1    1.40    1.68    0.83 <
  -8   3   1    3.23    2.97    1.10 <
  -7   3   1   13.72   14.16    3.30 o
  -6   3   1    1.39    3.08    1.16 <
  -5   3   1   27.81   29.81    4.66 o
  -4   3   1   80.42   57.88    8.94 o
  -3   3   1   71.99   81.93   12.48 o
  -2   3   1   86.22  112.30   17.08 o
  -1   3   1   10.28   13.75    2.14 o
   0   3   1   35.34   35.04    5.32 o
   1   3   1    4.43    9.37    1.76 o
   2   3   1  122.60  117.80   17.86 o
   3   3   1    7.34   15.09    3.06 o
   4   3   1    9.12   11.53    2.26 o
   5   3   1    0.83    0.02    0.63 <
   6   3   1   13.45   12.17    2.85 o
   7   3   1   18.73   11.76    2.78 o
   8   3   1    2.85    2.65    1.02 <
   9   3   1    3.37    0.87    0.74 <
  10   3   1    4.14    2.43    0.98 <
 -10   4   1    1.27    1.49    0.74 <
  -9   4   1    3.93    2.58    1.06 <
  -8   4   1    2.04    0.86    0.75 <
  -7   4   1    4.14    3.64    1.08 o
  -6   4   1   10.60   11.02    1.96 o
  -5   4   1    5.07    4.46    1.15 o
  -4   4   1   16.44   13.74    2.52 o
  -3   4   1    8.37    5.14    1.43 o
  -2   4   1   10.31    8.26    1.82 o
  -1   4   1   22.23   21.53    3.28 o
   0   4   1   22.83   30.95    4.70 o
   1   4   1    8.57   32.92    5.01 o
   2   4   1   39.36   34.73    5.45 o
   3   4   1   81.25   72.84   11.15 o
   4   4   1    1.25    1.56    1.30 <
   5   4   1    5.88    3.76    1.29 <
   6   4   1    3.36    2.53    0.92 <
   7   4   1    1.26    2.59    0.92 <
   8   4   1    3.59    3.15    1.01 o
   9   4   1    9.53    7.84    1.92 o
  -9   5   1    1.51    2.69    1.11 <
  -8   5   1    1.37    0.91    0.74 <
  -7   5   1    0.13    2.05    0.83 <
  -6   5   1    3.87    6.78    1.39 o
  -5   5   1    1.38    2.99    1.06 <
  -4   5   1    2.88    6.49    1.54 o
  -3   5   1    6.53    4.71    1.36 o
  -2   5   1   47.25   31.88    5.16 o
  -1   5   1   14.65   25.70    3.91 o
   0   5   1    9.57   13.37    2.11 o
   1   5   1    4.83    4.31    0.86 o
   2   5   1    0.44    1.73    0.87 <
   3   5   1    1.38    3.65    1.11 o
   4   5   1    3.57   13.94    2.37 o
   5   5   1    0.45    4.90    1.41 o
   6   5   1    1.07    2.41    1.43 <
   7   5   1    4.15    2.87    1.03 <
   8   5   1    1.48    3.20    1.03 o
  -7   6   1    7.16    6.72    1.41 o
  -6   6   1    6.51    3.21    1.04 o
  -5   6   1    2.06    4.37    1.36 o
  -4   6   1    7.80    6.33    1.52 o
  -3   6   1    2.94    1.08    0.96 <
  -2   6   1    4.53    6.70    1.63 o
  -1   6   1    3.15    1.61    0.41 o
   0   6   1   15.88   15.95    2.52 o
   1   6   1    8.93    9.53    1.62 o
   2   6   1    3.60    3.00    0.78 o
   3   6   1    1.08    2.17    0.91 <
   4   6   1    0.82    7.85    1.66 o
   5   6   1    1.16    1.89    0.93 <
   6   6   1   10.27    8.47    1.78 o
   7   6   1    3.24    4.98    1.60 o
  -5   7   1    1.88    1.27    0.99 <
  -4   7   1    6.68    5.04    1.37 o
  -3   7   1    1.60    2.95    1.09 <
  -2   7   1    3.69    2.32    1.12 <
  -1   7   1    0.25    1.76    0.39 o
   0   7   1    2.20    3.58    0.78 o
   1   7   1    0.08    1.22    0.52 <
   2   7   1    1.13    4.86    0.97 o
   3   7   1    0.98    4.04    1.13 o
   4   7   1    1.26    0.12    0.73 <
   5   7   1    0.76    1.55    0.88 <
 -12   0   2    2.88    3.65    1.02 o
 -11   0   2   21.96   14.69    3.25 o
 -10   0   2    4.69    5.47    1.39 o
  -9   0   2    0.03    1.85    0.72 <
  -8   0   2   12.38   10.57    2.51 o
  -7   0   2  117.99   81.56   17.50 o
  -6   0   2    0.06  214.76   45.55 o
  -5   0   2   23.95   23.86    5.44 o
  -4   0   2   21.19   18.17    4.31 o
  -3   0   2  551.62 1037.47  220.06 o
  -2   0   2  160.07  209.91   44.73 o
  -1   0   2   27.78   42.21    9.04 o
   0   0   2    3.29   -3.01    1.12 <
 -11   1   2    8.43    8.68    1.42 o
 -10   1   2   11.98    9.24    1.52 o
  -9   1   2    5.83    7.68    1.27 o
  -8   1   2    1.22    0.39    0.47 <
  -7   1   2   13.92   12.28    2.11 o
  -6   1   2   53.86   41.19    6.47 o
  -5   1   2    6.94    6.42    1.56 o
  -4   1   2  228.21  291.85   62.05 o
  -3   1   2  550.41  570.80  121.33 o
  -2   1   2 1736.96 1053.46  159.68 o
  -1   1   2  102.54  132.83   19.91 o
   0   1   2  605.74  864.85  149.56 o
   1   1   2   58.74   76.68   16.84 o
 -11   2   2    1.02   -0.30    0.43 <
 -10   2   2    0.65   -0.01    0.41 <
  -9   2   2   12.91   10.88    1.81 o
  -8   2   2   40.00   30.47    4.69 o
  -7   2   2   42.56   35.18    5.45 o
  -6   2   2   52.75   53.32    9.55 o
  -5   2   2  502.48  618.23  131.45 o
  -4   2   2  267.41  541.43  114.81 o
  -3   2   2   55.55  122.24   26.19 o
  -2   2   2  453.08  282.94   42.93 o
  -1   2   2  161.29  137.80   20.74 o
   0   2   2    2.70   27.49    4.80 o
   1   2   2    3.28   11.98    5.05 <
 -11   3   2    0.59    0.42    0.67 <
 -10   3   2    1.07    0.50    0.86 <
  -9   3   2    1.87    1.69    1.09 <
  -8   3   2    0.88    0.85    1.01 <
  -7   3   2   59.25   35.15    5.54 o
  -6   3   2    6.31    8.98    1.91 o
  -5   3   2  234.14  203.98   30.90 o
  -4   3   2   14.17   10.06    2.07 o
  -3   3   2   82.82  100.11   15.15 o
  -2   3   2   24.94   36.36    5.52 o
  -1   3   2   27.18   24.93    3.78 o
   0   3   2   55.58   57.19    8.65 o
   1   3   2    5.11    5.27    1.11 o
   2   3   2   21.15   14.34    2.76 o
   3   3   2   19.45   21.02    4.79 o
   4   3   2   20.16   12.33    3.12 o
   5   3   2    0.04   -1.20    0.97 <
   6   3   2    6.00    7.70    2.23 o
   7   3   2    1.46   -0.46    0.97 <
   8   3   2    5.78   12.03    5.43 <
   9   3   2    3.02    1.31    1.55 <
 -10   4   2    0.76    3.65    1.38 <
  -9   4   2    0.01   -0.15    0.70 <
  -8   4   2    4.31    6.44    1.28 o
  -7   4   2   20.52   14.72    2.61 o
  -6   4   2    3.51    4.15    1.28 o
  -5   4   2    9.29    9.82    2.24 o
  -4   4   2    1.28    3.40    1.39 <
  -3   4   2    7.08   13.17    2.33 o
  -2   4   2    2.96   12.26    1.94 o
  -1   4   2   40.85   39.99    6.03 o
   0   4   2   75.75   62.53    9.46 o
   1   4   2   57.51   61.14    9.24 o
   2   4   2   18.98   21.91    3.58 o
   3   4   2   11.81    7.80    2.36 o
   4   4   2    1.69    5.01    1.44 o
   5   4   2    3.70    3.45    1.27 <
   6   4   2   20.11   20.49    4.60 o
   7   4   2    6.08    5.00    1.57 o
   8   4   2    8.81    6.59    1.87 o
   9   4   2    0.83    1.78    0.92 <
  -9   5   2    0.80    0.23    0.62 <
  -8   5   2    6.42    6.66    1.46 o
  -7   5   2    2.17    3.91    1.18 o
  -6   5   2    1.65    4.77    1.33 o
  -5   5   2   12.78   12.37    2.41 o
  -4   5   2    2.73    4.57    1.64 <
  -3   5   2   61.30   49.16    7.70 o
  -2   5   2    8.08    8.04    1.32 o
  -1   5   2    8.98    9.66    1.50 o
   0   5   2   10.92   11.96    1.89 o
   1   5   2    1.39    1.76    0.53 o
   2   5   2   10.75    8.04    1.45 o
   3   5   2    8.99    9.65    2.04 o
   4   5   2    3.18    5.22    1.85 <
   5   5   2    6.11    7.48    1.92 o
   6   5   2    1.59    4.73    1.26 o
   7   5   2    5.37    3.96    1.25 o
   8   5   2    0.56    1.77    0.87 <
  -8   6   2    4.32    4.53    1.24 o
  -7   6   2    8.18    6.59    1.55 o
  -6   6   2    5.82    3.06    1.12 <
  -5   6   2    4.53    3.72    1.30 <
  -4   6   2    4.46    2.77    1.38 <
  -3   6   2   10.14   12.60    2.31 o
  -2   6   2    7.46   11.98    1.85 o
  -1   6   2   66.16   48.10    7.31 o
   0   6   2    0.37    3.77    0.73 o
   1   6   2    5.30    5.86    1.03 o
   2   6   2    6.35    8.04    1.47 o
   3   6   2    6.41    9.01    1.81 o
   4   6   2    0.33    2.39    1.17 <
   5   6   2    1.77    6.11    1.69 o
   6   6   2    4.07    2.76    1.56 <
  -6   7   2    2.92    3.20    1.13 <
  -5   7   2    0.59    1.78    1.04 <
  -4   7   2    0.35    1.26    1.23 <
  -3   7   2    5.50    6.76    1.52 o
  -2   7   2    1.58    1.71    0.45 o
  -1   7   2    1.48    2.12    0.54 o
   0   7   2    0.47    1.05    0.41 <
   1   7   2    2.07    1.80    0.56 o
   2   7   2    1.51    0.85    0.53 <
   3   7   2    2.06    2.85    0.96 <
   4   7   2    3.56    2.08    0.98 <
 -12   0   3    0.98    2.24    0.89 <
 -11   0   3    0.09    2.64    1.09 <
 -10   0   3   50.89   22.82    5.30 o
  -9   0   3    4.20   28.80    6.70 o
  -8   0   3    1.51    0.27    1.29 <
  -7   0   3   14.14   13.41    3.36 o
  -6   0   3    1.29    9.45    2.59 o
  -5   0   3  100.75   87.72   19.14 o
  -4   0   3   41.21   26.73    6.30 o
  -3   0   3    3.32   51.61   11.30 o
  -2   0   3    0.26   14.13    3.18 o
  -1   0   3  658.11 1179.30  249.63 o
   0   0   3   19.78   18.94    4.42 o
   1   0   3    0.19   -0.17    1.68 <
 -12   1   3    0.16    0.98    0.50 <
 -11   1   3    6.85    5.28    1.11 o
 -10   1   3   14.37    7.29    1.53 o
  -9   1   3    3.13    9.59    2.04 o
  -8   1   3   38.99   25.37    4.21 o
  -7   1   3   37.30   31.94    5.07 o
  -6   1   3   16.01   18.82    3.33 o
  -5   1   3   24.28   24.05    5.77 o
  -4   1   3  170.25  209.99   44.97 o
  -3   1   3    2.96   70.38   10.67 o
  -2   1   3  125.98  193.31   28.94 o
  -1   1   3  320.90  420.57   62.97 o
   0   1   3   20.97   28.92    4.96 o
   1   1   3    4.32   -1.33    4.44 <
 -11   2   3    0.85    0.98    0.63 <
 -10   2   3    0.07    0.74    0.72 <
  -9   2   3    4.64    9.61    1.96 o
  -8   2   3   43.47   25.97    4.50 o
  -7   2   3    0.86    3.22    2.04 <
  -6   2   3   44.78   40.41    9.05 o
  -5   2   3   20.99   28.49    6.63 o
  -4   2   3   41.76   64.43   14.05 o
  -3   2   3   41.86  132.97   19.93 o
  -2   2   3  332.51  418.11   62.60 o
  -1   2   3    4.56    4.61    0.88 o
   0   2   3    3.37    3.03    0.84 o
   1   2   3   78.48   86.28   18.56 o
   2   2   3    5.53   -0.68    7.37 <
 -11   3   3    1.17    2.55    0.80 o
 -10   3   3    4.10    2.23    0.85 <
  -9   3   3    7.73    4.08    1.51 <
  -8   3   3   17.48   58.10   13.13 o
  -7   3   3   20.63   11.66    3.73 o
  -6   3   3  105.65   72.65   16.06 o
  -5   3   3    1.30    0.45    1.65 <
  -4   3   3   57.71   59.36   12.88 o
  -3   3   3    5.87   29.57    4.60 o
  -2   3   3    2.49    8.89    1.42 o
  -1   3   3   53.69   48.15    7.28 o
   0   3   3   33.61   41.09    6.80 o
   1   3   3   48.17   54.78   12.09 o
   2   3   3   13.51   15.51    4.23 o
 -10   4   3    0.28    1.67    0.73 <
  -9   4   3    6.43    1.94    0.94 <
  -8   4   3   18.37   12.32    2.41 o
  -7   4   3    0.59   29.24    4.92 o
  -6   4   3   46.60   44.75    6.99 o
  -5   4   3    6.98   13.49    2.48 o
  -4   4   3   52.48   45.10    6.87 o
  -3   4   3   10.65   15.93    2.52 o
  -2   4   3   55.84   43.83    6.64 o
  -1   4   3   22.18   24.18    3.67 o
   0   4   3   48.56   39.99    6.12 o
   1   4   3   11.47    5.88    1.46 o
   2   4   3   17.82   23.80    4.43 o
   3   4   3   33.82   23.72    4.66 o
   4   4   3   90.24  101.29   30.80 o
   5   4   3   62.46   42.55   13.44 o
   6   4   3    2.58    2.65    2.29 <
   7   4   3    7.92   10.93    4.24 <
   8   4   3    0.71    0.27    1.65 <
  -9   5   3    3.27    2.08    0.95 <
  -8   5   3    0.58    3.28    1.29 <
  -7   5   3    2.92    6.43    1.89 o
  -6   5   3    4.55    4.22    1.34 o
  -5   5   3   22.15   20.48    3.46 o
  -4   5   3    7.70    8.23    1.37 o
  -3   5   3    2.56    8.59    1.44 o
  -2   5   3    3.90    5.04    0.84 o
  -1   5   3    3.22    2.88    0.56 o
   0   5   3    5.41    3.71    0.81 o
   1   5   3   12.39    8.75    1.52 o
   2   5   3    7.02    9.53    2.07 o
   3   5   3    1.11    1.50    1.74 <
   4   5   3   24.43   19.13    3.52 o
   5   5   3    2.81    5.80    1.56 o
   6   5   3   11.90   19.09    4.40 o
   7   5   3   10.34    7.44    2.15 o
  -8   6   3    0.39    3.52    1.28 <
  -7   6   3    3.63    3.96    1.50 <
  -6   6   3    5.91    4.60    1.50 o
  -5   6   3   13.96    9.59    2.00 o
  -4   6   3   27.59   33.85    5.14 o
  -3   6   3    3.74    5.01    0.92 o
  -2   6   3   44.31   45.16    6.81 o
  -1   6   3    1.97    2.44    0.51 o
   0   6   3    1.27    2.38    0.55 o
   1   6   3    1.94    2.28    0.60 o
   2   6   3    3.59    4.10    0.89 o
   3   6   3    3.04    2.42    1.05 <
   4   6   3   18.07   12.88    2.88 o
   5   6   3    0.35    3.74    1.80 <
   6   6   3    5.14    4.76    1.38 o
  -6   7   3    1.79    4.53    1.57 <
  -5   7   3    0.12    2.30    1.13 <
  -4   7   3    0.51    1.91    0.51 o
  -3   7   3    2.97    5.16    0.90 o
  -2   7   3    1.15    2.19    0.46 o
  -1   7   3    3.55    3.16    0.61 o
   0   7   3    5.95    5.98    1.03 o
   1   7   3    2.51    2.93    0.64 o
   2   7   3   19.79   16.46    2.64 o
   3   7   3    1.71    2.78    0.79 o
 -12   0   4    5.50    2.00    1.65 <
 -11   0   4    3.03    1.10    1.52 <
 -10   0   4    2.90    3.02    1.53 <
  -9   0   4    0.48    3.79    1.58 <
  -8   0   4    0.37    3.68    1.63 <
  -7   0   4   11.44   10.97    3.32 o
  -6   0   4    0.83   47.24   10.89 o
  -5   0   4   42.47   46.50   10.02 o
  -4   0   4    0.74  150.83   32.12 o
  -3   0   4   10.87    9.53    2.36 o
  -2   0   4   58.34   51.04   10.94 o
  -1   0   4   58.06  148.37   31.52 o
   0   0   4    7.77    7.73    2.20 o
 -12   1   4    1.79    1.52    1.14 <
 -11   1   4    7.30    4.29    1.34 o
 -10   1   4    0.09   -0.15    0.82 <
  -9   1   4    2.72    2.06    0.97 <
  -8   1   4    1.98    6.83    1.68 o
  -7   1   4    6.07    7.56    1.69 o
  -6   1   4   33.67   27.62    6.74 o
  -5   1   4   27.00   32.27    5.00 o
  -4   1   4   78.13  105.80   16.04 o
  -3   1   4   17.80   37.25    5.67 o
  -2   1   4  298.72  394.26   59.01 o
  -1   1   4  192.26  345.42   51.65 o
   0   1   4  188.38  298.26   44.68 o
   1   1   4   14.56   16.90    3.01 o
   2   1   4  123.14   85.41   20.16 o
 -11   2   4    0.31    9.63    2.16 o
 -10   2   4    3.46    2.79    1.17 <
  -9   2   4    3.25    5.93    1.57 o
  -8   2   4    9.86    8.69    2.82 o
  -7   2   4   10.50   10.55    3.11 o
  -6   2   4   18.01   22.15    5.56 o
  -5   2   4   61.77   71.97   12.55 o
  -4   2   4    2.47  100.31   15.08 o
  -3   2   4   62.48   88.28   13.27 o
  -2   2   4   23.51   19.33    2.98 o
  -1   2   4  146.60  205.53   30.79 o
   0   2   4  335.57  673.90  116.39 o
   1   2   4    2.98   10.77    2.40 o
   2   2   4    2.66   10.42    3.25 o
 -11   3   4    1.01    7.37    1.81 o
 -10   3   4    3.75    9.38    3.24 <
  -9   3   4    7.15    5.94    2.37 <
  -8   3   4   28.29   16.79    4.39 o
  -7   3   4   40.67   26.11    6.31 o
  -6   3   4    2.04    6.65    2.47 <
  -5   3   4   20.50   32.81    5.88 o
  -4   3   4   22.74   40.41    6.24 o
  -3   3   4   20.70   30.03    4.57 o
  -2   3   4   12.14   10.97    1.73 o
  -1   3   4  109.78   98.88   17.21 o
   0   3   4   30.63   34.81    5.39 o
   1   3   4    2.88    0.46    1.25 <
   2   3   4   45.82   71.53   15.58 o
 -10   4   4    7.42    8.24    3.34 <
  -9   4   4   10.26   10.53    3.46 o
  -8   4   4   31.75   26.52    6.54 o
  -7   4   4   34.42   22.38    5.50 o
  -6   4   4   37.02   31.97    7.54 o
  -5   4   4   21.51   26.11    5.68 o
  -4   4   4    1.77   29.29    4.53 o
  -3   4   4   20.10   35.56    5.38 o
  -2   4   4    2.50    2.86    0.56 o
  -1   4   4    0.79    2.73    0.57 o
   0   4   4   37.80   19.37    3.78 o
   1   4   4  126.23  160.54   34.13 o
   2   4   4   48.74   26.14    9.15 <
   3   4   4    8.16   16.13    7.59 <
  -9   5   4    0.23    3.15    1.64 <
  -8   5   4    0.88    1.41    1.27 <
  -7   5   4    3.18    3.51    1.39 <
  -6   5   4    2.77    5.21    1.66 o
  -5   5   4   32.29   39.81    7.01 o
  -4   5   4   17.96   25.75    3.98 o
  -3   5   4   25.22   26.41    4.03 o
  -2   5   4    1.31    2.63    0.51 o
  -1   5   4   10.09   10.46    1.66 o
   0   5   4    4.89    8.30    1.63 o
   1   5   4    7.98    6.46    1.66 o
   2   5   4    5.28   15.29    3.86 o
   3   5   4   19.18   26.65    6.15 o
  -8   6   4    1.69    3.80    1.26 o
  -7   6   4    1.41    2.25    1.00 <
  -6   6   4    0.76    3.42    1.16 <
  -5   6   4   49.80   54.45    8.24 o
  -4   6   4   30.10   30.73    4.70 o
  -3   6   4    6.62   11.40    1.80 o
  -2   6   4    3.33    3.31    0.60 o
  -1   6   4   11.50   12.71    1.98 o
   0   6   4    0.53    0.86    0.53 <
   1   6   4    5.70    6.91    1.29 o
   2   6   4    1.02    1.58    0.70 <
   3   6   4    5.98    9.67    1.82 o
   4   6   4    1.54    5.23    1.75 <
   5   6   4    1.59    3.02    1.22 <
  -5   7   4    0.49    1.68    0.49 o
  -4   7   4    6.21    7.19    1.21 o
  -3   7   4   20.24   19.83    3.04 o
  -2   7   4    6.46    5.92    0.96 o
  -1   7   4   27.77   22.43    3.44 o
   0   7   4    0.83    0.70    0.45 <
   1   7   4   18.34   15.82    2.52 o
   2   7   4    2.27    3.23    0.81 o
   3   7   4    1.34    1.65    1.03 <
 -12   0   5    2.03    1.39    1.24 <
 -11   0   5    7.55    5.31    1.92 <
 -10   0   5    1.54    2.89    1.49 <
  -9   0   5   10.54    5.34    2.29 <
  -8   0   5    0.16    8.76    3.35 <
  -7   0   5   18.45   15.98    4.49 o
  -6   0   5  103.90  114.64   24.46 o
  -5   0   5    0.07   30.99    7.33 o
  -4   0   5   13.23   32.81    7.17 o
  -3   0   5  146.42  190.56   40.45 o
  -2   0   5    4.51    8.53    2.03 o
  -1   0   5    0.29    5.23    2.33 <
   0   0   5    6.29   15.69    3.76 o
   1   0   5   12.17   14.95    5.43 <
   2   0   5    2.42    6.00    3.31 <
 -12   1   5    2.41    2.52    1.00 <
 -11   1   5    0.53    2.82    1.03 <
 -10   1   5    8.17    3.67    1.27 <
  -9   1   5    2.52    0.35    1.40 <
  -8   1   5    1.13    3.45    1.71 <
  -7   1   5    0.43   18.35    5.22 o
  -6   1   5    2.71    4.37    0.95 o
  -5   1   5   43.18   61.75    9.50 o
  -4   1   5    6.63   10.63    1.84 o
  -3   1   5   15.47   14.30    2.26 o
  -2   1   5   48.54   49.50    7.49 o
  -1   1   5   77.99  128.17   19.25 o
   0   1   5   15.75    9.25    1.75 o
   1   1   5   94.65   97.48   17.68 o
   2   1   5   17.17   14.34    4.48 o
 -11   2   5    0.85    2.42    1.14 <
 -10   2   5    0.02    2.46    1.32 <
  -9   2   5    0.14    7.20    2.53 <
  -8   2   5    1.45    2.69    1.82 <
  -7   2   5    3.52    5.08    2.60 <
  -6   2   5    6.99   16.00    2.54 o
  -5   2   5   17.06   43.13    6.73 o
  -4   2   5    6.58    8.70    1.54 o
  -3   2   5  391.78  526.46   78.78 o
  -2   2   5  154.82  195.95   29.37 o
  -1   2   5  156.49  251.94   43.60 o
   0   2   5  120.02  146.35   26.02 o
   1   2   5   38.87   57.37   10.24 o
   2   2   5    9.14   18.68    4.69 o
 -11   3   5    1.35    6.56    2.40 <
 -10   3   5    2.15    2.67    1.63 <
  -9   3   5   10.95    6.44    2.45 <
  -8   3   5    3.69    9.52    3.08 o
  -7   3   5    6.18   17.11    4.65 o
  -6   3   5    8.42    9.17    1.55 o
  -5   3   5   18.42   26.94    4.32 o
  -4   3   5   14.27   19.05    2.99 o
  -3   3   5   12.29   12.71    2.00 o
  -2   3   5   22.02   20.20    3.11 o
  -1   3   5   62.16   79.53   11.98 o
   0   3   5   99.37   99.11   17.32 o
   1   3   5   42.33   45.54    7.18 o
   3   3   5    6.76    6.81    4.32 <
 -10   4   5    7.92    2.47    1.83 <
  -9   4   5   13.76   12.39    3.55 o
  -8   4   5    7.51   11.82    3.58 o
  -7   4   5    7.59    3.98    2.18 <
  -6   4   5    2.40    3.38    0.74 o
  -5   4   5    0.48   13.50    2.34 o
  -4   4   5   36.86   58.93    8.89 o
  -3   4   5   24.50   19.47    2.99 o
  -2   4   5    2.37    3.61    0.68 o
  -1   4   5   41.88   38.56    5.87 o
   0   4   5   22.61   24.68    4.45 o
   1   4   5    0.16    1.25    1.60 <
   2   4   5   60.45   85.42   26.08 o
   3   4   5   29.92   32.91    7.87 o
  -9   5   5    6.97    5.57    2.31 <
  -8   5   5   13.93   19.61    5.06 o
  -7   5   5   24.84   23.39    5.82 o
  -6   5   5    5.62   11.64    2.18 o
  -5   5   5   26.98   40.09    6.15 o
  -4   5   5   13.17   23.07    3.55 o
  -3   5   5    7.59   11.41    1.78 o
  -2   5   5    2.70    2.01    0.48 o
  -1   5   5    3.74    5.59    1.00 o
   0   5   5    2.52    0.98    0.81 <
   1   5   5    4.28    4.23    1.24 o
   2   5   5   38.97   41.84    9.08 o
   3   5   5    9.03    9.53    2.76 o
   4   5   5   25.27  -38.29   22.27 <
  -8   6   5    0.61    1.85    1.16 <
  -7   6   5   12.69    8.72    2.39 o
  -6   6   5    0.47    3.23    0.80 o
  -5   6   5   12.61   22.41    3.50 o
  -4   6   5   11.35   20.31    3.13 o
  -3   6   5    2.92    4.54    0.78 o
  -2   6   5   16.09   10.40    1.66 o
  -1   6   5    6.85   11.52    1.88 o
   0   6   5   46.28   40.84    6.37 o
   1   6   5    5.08    4.95    1.34 o
   2   6   5    3.93   10.87    4.18 <
   3   6   5    3.63    3.28    2.29 <
   4   6   5    5.11   13.51    4.82 <
  -5   7   5    6.94    8.41    1.42 o
  -4   7   5    0.44    2.00    0.50 o
  -3   7   5    8.54    9.91    1.54 o
  -2   7   5   33.16   26.11    3.99 o
  -1   7   5    1.42    0.64    0.41 <
   0   7   5    4.24    4.40    0.96 o
   1   7   5    7.42    6.58    1.62 o
 -12   0   6    1.01    0.86    1.32 <
 -11   0   6    0.00    4.63    2.17 <
 -10   0   6    2.76    1.96    2.28 <
  -9   0   6    0.06    0.66    2.77 <
  -8   0   6    3.37    5.35    2.24 <
  -7   0   6   57.23   68.48   14.68 o
  -6   0   6  199.50  256.75   54.73 o
  -5   0   6   11.62   13.94    3.34 o
  -4   0   6    5.12    4.71    1.30 o
  -3   0   6   30.44   20.40    4.49 o
  -2   0   6   53.37   30.02    6.63 o
  -1   0   6   35.77   47.39   10.26 o
   0   0   6   28.72   22.01    5.06 o
   1   0   6    0.59    2.99    1.47 <
   2   0   6   13.43   12.62    3.50 o
 -12   1   6    2.75    1.09    1.04 <
 -11   1   6    1.54    3.99    1.58 <
 -10   1   6    0.24    1.83    1.34 <
  -9   1   6    2.40    2.16    2.08 <
  -8   1   6    5.44    8.20    3.80 <
  -7   1   6    7.34   10.56    1.81 o
  -6   1   6    1.64   39.51    6.18 o
  -5   1   6   23.07   32.83    5.10 o
  -4   1   6   33.93   39.92    6.06 o
  -3   1   6    1.04    1.73    0.51 o
  -2   1   6  250.05  374.97   56.10 o
  -1   1   6    7.78   16.37    3.06 o
   0   1   6  197.20  321.42   48.13 o
   1   1   6    3.17    7.07    1.87 o
   2   1   6    8.11    9.63    2.28 o
   3   1   6    6.99   -2.02    7.50 <
 -11   2   6    2.27    4.18    1.45 <
 -10   2   6    3.23    5.26    2.21 <
  -9   2   6    6.35    3.81    2.37 <
  -8   2   6    4.22    3.96    2.69 <
  -7   2   6    0.48    1.09    0.55 <
  -6   2   6   15.56   29.51    4.81 o
  -5   2   6   15.97   17.24    2.78 o
  -4   2   6  226.78  288.30   43.19 o
  -3   2   6   42.64   38.66    5.88 o
  -2   2   6  189.07  300.92   45.03 o
  -1   2   6    5.96   21.06    3.83 o
   0   2   6    3.23    4.70    1.24 o
   1   2   6    2.60    9.84    4.08 <
   2   2   6   16.82   -9.54    4.78 <
   3   2   6    0.38    2.46    2.90 <
 -11   3   6    3.21    6.41    2.28 <
 -10   3   6    3.25    0.57    1.64 <
  -9   3   6   11.38    6.91    2.73 <
  -8   3   6    2.44   -1.41    2.00 <
  -7   3   6    0.31    5.05    1.02 o
  -6   3   6    4.28   20.17    3.38 o
  -5   3   6    1.47    1.30    0.62 <
  -4   3   6   25.40   25.08    3.85 o
  -3   3   6   91.52   98.19   14.76 o
  -2   3   6   55.14   61.20    9.24 o
  -1   3   6  109.45  148.80   22.34 o
   0   3   6   71.45   37.40    6.88 o
   1   3   6   15.49   23.78    3.89 o
   2   3   6   12.20   14.85    5.32 <
   3   3   6    2.26    1.49    1.79 <
 -10   4   6    3.01    2.11    1.75 <
  -9   4   6    1.64    1.11    1.95 <
  -8   4   6   27.13   14.31    3.75 o
  -7   4   6   22.81   31.30    4.81 o
  -6   4   6   83.81  106.65   16.11 o
  -5   4   6   26.70   49.52    7.51 o
  -4   4   6   41.25   46.24    7.00 o
  -3   4   6    0.98    1.36    0.39 o
  -2   4   6    0.44    1.10    0.43 <
  -1   4   6    7.16   12.37    2.01 o
   0   4   6    6.97    5.61    1.38 o
   1   4   6    7.52    9.43    1.91 o
   2   4   6    6.30    5.90    1.84 o
   3   4   6   20.72   29.10    6.77 o
   4   4   6    2.55  -18.31    7.76 <
  -9   5   6    4.54    6.05    2.36 <
  -8   5   6   10.39    8.42    2.45 o
  -7   5   6    3.75    6.30    1.14 o
  -6   5   6   32.95   44.47    6.83 o
  -5   5   6    5.05   20.19    3.16 o
  -4   5   6   52.25   65.99    9.93 o
  -3   5   6   18.19   18.29    2.81 o
  -2   5   6   12.85   17.62    3.14 o
  -1   5   6   23.75   24.78    3.83 o
   0   5   6    3.31    3.36    0.92 o
   1   5   6    2.26    0.37    1.64 <
   2   5   6    0.60    1.15    1.02 <
   3   5   6   22.08   29.17    9.64 o
   4   5   6    7.59    7.19    3.80 <
  -7   6   6    0.85    3.61    0.73 o
  -6   6   6    0.38   13.25    2.19 o
  -5   6   6   13.49   29.69    4.54 o
  -4   6   6   11.09   16.15    2.50 o
  -3   6   6   12.93   14.93    2.31 o
  -2   6   6    6.90    8.35    1.38 o
  -1   6   6    6.67    8.23    1.59 o
   0   6   6    1.70    2.52    0.88 <
   1   6   6    5.47    1.16    2.06 <
   2   6   6    1.90    3.18    1.61 <
   3   6   6    8.13   11.53    4.07 <
  -4   7   6    0.53    0.81    0.31 <
  -3   7   6    4.13    5.54    0.91 o
  -2   7   6    4.34    3.55    0.66 o
  -1   7   6    4.38    9.34    1.60 o
   0   7   6    1.02    2.54    1.33 <
 -12   0   7    0.35   -0.90    1.78 <
 -11   0   7    3.05    0.66    2.76 <
 -10   0   7    6.77    5.15    2.78 <
  -9   0   7    1.40    4.23    1.80 <
  -8   0   7   10.66   12.39    3.02 o
  -7   0   7    3.63   24.07    6.01 o
  -6   0   7   55.12   55.30   11.99 o
  -5   0   7    1.32   14.88    3.38 o
  -4   0   7   19.61   22.97    5.02 o
  -3   0   7    0.61    1.52    0.70 <
  -2   0   7   15.84   13.81    3.27 o
  -1   0   7   13.60   18.66    4.21 o
   0   0   7   15.02    9.43    2.54 o
   1   0   7    7.62    8.56    2.41 o
   2   0   7    2.55   11.60    3.25 o
   3   0   7    1.56    7.81    5.20 <
 -12   1   7    0.01    2.70    1.66 <
 -11   1   7    0.97    2.32    1.28 <
 -10   1   7    3.90    4.46    2.99 <
  -9   1   7    3.29    7.49    2.52 <
  -8   1   7    5.56    3.35    0.84 o
  -7   1   7   16.29   28.37    4.68 o
  -6   1   7   44.22   55.06    8.40 o
  -5   1   7   11.86   10.70    1.78 o
  -4   1   7   35.77   41.23    6.26 o
  -3   1   7  186.52  200.77   30.15 o
  -2   1   7   12.42   21.25    3.35 o
  -1   1   7   16.82   24.81    4.55 o
   0   1   7   15.36   29.02    4.59 o
   1   1   7    0.52    4.57    1.39 o
   2   1   7    0.29    2.43    1.56 <
   3   1   7   14.24   18.02    9.09 <
 -11   2   7    3.77    2.51    2.00 <
 -10   2   7    7.74    4.83    2.57 <
  -9   2   7    0.25    3.75    2.02 <
  -8   2   7   12.22   17.19    2.77 o
  -7   2   7    8.44   13.50    2.56 o
  -6   2   7    5.75   21.52    3.39 o
  -5   2   7   32.16   54.57    8.25 o
  -4   2   7    6.35    5.83    1.03 o
  -3   2   7   13.20   12.30    1.95 o
  -2   2   7   17.02   28.73    4.41 o
  -1   2   7   30.01   28.99    5.20 o
   0   2   7    2.19    1.13    0.72 <
   1   2   7   20.30   14.09    5.75 <
   2   2   7    2.84    2.62    1.62 <
   3   2   7    3.44    9.40    2.88 o
 -11   3   7    0.33    4.00    2.02 <
 -10   3   7    7.84    5.67    2.71 <
  -9   3   7    2.80    5.00    2.28 <
  -8   3   7    5.87   10.01    1.73 o
  -7   3   7   26.06   31.98    5.13 o
  -6   3   7   18.61   16.62    2.73 o
  -5   3   7   61.95   84.31   12.69 o
  -4   3   7    6.71    6.07    1.05 o
  -3   3   7    1.79    2.70    0.58 o
  -2   3   7   41.16   43.59    6.70 o
  -1   3   7    3.08    2.69    0.75 o
   0   3   7   17.65   17.39    3.31 o
   1   3   7   10.39    5.70    1.54 o
   2   3   7    2.39    2.51    2.02 <
   3   3   7   12.08    7.15    2.72 <
   4   3   7   39.84   39.52   15.13 <
 -10   4   7    1.21    2.09    1.96 <
  -9   4   7   26.20   29.31    6.45 o
  -8   4   7   11.89   14.81    2.42 o
  -7   4   7   45.05   40.83    6.40 o
  -6   4   7    6.65   11.57    1.98 o
  -5   4   7   11.74   25.65    3.93 o
  -4   4   7    8.38    7.90    1.29 o
  -3   4   7    5.45    6.17    1.04 o
  -2   4   7   13.24   12.21    2.25 o
  -1   4   7    1.75    1.44    0.56 <
   0   4   7   19.83   16.58    3.17 o
   1   4   7    5.26    7.83    1.58 o
   2   4   7    6.66    5.45    2.54 <
   3   4   7   20.98   30.54   10.03 o
   4   4   7    3.80   12.92    4.41 <
  -9   5   7    2.11    4.32    1.25 o
  -8   5   7    2.78    3.13    0.74 o
  -7   5   7   23.29   35.11    5.47 o
  -6   5   7   26.52   49.18    7.46 o
  -5   5   7    3.32    3.62    0.76 o
  -4   5   7   23.75   25.46    3.88 o
  -3   5   7    9.67   10.01    1.59 o
  -2   5   7    8.45   11.30    1.81 o
  -1   5   7    7.35    6.43    1.22 o
   0   5   7    2.01    2.85    0.82 o
   1   5   7    0.60   -0.14    0.78 <
   2   5   7   29.14   19.86    6.52 o
   4   5   7    1.12    7.45    2.70 <
  -7   6   7    0.80    6.03    1.20 o
  -6   6   7    0.11    1.67    0.57 <
  -5   6   7    9.67   17.77    2.76 o
  -4   6   7    2.26    2.49    0.51 o
  -3   6   7    3.09    3.84    0.70 o
  -2   6   7    3.63    4.70    0.90 o
  -1   6   7    1.05    3.05    0.75 o
   0   6   7   12.20   13.82    2.70 o
   1   6   7    5.06    5.97    1.77 o
   2   6   7    0.97    2.01    1.27 <
 -12   0   8    0.26    5.46    3.38 <
 -11   0   8    0.04    1.26    2.14 <
 -10   0   8    0.57    1.12    0.63 <
  -9   0   8   17.82   27.40    6.11 o
  -8   0   8    3.70   11.89    3.53 o
  -7   0   8    0.71    1.40    1.04 <
  -6   0   8    3.79    4.32    1.32 o
  -5   0   8   17.66   19.42    4.28 o
  -4   0   8   44.03   45.81    9.83 o
  -3   0   8   20.77   31.50    6.81 o
  -2   0   8    7.69    9.69    2.45 o
  -1   0   8    0.14    3.72    1.73 <
   0   0   8    0.00    4.60    1.53 o
   1   0   8    0.49    3.47    1.54 <
   3   0   8    0.35    1.93    1.95 <
 -11   1   8    5.52   11.71    4.44 <
 -10   1   8    8.95    7.04    1.46 o
  -9   1   8   32.03   45.77    7.02 o
  -8   1   8    2.32   23.80    4.04 o
  -7   1   8   26.70   47.43    7.27 o
  -6   1   8   13.68   33.14    5.08 o
  -5   1   8   56.00   64.69    9.78 o
  -4   1   8   18.68   21.66    3.34 o
  -3   1   8    6.62   13.73    2.16 o
  -2   1   8    4.44    2.92    0.79 o
  -1   1   8    0.48   16.24    2.98 o
   0   1   8   19.53   14.32    2.46 o
   1   1   8   21.55   19.15    3.95 o
   2   1   8   17.54   14.91    3.95 o
   3   1   8    5.39    1.53    2.08 <
   4   1   8    0.55   -2.26    6.88 <
 -11   2   8   16.74    5.63    2.95 <
 -10   2   8    0.48    3.08    0.85 o
  -9   2   8    2.45    5.25    1.14 o
  -8   2   8    6.51   26.43    4.31 o
  -7   2   8    7.61    8.53    1.58 o
  -6   2   8    2.69    5.08    1.03 o
  -5   2   8    4.75    3.67    0.75 o
  -4   2   8   63.13   50.83    7.72 o
  -3   2   8    4.48   13.95    2.20 o
  -2   2   8    5.85    7.38    1.61 o
  -1   2   8    6.02    6.02    1.36 o
   0   2   8    5.83    6.36    1.32 o
   1   2   8   11.48    8.13    2.02 o
   2   2   8    3.69    1.96    1.17 <
   3   2   8    0.74    4.34    2.84 <
   4   2   8   17.30   18.06    6.96 <
 -10   3   8    9.71   11.44    2.19 o
  -9   3   8    7.53    8.76    1.59 o
  -8   3   8   43.43   60.43    9.30 o
  -7   3   8   17.46   22.17    3.53 o
  -6   3   8   52.21   93.54   14.06 o
  -5   3   8   27.18   24.55    3.78 o
  -4   3   8    4.68    7.39    1.23 o
  -3   3   8    4.27    4.04    0.77 o
  -2   3   8   17.00   27.71    4.93 o
  -1   3   8    3.28    9.13    1.84 o
   0   3   8    8.87    8.91    2.00 o
   1   3   8   18.91   21.97    5.03 o
   2   3   8   26.51   39.98    6.41 o
   3   3   8   11.88    6.88    3.51 <
   4   3   8   16.08   12.83    4.85 <
 -10   4   8    2.27    6.17    1.29 o
  -9   4   8    6.06    7.24    1.34 o
  -8   4   8    5.21   10.92    2.03 o
  -7   4   8    3.18    5.51    1.14 o
  -6   4   8    0.65    1.34    0.52 <
  -5   4   8    5.54    5.97    1.03 o
  -4   4   8    2.65    4.22    0.78 o
  -3   4   8    2.15    2.48    0.55 o
  -2   4   8    5.52    8.08    1.38 o
  -1   4   8    2.63    2.54    0.69 o
   0   4   8    0.51    0.86    1.11 <
   1   4   8    0.45    0.90    0.80 <
   2   4   8    2.98    7.31    2.01 o
   4   4   8    1.25    0.73    1.63 <
  -8   5   8    2.09   10.28    1.89 o
  -7   5   8    9.73   23.12    3.62 o
  -6   5   8    7.13   11.63    1.90 o
  -5   5   8    9.82   12.51    1.97 o
  -4   5   8    3.51    5.38    0.91 o
  -3   5   8    0.56    3.02    0.61 o
  -2   5   8    2.97    3.21    0.75 o
  -1   5   8   22.73   21.41    3.38 o
   0   5   8    7.04    7.14    1.59 o
   1   5   8    5.03    7.15    1.44 o
   2   5   8    1.65    8.25    3.13 <
   3   5   8    0.39    3.67    2.21 <
  -6   6   8    1.12    2.32    0.58 o
  -5   6   8    1.18    2.46    0.52 o
  -4   6   8    0.47    0.65    0.27 <
  -3   6   8    1.81    3.08    0.61 o
  -2   6   8    1.61    3.00    0.62 o
  -1   6   8    2.75    2.87    0.69 o
   0   6   8    3.12    3.57    0.89 o
 -11   0   9    3.51    3.17    1.07 <
 -10   0   9    0.62    2.35    1.06 <
  -9   0   9    0.76    3.92    2.06 <
  -8   0   9    5.15    6.18    1.82 o
  -7   0   9    2.42    2.30    0.97 <
  -6   0   9   39.54   35.41    7.67 o
  -5   0   9    2.43    2.92    0.95 o
  -4   0   9    9.42   16.90    3.74 o
  -3   0   9   31.33   49.85   10.72 o
  -2   0   9   11.38   14.92    3.55 o
   0   0   9    4.98    2.59    1.17 <
   1   0   9    5.51    5.25    2.59 <
   3   0   9    0.51    0.09    1.52 <
   4   0   9    5.77   -4.00    5.59 <
 -11   1   9    5.26    4.16    0.88 o
 -10   1   9    4.71    8.79    1.63 o
  -9   1   9    8.25   18.78    3.35 o
  -8   1   9   13.69   17.12    2.82 o
  -7   1   9    4.58    6.34    1.23 o
  -6   1   9   11.12    8.91    1.50 o
  -5   1   9    7.48    7.21    1.24 o
  -4   1   9    1.07    1.17    0.40 <
  -3   1   9   39.61   46.54    7.08 o
  -2   1   9   25.47   39.42    7.03 o
  -1   1   9   36.88   39.59    7.03 o
   0   1   9    0.63    0.49    0.75 <
   1   1   9   43.06   37.55    6.86 o
   2   1   9   20.71   20.11    5.01 o
   3   1   9    4.58    9.89    2.26 o
   4   1   9    2.92    7.58    5.00 <
 -11   2   9    0.59    1.34    0.56 <
 -10   2   9   13.42   18.80    3.06 o
  -9   2   9    7.33   23.77    3.95 o
  -8   2   9   17.02   19.38    3.16 o
  -7   2   9    9.11   12.54    2.09 o
  -6   2   9    9.08    8.62    1.46 o
  -5   2   9    2.16    2.22    0.53 o
  -4   2   9    3.51    4.31    0.81 o
  -3   2   9    4.83    6.91    1.21 o
  -2   2   9    1.40    3.30    1.01 o
  -1   2   9   16.21   20.98    3.34 o
   0   2   9   10.16    8.95    1.67 o
   1   2   9   24.85   31.02    4.97 o
   2   2   9   13.42   10.21    2.16 o
   3   2   9   21.60   32.79    6.89 o
   4   2   9    9.59    5.94    2.74 <
 -10   3   9   11.49   15.82    2.61 o
  -9   3   9    8.59   16.39    2.89 o
  -8   3   9   10.05   13.56    2.29 o
  -7   3   9    7.65    9.98    1.72 o
  -6   3   9    4.04   13.01    2.08 o
  -5   3   9   20.44   21.96    3.39 o
  -4   3   9    0.71    1.34    0.39 o
  -3   3   9   29.26   22.55    3.53 o
  -2   3   9    1.98    3.54    0.81 o
  -1   3   9    1.15    5.74    1.27 o
   0   3   9    9.18    9.52    1.96 o
   1   3   9   13.27    8.40    1.96 o
   2   3   9    2.65    5.67    1.40 o
   3   3   9   17.32   12.98    6.89 <
   4   3   9   16.10   15.73    4.92 o
  -9   4   9    0.42    9.67    1.85 o
  -8   4   9    7.48   10.87    1.88 o
  -7   4   9    1.34    3.18    0.75 o
  -6   4   9    3.90    7.41    1.26 o
  -5   4   9    2.04    3.83    0.71 o
  -4   4   9    3.23    3.99    0.73 o
  -3   4   9    1.44    1.51    0.48 o
  -2   4   9    5.54    6.34    1.15 o
  -1   4   9    2.35    3.47    0.93 o
   0   4   9   11.19   14.02    3.41 o
   1   4   9    4.83    4.22    1.34 o
   2   4   9    5.66    9.74    2.36 o
   3   4   9    6.35    3.96    3.81 <
  -7   5   9    1.59    3.12    0.72 o
  -6   5   9    0.64    5.93    1.02 o
  -5   5   9    1.90    2.74    0.55 o
  -4   5   9    3.09    4.34    0.76 o
  -3   5   9    9.28    8.74    1.44 o
  -2   5   9    5.13    7.04    1.42 o
  -1   5   9    3.82    1.47    0.77 <
   0   5   9    2.13    9.92    1.82 o
   1   5   9    1.77    3.22    1.06 o
 -11   0  10    5.56   12.67    3.08 o
 -10   0  10    1.13   14.30    3.72 o
  -9   0  10    1.54    0.91    0.94 <
  -8   0  10    0.06    1.37    0.90 <
  -7   0  10    9.55   14.75    3.34 o
  -6   0  10    1.90    2.39    0.81 <
  -5   0  10   32.52   23.32    5.11 o
  -4   0  10    4.29    6.20    1.59 o
  -3   0  10    9.55   10.15    2.45 o
  -2   0  10   36.75   41.55   12.91 o
  -1   0  10   88.28   66.50   20.30 o
   0   0  10   20.60   20.33    4.69 o
   1   0  10    7.80    7.36    3.17 <
   2   0  10    3.00    3.19    2.32 <
   3   0  10    4.11    2.96    1.68 <
   4   0  10    5.46    6.35    3.58 <
 -11   1  10    3.72    5.37    1.15 o
 -10   1  10    1.38   20.06    3.44 o
  -9   1  10    0.77    2.85    0.79 o
  -8   1  10    3.61    6.71    1.27 o
  -7   1  10    6.03    8.03    1.42 o
  -6   1  10    0.57    1.82    0.51 o
  -5   1  10    4.48    3.13    0.67 o
  -4   1  10    2.15    2.23    0.56 o
  -3   1  10   28.79   39.11    5.99 o
  -2   1  10   28.11   42.24    7.55 o
  -1   1  10    6.30   12.36    2.43 o
   0   1  10   38.84   56.30    8.63 o
   1   1  10    2.06    2.24    1.05 <
   2   1  10   26.10   15.92    4.05 o
   3   1  10    2.39    3.68    1.52 <
   4   1  10   12.57   16.11    3.92 o
 -10   2  10    6.57   13.44    2.41 o
  -9   2  10   14.83   18.01    2.92 o
  -8   2  10    0.12    2.88    0.76 o
  -7   2  10    1.37    5.01    0.96 o
  -6   2  10    1.70    1.87    0.50 o
  -5   2  10    3.64    3.50    0.72 o
  -4   2  10    2.52    3.63    0.71 o
  -3   2  10    2.87    4.83    0.97 o
  -2   2  10    6.18    8.34    1.53 o
  -1   2  10   11.88   13.45    2.25 o
   0   2  10   12.59   13.08    2.29 o
   1   2  10    3.13    4.42    1.20 o
   2   2  10   10.43   10.01    2.37 o
   3   2  10    0.74    1.32    1.68 <
  -9   3  10    1.16    0.85    0.60 <
  -8   3  10    1.54    7.06    1.30 o
  -7   3  10   22.12   25.50    3.95 o
  -6   3  10    9.03   11.96    1.91 o
  -5   3  10    1.31   10.13    1.62 o
  -4   3  10    1.26    2.26    0.52 o
  -3   3  10    3.21    5.90    1.10 o
  -2   3  10    0.53    3.00    0.75 o
  -1   3  10    1.01   -0.09    0.43 <
   0   3  10    0.52    3.75    1.05 o
   1   3  10   16.83   23.29    3.80 o
   2   3  10    5.55    8.08    1.83 o
  -8   4  10    0.14   -0.14    0.46 <
  -7   4  10    1.28    2.50    0.59 o
  -6   4  10    1.35    2.36    0.53 o
  -5   4  10   11.66   11.61    1.84 o
  -4   4  10    2.22    3.17    0.63 o
  -3   4  10    0.60    2.01    0.55 o
  -2   4  10    5.68    6.01    1.29 o
  -1   4  10    2.29    2.67    0.80 o
   0   4  10    6.30    5.65    1.72 o
   1   4  10    0.05    0.17    0.68 <
  -6   5  10    1.23    2.17    0.50 o
  -5   5  10    2.88    4.38    0.78 o
  -4   5  10    4.31    6.63    1.12 o
  -3   5  10    1.61    1.43    0.50 <
  -2   5  10    2.99    4.06    0.94 o
  -1   5  10    1.36    4.25    1.24 o
 -10   0  11    0.04    0.16    0.73 <
  -9   0  11   10.49   12.07    2.92 o
  -8   0  11    0.02    2.42    0.90 <
  -7   0  11    2.00   22.50    4.91 o
  -6   0  11   19.38   18.91    4.19 o
  -5   0  11    4.10    4.13    1.13 o
  -4   0  11   29.17   24.82    5.52 o
  -3   0  11    1.14    2.87    1.25 <
  -2   0  11    0.58    3.36    2.12 <
  -1   0  11   66.39   41.51   12.90 o
   0   0  11    0.66   -0.53    1.01 <
   2   0  11    0.59    0.35    1.09 <
 -10   1  11    0.56    0.11    0.50 <
  -9   1  11    0.69    1.09    0.57 <
  -8   1  11    2.09    2.91    0.73 o
  -7   1  11    0.36    1.70    0.50 o
  -6   1  11    4.04    5.22    0.96 o
  -5   1  11    7.18    9.27    1.53 o
  -4   1  11   44.65   50.80    7.71 o
  -3   1  11   52.29   56.73    8.68 o
  -2   1  11   42.73   55.65    9.83 o
  -1   1  11   17.78   22.85    5.17 o
   0   1  11    0.80   -0.10    0.66 <
   1   1  11    8.04    8.72    2.52 o
   2   1  11    5.20    5.45    1.54 o
  -9   2  11    1.92    2.46    0.70 o
  -8   2  11    3.66    8.36    1.47 o
  -7   2  11    2.97    3.78    0.76 o
  -6   2  11    7.42   12.38    1.98 o
  -5   2  11   13.41   10.17    1.66 o
  -4   2  11    2.10    2.89    0.65 o
  -3   2  11    3.31    5.78    1.14 o
  -2   2  11    0.31    0.60    0.55 <
  -1   2  11   10.52    8.99    1.89 o
   0   2  11    8.40    7.99    1.55 o
   1   2  11    7.28   10.52    2.00 o
   2   2  11    4.28    2.18    1.19 <
  -8   3  11    2.83    6.48    1.18 o
  -7   3  11   11.52   10.07    1.66 o
  -6   3  11   10.51    8.34    1.39 o
  -5   3  11    1.12    1.63    0.41 o
  -4   3  11    2.67    2.83    0.61 o
  -3   3  11    7.87    7.79    1.39 o
  -2   3  11    2.29    5.48    1.27 o
  -1   3  11    1.81    1.84    0.60 o
   0   3  11    8.08   11.13    2.14 o
   1   3  11    3.68    4.80    1.17 o
  -7   4  11    0.69    0.53    0.32 <
  -6   4  11    1.83    1.69    0.45 o
  -5   4  11    0.97    1.94    0.44 o
  -4   4  11    2.36    1.65    0.45 o
  -3   4  11    3.27    2.96    0.79 o
  -2   4  11    0.10    1.90    0.76 <
  -1   4  11    5.34    3.21    0.75 o
  -9   0  12    0.42    0.69    0.63 <
  -8   0  12    0.51    1.65    0.68 <
  -7   0  12    0.47    1.56    0.64 <
  -6   0  12    2.87    5.54    1.46 o
  -5   0  12    1.05    0.76    0.60 <
  -4   0  12    0.31    1.54    0.82 <
  -3   0  12    9.07   10.47    2.60 o
  -2   0  12    3.95   10.91    3.82 <
  -1   0  12    0.81    2.91    1.04 <
   0   0  12    9.76    9.14    2.39 o
   1   0  12    4.10    5.61    2.67 <
  -9   1  12    3.35    4.00    0.84 o
  -8   1  12    0.78    0.32    0.35 <
  -7   1  12   14.05   13.72    2.20 o
  -6   1  12    1.23    1.22    0.40 o
  -5   1  12   34.75   32.04    4.92 o
  -4   1  12    1.36    3.32    0.75 o
  -3   1  12   14.96   15.84    2.61 o
  -2   1  12    6.86    5.25    1.37 o
  -1   1  12    6.61    3.32    0.99 o
   0   1  12    0.47   -0.44    0.56 <
  -8   2  12    1.80    2.34    0.58 o
  -7   2  12    7.81    7.73    1.31 o
  -6   2  12    3.49    5.91    1.02 o
  -5   2  12   10.60    7.50    1.27 o
  -4   2  12    1.89    3.36    0.71 o
  -3   2  12   16.67   18.23    2.96 o
  -2   2  12    1.70    2.59    0.83 o
  -1   2  12    4.20    4.40    1.14 o
   0   2  12    1.59    1.40    0.61 <
  -7   3  12    4.56    7.63    1.29 o
  -6   3  12    3.18    3.89    0.74 o
  -5   3  12    2.03    3.16    0.63 o
  -4   3  12    1.71    1.40    0.48 <
  -3   3  12    0.28    1.49    0.65 <
  -2   3  12    1.50    2.22    0.80 <
  -7   0  13    1.99    2.34    0.76 o
  -6   0  13    3.63    3.64    1.01 o
  -5   0  13    7.45    4.04    1.15 o
  -4   0  13    0.05    0.17    0.57 <
  -3   0  13    3.69    4.57    1.49 o
  -2   0  13    3.78    4.29    1.38 o
  -7   1  13    1.18    1.43    0.41 o
  -6   1  13    4.83    5.59    1.02 o
  -5   1  13    1.77    2.38    0.56 o
  -4   1  13    5.96    6.19    1.16 o
  -3   1  13    1.31    0.97    0.59 <
  -2   1  13    1.76    3.55    0.97 o
  -5   2  13    1.62    5.36    0.96 o
  -4   2  13   12.51   16.39    2.62 o
