# Supplementary material for: Optimal estimated standard uncertainties of reflection intensities for kinematical refinement from 3D electron diffraction data
Source: Acta Crystallogr A Found Adv. 2023 Aug 14;79(Pt 5):427–39. doi: 10.1107/S2053273323005053 (PMC10483590; doi:10.1107/S2053273323005053)
Supplement: Supplementary file 5 [file a-79-00427-ibuprofen_model3sup5.hkl]

#
# h,k,l, Fc-squared, Fo-squared, sigma(Fo-squared) and status flag
#
data_ibuprofen_model3
_shelx_title                             '   '
_shelx_refln_list_code                   4
_shelx_F_calc_maximum                    56.17
_exptl_crystal_F_000                     184.42
_reflns_d_resolution_high                0.9987

loop_
 _symmetry_equiv_pos_as_xyz
 'x, y, z'
 '-x, y+1/2, -z'

_cell_length_a                           12.368
_cell_length_b                           8.0205
_cell_length_c                           13.5364
_cell_angle_alpha                        90
_cell_angle_beta                         112.2347
_cell_angle_gamma                        90

_shelx_F_squared_multiplier              1.000

loop_
 _refln_index_h
 _refln_index_k
 _refln_index_l
 _refln_F_squared_calc
 _refln_F_squared_meas
 _refln_F_squared_sigma
 _refln_observed_status
   1   1   0    1.35   20.86    4.10 o
   2   1   0  923.78 1383.12  207.51 o
   3   1   0  532.52  845.93  120.04 o
   4   1   0   49.47   54.50    7.83 o
   5   1   0  109.23  139.88   21.42 o
   6   1   0   44.83   35.56    5.25 o
   7   1   0    3.41    1.79    0.66 <
   8   1   0    1.28    3.06    0.78 o
   9   1   0    0.19    1.36    0.62 <
  10   1   0    4.24    1.75    0.76 <
  11   1   0    4.36    4.38    1.00 o
   0   2   0   67.25   74.87   10.88 o
   1   2   0  225.64  306.67   33.94 o
   2   2   0  939.70 1350.94  142.48 o
   3   2   0  257.83  263.57   32.46 o
   4   2   0   52.37  141.11   20.43 o
   5   2   0   31.68   29.35    4.49 o
   6   2   0    2.32   14.31    2.35 o
   7   2   0   21.11   13.76    2.24 o
   8   2   0    7.34    6.05    1.16 o
   9   2   0   14.81   13.35    2.29 o
  10   2   0    0.17    0.23    0.50 <
  11   2   0    3.49    2.90    0.71 o
   1   3   0   54.13   69.15    7.60 o
   2   3   0  185.17  173.29   20.01 o
   3   3   0   40.10   40.94    6.00 o
   4   3   0   45.74   33.42    4.77 o
   5   3   0   17.46   14.17    2.06 o
   6   3   0   16.55   30.81    4.76 o
   7   3   0    6.08    5.54    1.12 o
   8   3   0    1.17    2.96    0.71 o
   9   3   0    2.73    2.17    0.65 o
  10   3   0    3.22    1.63    0.59 <
   0   4   0   45.35   57.80    8.55 o
   1   4   0    4.77    7.11    1.34 o
   2   4   0    3.19    6.47    1.79 o
   3   4   0   50.62   40.15    5.18 o
   4   4   0   27.70   62.86    9.40 o
   5   4   0    3.91    3.44    1.17 <
   6   4   0    2.24    6.01    2.04 <
   7   4   0    1.05    2.37    0.69 o
   8   4   0    1.59    2.11    0.69 o
   9   4   0    7.77    3.46    0.81 o
   1   5   0   39.62   32.22    4.12 o
   2   5   0    1.14    4.50    1.27 o
   3   5   0    1.44    0.48    0.65 <
   4   5   0    7.32    5.86    1.08 o
   5   5   0    1.20    5.66    1.48 o
   6   5   0    1.92    4.82    1.13 o
   7   5   0    0.46    2.15    0.91 <
   8   5   0    1.97    2.55    0.94 <
   0   6   0   11.48   13.56    1.98 o
   1   6   0    9.54    8.90    1.52 o
   2   6   0    0.84    3.55    1.28 <
   3   6   0    3.33    2.67    0.89 <
   4   6   0    1.65    3.89    0.95 o
   5   6   0    1.41    3.09    0.80 o
   6   6   0    5.01    8.15    1.50 o
   7   6   0    2.51    2.63    1.01 <
   1   7   0    1.30    2.75    0.72 o
   2   7   0    0.31   -1.01    0.59 <
   3   7   0    6.82    4.85    1.12 o
   4   7   0    4.64    4.18    1.00 o
   5   7   0    4.15    8.04    1.45 o
   0   8   0    1.51    2.84    0.55 o
 -11   0   1    5.29    5.22    1.03 o
 -10   0   1   11.45    7.38    1.43 o
  -9   0   1   14.85   11.86    2.01 o
  -8   0   1   31.64   21.97    3.47 o
  -7   0   1   25.18   22.51    3.30 o
  -6   0   1    3.72    3.58    0.82 o
  -5   0   1   28.79   36.33    7.04 o
  -4   0   1   86.16   82.82   13.44 o
  -3   0   1 2684.27 3155.27  550.45 o
  -2   0   1  127.01  154.87   23.75 o
  -1   0   1    8.80   65.70    9.52 o
   0   0   1   14.79   32.19    5.04 o
 -11   1   1    2.72    1.91    0.46 o
 -10   1   1    3.08    4.29    0.97 o
  -9   1   1    9.90    6.21    1.01 o
  -8   1   1   30.39   26.18    3.49 o
  -7   1   1    2.30    1.74    0.85 <
  -6   1   1   11.57   13.94    1.63 o
  -5   1   1   23.54   22.09    2.81 o
  -4   1   1    4.01   14.14    1.83 o
  -3   1   1  344.82  481.75   59.72 o
  -2   1   1  118.75  165.59   24.87 o
  -1   1   1  295.42  259.75   31.12 o
   0   1   1   96.58  197.44   27.60 o
 -11   2   1    0.40    0.50    0.41 <
 -10   2   1    9.09   11.10    2.06 o
  -9   2   1    4.68    4.50    0.96 o
  -8   2   1    4.54    5.63    1.13 o
  -7   2   1   28.96   24.91    4.02 o
  -6   2   1  101.59   99.45   14.25 o
  -5   2   1  389.28  525.18   82.22 o
  -4   2   1  550.18  608.26   70.98 o
  -3   2   1  101.09   87.29   10.70 o
  -2   2   1  477.53  732.06   75.69 o
  -1   2   1   29.16   46.18    5.27 o
   0   2   1   26.20   22.51    2.54 o
   1   2   1  109.35  135.40   15.49 o
   2   2   1   72.29   72.48    8.68 o
   3   2   1    3.50    0.51    0.65 <
   4   2   1   73.34   78.36   11.22 o
   5   2   1   18.52   10.77    1.90 o
   6   2   1   55.77   37.92    5.66 o
   7   2   1   23.11   18.29    2.91 o
   8   2   1   61.88   30.96    4.88 o
   9   2   1    5.86    4.80    1.20 o
  10   2   1    5.66    5.29    1.23 o
 -10   3   1    0.84    0.16    0.53 <
  -9   3   1    1.46    1.66    0.64 <
  -8   3   1    4.24    2.93    0.81 o
  -7   3   1   13.93   13.94    2.33 o
  -6   3   1    0.62    3.03    1.36 <
  -5   3   1   29.46   29.34    4.52 o
  -4   3   1   85.71   56.86    7.08 o
  -3   3   1   73.46   80.03    8.57 o
  -2   3   1   82.65  108.45   12.50 o
  -1   3   1    7.97   13.44    2.35 o
   0   3   1   35.04   34.26    3.79 o
   1   3   1    4.55    9.23    3.02 o
   2   3   1  120.71  113.83   13.87 o
   3   3   1    6.11   14.81    2.36 o
   4   3   1    7.93   11.32    2.03 o
   5   3   1    1.06    0.02    0.50 <
   6   3   1   12.22   11.95    2.08 o
   7   3   1   17.96   11.55    1.96 o
   8   3   1    2.83    2.62    0.81 o
   9   3   1    3.36    0.86    0.62 <
  10   3   1    3.68    2.39    0.75 o
 -10   4   1    1.16    1.47    0.63 <
  -9   4   1    3.99    2.55    0.82 o
  -8   4   1    1.53    0.84    0.72 <
  -7   4   1    5.50    3.59    0.87 o
  -6   4   1   12.06   10.87    2.63 o
  -5   4   1    4.97    4.39    0.95 o
  -4   4   1   15.21   13.48    1.88 o
  -3   4   1    7.29    5.05    1.19 o
  -2   4   1    9.64    8.12    1.96 o
  -1   4   1   20.71   21.07    2.83 o
   0   4   1   26.28   30.58    3.88 o
   1   4   1    9.22   32.44    4.65 o
   2   4   1   36.48   33.86    4.53 o
   3   4   1   80.50   70.98    9.43 o
   4   4   1    1.34    1.54    1.44 <
   5   4   1    4.73    3.69    1.20 o
   6   4   1    3.46    2.49    0.75 o
   7   4   1    1.55    2.55    0.83 o
   8   4   1    3.56    3.11    0.77 o
   9   4   1    9.12    7.72    1.35 o
  -9   5   1    0.98    2.65    1.22 <
  -8   5   1    1.10    0.90    0.61 <
  -7   5   1    0.16    2.02    0.74 <
  -6   5   1    2.74    6.67    1.69 o
  -5   5   1    0.70    2.94    0.92 o
  -4   5   1    1.41    6.38    1.63 o
  -3   5   1    8.08    4.65    1.27 o
  -2   5   1   43.86   31.08    4.13 o
  -1   5   1   15.67   25.31    3.19 o
   0   5   1    9.92   13.16    1.73 o
   1   5   1    4.82    4.25    0.69 o
   2   5   1    0.37    1.70    0.88 <
   3   5   1    2.03    3.60    1.05 o
   4   5   1    3.46   13.73    3.15 o
   5   5   1    0.80    4.83    1.15 o
   6   5   1    1.18    2.38    1.13 <
   7   5   1    3.91    2.83    0.83 o
   8   5   1    1.32    3.15    0.75 o
  -7   6   1    6.58    6.62    1.11 o
  -6   6   1    7.17    3.16    0.98 o
  -5   6   1    2.38    4.31    1.13 o
  -4   6   1    7.66    6.23    1.32 o
  -3   6   1    3.12    1.06    0.79 <
  -2   6   1    4.90    6.60    1.40 o
  -1   6   1    2.94    1.59    0.39 o
   0   6   1   15.94   15.69    2.13 o
   1   6   1    7.34    9.36    1.42 o
   2   6   1    3.60    2.95    0.73 o
   3   6   1    1.04    2.14    0.75 <
   4   6   1    1.02    7.74    2.03 o
   5   6   1    1.08    1.86    0.81 <
   6   6   1   10.25    8.34    1.60 o
   7   6   1    3.54    4.91    1.43 o
  -5   7   1    1.69    1.26    0.87 <
  -4   7   1    6.04    4.96    1.11 o
  -3   7   1    1.56    2.91    0.93 o
  -2   7   1    3.17    2.29    1.02 <
  -1   7   1    0.33    1.74    0.34 o
   0   7   1    2.58    3.53    0.65 o
   1   7   1    0.03    1.20    0.42 <
   2   7   1    1.19    4.79    0.98 o
   3   7   1    1.76    3.99    0.90 o
   4   7   1    1.23    0.12    0.62 <
   5   7   1    0.64    1.53    0.84 <
 -12   0   2    2.58    3.59    0.96 o
 -11   0   2   19.70   14.41    2.31 o
 -10   0   2    4.89    5.39    1.11 o
  -9   0   2    0.12    1.82    0.64 <
  -8   0   2   10.18   10.37    2.09 o
  -7   0   2  110.44   78.51   11.65 o
  -6   0   2    0.20  211.74   39.42 o
  -5   0   2   23.88   23.39    3.67 o
  -4   0   2   21.35   17.82    3.64 o
  -3   0   2  562.32  993.77  148.15 o
  -2   0   2  163.10  202.25   31.76 o
  -1   0   2   28.61   41.25    5.96 o
   0   0   2    2.27   -2.95    0.82 <
 -11   1   2    7.95    8.55    1.16 o
 -10   1   2   12.60    9.11    1.24 o
  -9   1   2    4.27    7.55    2.09 o
  -8   1   2    1.15    0.38    0.42 <
  -7   1   2   13.48   12.07    1.58 o
  -6   1   2   55.91   40.40    5.06 o
  -5   1   2    6.30    6.31    1.34 o
  -4   1   2  215.27  275.62   42.42 o
  -3   1   2  564.03  548.23   79.42 o
  -2   1   2 1768.91 1004.67  110.76 o
  -1   1   2  107.98  129.63   14.66 o
   0   1   2  599.07  816.58  107.13 o
   1   1   2   58.88   74.46   11.93 o
 -11   2   2    0.70   -0.30    0.33 <
 -10   2   2    0.59   -0.01    0.33 <
  -9   2   2   13.27   10.71    1.76 o
  -8   2   2   39.42   29.86    3.78 o
  -7   2   2   46.35   34.67    4.68 o
  -6   2   2   55.56   52.38    8.59 o
  -5   2   2  505.17  591.97   87.55 o
  -4   2   2  275.76  524.66   74.65 o
  -3   2   2   56.92  119.49   18.03 o
  -2   2   2  439.54  266.62   34.45 o
  -1   2   2  147.32  129.45   14.51 o
   0   2   2    2.51   27.05    4.72 o
   1   2   2    6.22   11.91    3.64 o
 -11   3   2    0.45    0.41    0.53 <
 -10   3   2    1.20    0.49    0.78 <
  -9   3   2    2.48    1.66    0.95 <
  -8   3   2    0.85    0.84    0.86 <
  -7   3   2   59.40   34.41    4.28 o
  -6   3   2    5.41    8.83    2.60 o
  -5   3   2  242.15  198.40   22.76 o
  -4   3   2   14.03    9.88    1.79 o
  -3   3   2   81.24   97.17   10.38 o
  -2   3   2   21.29   35.36    5.04 o
  -1   3   2   22.29   24.15    2.99 o
   0   3   2   63.60   56.69    8.48 o
   1   3   2    5.53    5.20    1.03 o
   2   3   2   19.85   14.04    2.42 o
   3   3   2   20.09   20.67    3.59 o
   4   3   2   19.83   12.11    2.36 o
   5   3   2    0.32   -1.18    0.72 <
   6   3   2    6.04    7.59    1.58 o
   7   3   2    1.28   -0.45    0.74 <
   8   3   2    5.09   11.84    4.38 <
   9   3   2    3.28    1.29    1.18 <
 -10   4   2    1.16    3.60    1.03 o
  -9   4   2    0.08   -0.15    0.67 <
  -8   4   2    3.88    6.34    1.32 o
  -7   4   2   20.95   14.48    2.15 o
  -6   4   2    3.61    4.09    1.11 o
  -5   4   2    8.38    9.65    2.02 o
  -4   4   2    1.74    3.35    1.14 <
  -3   4   2    1.99   12.84    3.28 o
  -2   4   2    1.20   12.04    1.83 o
  -1   4   2   41.16   39.18    4.73 o
   0   4   2   70.43   60.47    7.48 o
   1   4   2   54.92   59.51    6.49 o
   2   4   2   18.69   21.52    2.76 o
   3   4   2   12.26    7.68    2.04 o
   4   4   2    3.00    4.94    1.22 o
   5   4   2    4.14    3.40    1.13 o
   6   4   2   18.14   20.10    3.32 o
   7   4   2    6.10    4.93    1.16 o
   8   4   2    9.04    6.50    1.38 o
   9   4   2    1.41    1.76    0.74 <
  -9   5   2    0.90    0.23    0.51 <
  -8   5   2    5.10    6.55    1.27 o
  -7   5   2    1.37    3.85    1.03 o
  -6   5   2    1.55    4.70    1.05 o
  -5   5   2   13.12   12.18    1.96 o
  -4   5   2    2.15    4.50    1.43 o
  -3   5   2   59.40   47.98    5.35 o
  -2   5   2    6.54    7.89    1.18 o
  -1   5   2    8.97    9.50    1.19 o
   0   5   2   11.24   11.77    1.46 o
   1   5   2    1.18    1.73    0.44 o
   2   5   2    9.18    7.89    1.29 o
   3   5   2    9.83    9.51    1.54 o
   4   5   2    3.36    5.14    1.67 o
   5   5   2    6.33    7.37    1.54 o
   6   5   2    1.62    4.66    1.09 o
   7   5   2    5.71    3.90    0.96 o
   8   5   2    0.72    1.74    0.68 <
  -8   6   2    5.28    4.46    1.15 o
  -7   6   2    7.62    6.48    1.25 o
  -6   6   2    4.85    3.01    0.97 o
  -5   6   2    4.74    3.67    1.08 o
  -4   6   2    4.92    2.73    1.10 <
  -3   6   2   10.96   12.42    1.92 o
  -2   6   2    8.34   11.82    1.64 o
  -1   6   2   61.36   46.81    5.87 o
   0   6   2    0.76    3.71    0.81 o
   1   6   2    5.02    5.77    0.80 o
   2   6   2    5.87    7.91    1.03 o
   3   6   2    6.67    8.88    1.44 o
   4   6   2    0.41    2.35    0.93 <
   5   6   2    1.22    6.02    1.65 o
   6   6   2    3.47    2.72    1.32 <
  -6   7   2    2.71    3.15    0.94 o
  -5   7   2    0.27    1.75    0.93 <
  -4   7   2    0.43    1.25    1.05 <
  -3   7   2    5.08    6.66    1.36 o
  -2   7   2    1.57    1.68    0.39 o
  -1   7   2    1.11    2.09    0.48 o
   0   7   2    0.69    1.03    0.37 <
   1   7   2    2.18    1.77    0.50 o
   2   7   2    1.38    0.84    0.60 <
   3   7   2    1.87    2.81    0.75 o
   4   7   2    3.34    2.05    0.83 <
 -12   0   3    0.98    2.20    0.79 <
 -11   0   3    0.01    2.60    0.96 <
 -10   0   3   47.34   22.28    3.61 o
  -9   0   3    2.44   28.30    7.83 o
  -8   0   3    1.01    0.27    1.02 <
  -7   0   3   16.35   13.24    2.58 o
  -6   0   3    1.36    9.31    2.48 o
  -5   0   3  106.66   85.98   16.86 o
  -4   0   3   38.56   25.94    5.64 o
  -3   0   3    3.33   50.81    7.60 o
  -2   0   3    0.92   13.96    2.62 o
  -1   0   3  657.93 1118.71  157.97 o
   0   0   3   21.92   18.69    3.01 o
   1   0   3    1.52   -0.17    1.46 <
 -12   1   3    0.09    0.97    0.47 <
 -11   1   3    7.32    5.21    0.85 o
 -10   1   3   13.57    7.17    1.18 o
  -9   1   3    2.80    9.45    2.01 o
  -8   1   3   34.89   24.73    3.24 o
  -7   1   3   30.50   30.97    4.40 o
  -6   1   3   18.25   18.57    3.64 o
  -5   1   3   25.14   23.63    4.98 o
  -4   1   3  168.49  201.87   31.44 o
  -3   1   3    4.12   69.58    7.76 o
  -2   1   3  117.43  183.13   18.52 o
  -1   1   3  315.87  399.04   43.33 o
   0   1   3   20.05   28.23    4.21 o
   1   1   3    4.86   -1.31    3.49 <
 -11   2   3    0.57    0.96    0.53 <
 -10   2   3    0.02    0.73    0.70 <
  -9   2   3    4.98    9.47    2.53 o
  -8   2   3   48.92   25.65    4.97 o
  -7   2   3    0.90    3.18    1.67 <
  -6   2   3   43.15   39.46    6.02 o
  -5   2   3   25.48   28.22    5.44 o
  -4   2   3   33.62   61.94   13.60 o
  -3   2   3   44.98  130.85   21.10 o
  -2   2   3  314.48  392.60   41.05 o
  -1   2   3    4.33    4.54    0.77 o
   0   2   3    3.12    2.98    0.89 o
   1   2   3   74.00   83.14   12.27 o
   2   2   3    7.58   -0.67    5.70 <
 -11   3   3    1.54    2.52    0.77 o
 -10   3   3    3.98    2.20    0.86 <
  -9   3   3    5.44    4.01    1.25 o
  -8   3   3   16.87   57.09    9.88 o
  -7   3   3   19.19   11.44    2.71 o
  -6   3   3   98.47   70.10   11.37 o
  -5   3   3    1.36    0.44    1.27 <
  -4   3   3   52.64   57.49    8.94 o
  -3   3   3    4.48   29.02    3.87 o
  -2   3   3    2.43    8.75    1.24 o
  -1   3   3   53.02   46.95    5.24 o
   0   3   3   38.07   40.61    9.32 o
   1   3   3   46.18   53.36    9.61 o
   2   3   3   11.00   15.18    3.28 o
 -10   4   3    0.49    1.65    0.59 <
  -9   4   3    5.32    1.91    0.79 <
  -8   4   3   16.21   12.08    1.94 o
  -7   4   3    1.43   28.85    6.97 o
  -6   4   3   39.76   43.46    5.53 o
  -5   4   3    7.85   13.30    2.11 o
  -4   4   3   55.67   44.34    5.64 o
  -3   4   3    9.94   15.65    2.26 o
  -2   4   3   49.99   42.46    4.99 o
  -1   4   3   24.52   23.84    2.93 o
   0   4   3   48.12   39.11    5.71 o
   1   4   3    8.68    5.75    1.30 o
   2   4   3   16.78   23.35    3.53 o
   3   4   3   35.85   23.34    3.74 o
   4   4   3   91.15   98.98   20.14 o
   5   4   3   60.38   41.55    8.91 o
   6   4   3    2.27    2.61    1.74 <
   7   4   3    7.67   10.76    2.98 o
   8   4   3    0.79    0.26    1.27 <
  -9   5   3    3.71    2.05    0.90 <
  -8   5   3    0.60    3.23    1.14 <
  -7   5   3    3.71    6.34    1.88 o
  -6   5   3    4.67    4.16    1.28 o
  -5   5   3   20.77   20.09    2.79 o
  -4   5   3    8.14    8.10    1.31 o
  -3   5   3    2.53    8.46    1.29 o
  -2   5   3    3.23    4.96    0.79 o
  -1   5   3    2.89    2.83    0.51 o
   0   5   3    4.28    3.64    0.64 o
   1   5   3   11.57    8.60    1.15 o
   2   5   3    7.93    9.40    1.94 o
   3   5   3    1.23    1.48    1.39 <
   4   5   3   22.69   18.77    3.00 o
   5   5   3    3.22    5.72    1.32 o
   6   5   3   12.64   18.81    3.11 o
   7   5   3   10.24    7.32    1.62 o
  -8   6   3    0.29    3.47    1.22 <
  -7   6   3    4.15    3.91    1.17 o
  -6   6   3    5.17    4.52    1.22 o
  -5   6   3   13.86    9.43    1.73 o
  -4   6   3   25.04   33.16    4.07 o
  -3   6   3    3.56    4.94    0.76 o
  -2   6   3   44.04   44.28    5.23 o
  -1   6   3    1.40    2.40    0.49 o
   0   6   3    1.24    2.34    0.53 o
   1   6   3    1.64    2.24    0.54 o
   2   6   3    3.40    4.04    0.84 o
   3   6   3    3.36    2.38    0.85 <
   4   6   3   15.91   12.64    2.30 o
   5   6   3    0.41    3.68    1.66 <
   6   6   3    5.25    4.69    1.10 o
  -6   7   3    1.51    4.46    1.46 o
  -5   7   3    0.17    2.27    0.99 <
  -4   7   3    0.55    1.88    0.52 o
  -3   7   3    2.63    5.08    0.76 o
  -2   7   3    1.26    2.16    0.40 o
  -1   7   3    2.91    3.11    0.53 o
   0   7   3    5.66    5.89    0.80 o
   1   7   3    2.19    2.88    0.69 o
   2   7   3   19.35   16.18    1.95 o
   3   7   3    1.32    2.74    0.62 o
 -12   0   4    5.71    1.97    1.36 <
 -11   0   4    2.50    1.08    1.19 <
 -10   0   4    2.99    2.98    1.27 <
  -9   0   4    0.50    3.73    1.19 o
  -8   0   4    0.23    3.63    1.59 <
  -7   0   4    9.99   10.76    3.06 o
  -6   0   4    0.85   46.56   12.03 o
  -5   0   4   40.38   45.28    6.92 o
  -4   0   4    0.42  148.50   22.15 o
  -3   0   4    9.82    9.33    1.63 o
  -2   0   4   53.72   49.08    7.95 o
  -1   0   4   59.13  144.70   21.35 o
   0   0   4    6.56    7.57    1.62 o
 -12   1   4    1.56    1.50    1.05 <
 -11   1   4    7.61    4.23    1.15 o
 -10   1   4    0.09   -0.15    0.67 <
  -9   1   4    2.14    2.03    0.75 <
  -8   1   4    2.66    6.74    1.51 o
  -7   1   4    6.82    7.45    1.41 o
  -6   1   4   31.20   26.96    4.68 o
  -5   1   4   24.20   31.46    3.59 o
  -4   1   4   84.84  104.19   12.08 o
  -3   1   4   18.52   36.62    4.14 o
  -2   1   4  302.66  378.96   41.56 o
  -1   1   4  189.95  330.94   41.39 o
   0   1   4  191.85  288.38   33.73 o
   1   1   4   13.10   16.54    2.16 o
   2   1   4  128.37   83.42   20.18 o
 -11   2   4    0.60    9.49    2.86 o
 -10   2   4    4.35    2.76    0.98 <
  -9   2   4    3.50    5.85    1.53 o
  -8   2   4   10.98    8.57    2.31 o
  -7   2   4   11.04   10.39    2.24 o
  -6   2   4   17.47   21.75    3.94 o
  -5   2   4   64.67   70.61    9.30 o
  -4   2   4    1.72   98.64   13.51 o
  -3   2   4   62.05   85.99    9.31 o
  -2   2   4   22.03   18.88    2.34 o
  -1   2   4  140.02  196.59   22.53 o
   0   2   4  338.19  647.21   82.23 o
   1   2   4    2.33   10.59    1.96 o
   2   2   4    2.05   10.25    2.41 o
 -11   3   4    1.41    7.27    2.41 o
 -10   3   4    3.73    9.24    2.50 o
  -9   3   4    7.64    5.85    2.06 <
  -8   3   4   26.78   16.46    3.06 o
  -7   3   4   41.12   25.62    4.43 o
  -6   3   4    2.41    6.55    1.87 o
  -5   3   4   23.80   32.42    4.37 o
  -4   3   4   23.93   39.76    5.31 o
  -3   3   4   22.37   29.58    3.31 o
  -2   3   4   12.66   10.80    1.32 o
  -1   3   4  106.40   95.54   11.98 o
   0   3   4   28.76   34.01    4.28 o
   1   3   4    2.43    0.45    0.96 <
   2   3   4   45.07   69.95   11.54 o
 -10   4   4    8.69    8.13    2.57 o
  -9   4   4   10.03   10.36    2.56 o
  -8   4   4   34.65   26.14    4.66 o
  -7   4   4   35.32   21.99    3.85 o
  -6   4   4   32.81   31.19    5.71 o
  -5   4   4   22.38   25.69    3.87 o
  -4   4   4    1.66   28.86    5.75 o
  -3   4   4   21.56   35.03    4.14 o
  -2   4   4    1.87    2.81    0.50 o
  -1   4   4    0.35    2.69    0.88 o
   0   4   4   34.93   18.90    3.32 o
   1   4   4  129.07  156.61   22.79 o
   2   4   4   44.67   25.46    6.23 o
   3   4   4    7.54   15.87    5.49 <
  -9   5   4    0.39    3.11    1.34 <
  -8   5   4    0.56    1.39    1.10 <
  -7   5   4    3.35    3.46    1.24 <
  -6   5   4    3.15    5.13    1.45 o
  -5   5   4   32.15   39.09    6.04 o
  -4   5   4   17.67   25.31    3.18 o
  -3   5   4   23.66   25.89    3.27 o
  -2   5   4    0.98    2.59    0.48 o
  -1   5   4    9.31   10.28    1.34 o
   0   5   4    3.87    8.16    1.94 o
   1   5   4    7.87    6.36    1.18 o
   2   5   4    7.29   15.10    3.11 o
   3   5   4   19.73   26.23    4.25 o
  -8   6   4    1.75    3.75    1.24 o
  -7   6   4    1.27    2.21    0.84 <
  -6   6   4    0.89    3.37    1.10 o
  -5   6   4   50.83   53.47    8.28 o
  -4   6   4   28.57   30.14    3.54 o
  -3   6   4    6.86   11.23    1.33 o
  -2   6   4    2.94    3.26    0.61 o
  -1   6   4   12.83   12.53    1.71 o
   0   6   4    0.52    0.85    0.43 <
   1   6   4    5.11    6.81    1.02 o
   2   6   4    0.91    1.56    0.60 <
   3   6   4    5.26    9.52    1.55 o
   4   6   4    2.13    5.15    1.51 o
   5   6   4    1.47    2.97    0.99 <
  -5   7   4    0.92    1.66    0.42 o
  -4   7   4    6.14    7.08    0.99 o
  -3   7   4   19.58   19.49    2.50 o
  -2   7   4    6.20    5.83    0.83 o
  -1   7   4   25.86   22.00    2.44 o
   0   7   4    0.95    0.69    0.38 <
   1   7   4   17.11   15.55    2.15 o
   2   7   4    2.81    3.18    0.66 o
   3   7   4    1.34    1.62    0.82 <
 -12   0   5    1.86    1.37    1.06 <
 -11   0   5    6.70    5.22    1.46 o
 -10   0   5    1.84    2.85    1.45 <
  -9   0   5    9.90    5.26    1.72 o
  -8   0   5    0.60    8.64    2.86 o
  -7   0   5   14.95   15.62    3.71 o
  -6   0   5   88.00  108.95   15.66 o
  -5   0   5    0.50   30.57    5.24 o
  -4   0   5   15.30   32.41    5.30 o
  -3   0   5  150.65  185.28   26.92 o
  -2   0   5    3.62    8.38    1.55 o
  -1   0   5    0.15    5.16    1.68 o
   0   0   5    5.02   15.40    2.88 o
   1   0   5   12.94   14.73    3.76 o
   2   0   5    4.47    5.94    2.74 <
 -12   1   5    2.16    2.48    0.90 <
 -11   1   5    0.23    2.78    0.84 o
 -10   1   5    8.37    3.61    1.05 o
  -9   1   5    2.96    0.35    1.18 <
  -8   1   5    1.22    3.40    1.50 <
  -7   1   5    0.91   18.10    4.48 o
  -6   1   5    3.13    4.31    0.77 o
  -5   1   5   41.98   60.29    8.84 o
  -4   1   5    4.68   10.41    1.41 o
  -3   1   5   14.78   14.02    1.79 o
  -2   1   5   49.81   48.46    5.51 o
  -1   1   5   81.77  125.54   14.65 o
   0   1   5   15.97    9.09    1.56 o
   1   1   5   87.63   93.68   14.07 o
   2   1   5   17.60   14.10    3.62 o
 -11   2   5    0.75    2.38    0.94 <
 -10   2   5    0.02    2.43    1.10 <
  -9   2   5    0.09    7.10    1.88 o
  -8   2   5    1.04    2.65    1.50 <
  -7   2   5    2.27    5.00    2.49 <
  -6   2   5    6.30   15.73    1.90 o
  -5   2   5   15.43   42.25    6.75 o
  -4   2   5    6.67    8.56    1.19 o
  -3   2   5  387.51  502.43   55.95 o
  -2   2   5  161.19  191.12   24.53 o
  -1   2   5  172.76  248.93   33.11 o
   0   2   5  116.85  141.32   18.47 o
   1   2   5   42.19   56.52    7.26 o
   2   2   5   10.88   18.44    3.89 o
 -11   3   5    1.51    6.46    1.86 o
 -10   3   5    1.55    2.62    1.29 <
  -9   3   5   10.78    6.34    2.14 <
  -8   3   5    5.92    9.41    2.33 o
  -7   3   5    7.67   16.89    3.47 o
  -6   3   5    7.98    9.02    1.15 o
  -5   3   5   17.86   26.46    3.18 o
  -4   3   5   12.66   18.68    2.09 o
  -3   3   5   12.52   12.51    1.72 o
  -2   3   5   22.69   19.86    2.21 o
  -1   3   5   63.99   77.91    8.88 o
   0   3   5   96.16   96.03   11.60 o
   1   3   5   42.81   44.64    6.32 o
   3   3   5    7.78    6.72    3.29 <
 -10   4   5    8.87    2.44    1.86 <
  -9   4   5   12.17   12.17    2.80 o
  -8   4   5    8.15   11.65    2.57 o
  -7   4   5    6.99    3.92    1.91 <
  -6   4   5    2.18    3.33    0.65 o
  -5   4   5    0.57   13.31    1.80 o
  -4   4   5   39.28   58.00    6.46 o
  -3   4   5   25.41   19.15    2.46 o
  -2   4   5    3.17    3.56    0.54 o
  -1   4   5   41.88   37.79    4.65 o
   0   4   5   23.17   24.27    3.13 o
   1   4   5    0.02    1.23    1.29 <
   2   4   5   62.98   83.88   17.16 o
   3   4   5   28.19   32.25    6.20 o
  -9   5   5    5.84    5.48    1.82 o
  -8   5   5   13.80   19.30    4.01 o
  -7   5   5   23.11   22.94    4.62 o
  -6   5   5    4.98   11.46    1.51 o
  -5   5   5   24.54   39.27    6.06 o
  -4   5   5   12.30   22.68    2.48 o
  -3   5   5    8.21   11.24    1.40 o
  -2   5   5    2.96    1.98    0.41 o
  -1   5   5    3.67    5.50    0.84 o
   0   5   5    2.99    0.97    0.63 <
   1   5   5    3.83    4.16    0.97 o
   2   5   5   40.07   41.11    6.67 o
   3   5   5    8.51    9.38    2.32 o
   4   5   5   23.81  -37.58   16.44 <
  -8   6   5    0.84    1.83    0.97 <
  -7   6   5   12.84    8.58    1.96 o
  -6   6   5    0.98    3.18    0.61 o
  -5   6   5   11.96   22.04    2.87 o
  -4   6   5   11.17   19.99    2.69 o
  -3   6   5    2.51    4.47    0.63 o
  -2   6   5   14.94   10.22    1.52 o
  -1   6   5    8.23   11.36    1.60 o
   0   6   5   45.67   40.04    7.57 o
   1   6   5    4.99    4.88    1.02 o
   2   6   5    3.60   10.71    3.32 o
   3   6   5    3.46    3.23    1.87 <
   4   6   5    4.53   13.31    4.22 o
  -5   7   5    6.62    8.28    1.33 o
  -4   7   5    0.51    1.97    0.45 o
  -3   7   5    8.19    9.75    1.30 o
  -2   7   5   31.34   25.61    2.90 o
  -1   7   5    1.39    0.63    0.38 <
   0   7   5    4.20    4.33    0.81 o
   1   7   5    7.28    6.48    1.24 o
 -12   0   6    0.74    0.84    1.12 <
 -11   0   6    0.00    4.57    1.65 <
 -10   0   6    2.09    1.93    1.97 <
  -9   0   6    0.21    0.65    2.20 <
  -8   0   6    4.54    5.28    1.84 <
  -7   0   6   60.24   67.28   10.09 o
  -6   0   6  200.05  248.36   45.66 o
  -5   0   6   11.85   13.72    2.33 o
  -4   0   6    5.88    4.64    1.03 o
  -3   0   6   28.69   19.92    3.06 o
  -2   0   6   52.88   29.29    5.08 o
  -1   0   6   34.55   46.29    7.00 o
   0   0   6   27.25   21.52    3.76 o
   1   0   6    0.27    2.94    1.20 <
   2   0   6   12.75   12.40    2.48 o
 -12   1   6    2.44    1.07    0.81 <
 -11   1   6    1.50    3.94    1.30 o
 -10   1   6    0.25    1.81    1.32 <
  -9   1   6    2.10    2.12    1.61 <
  -8   1   6    5.85    8.08    2.98 <
  -7   1   6    8.86   10.43    1.53 o
  -6   1   6    1.76   38.94    6.16 o
  -5   1   6   24.78   32.33    3.84 o
  -4   1   6   37.81   39.40    4.39 o
  -3   1   6    1.18    1.70    0.43 o
  -2   1   6  254.35  362.48   38.58 o
  -1   1   6    9.02   16.16    2.13 o
   0   1   6  192.86  308.79   32.44 o
   1   1   6    4.50    6.99    1.46 o
   2   1   6    9.11    9.49    2.27 o
   3   1   6    5.56   -1.99    5.75 <
 -11   2   6    1.70    4.11    1.11 o
 -10   2   6    2.86    5.18    1.78 <
  -9   2   6    7.06    3.75    2.05 <
  -8   2   6    3.80    3.89    2.15 <
  -7   2   6    0.25    1.08    0.42 <
  -6   2   6   16.09   29.04    3.77 o
  -5   2   6   16.20   16.96    1.94 o
  -4   2   6  232.43  279.81   29.86 o
  -3   2   6   39.49   37.64    4.10 o
  -2   2   6  188.59  290.61   31.34 o
  -1   2   6    4.59   20.68    5.13 o
   0   2   6    3.27    4.63    0.97 o
   1   2   6    3.10    9.70    2.91 o
   2   2   6   15.52   -9.36    3.40 <
   3   2   6    0.30    2.42    2.24 <
 -11   3   6    2.04    6.31    1.70 o
 -10   3   6    3.72    0.56    1.29 <
  -9   3   6    9.84    6.79    2.30 <
  -8   3   6    2.42   -1.39    1.56 <
  -7   3   6    0.33    4.97    0.78 o
  -6   3   6    3.79   19.85    3.11 o
  -5   3   6    1.86    1.29    0.56 <
  -4   3   6   22.30   24.50    3.01 o
  -3   3   6   93.28   95.92   10.95 o
  -2   3   6   53.37   59.70    6.94 o
  -1   3   6  110.18  144.93   16.82 o
   0   3   6   68.01   36.35    5.90 o
   1   3   6   15.87   23.40    2.77 o
   2   3   6   10.53   14.58    3.67 o
   3   3   6    1.73    1.47    1.46 <
 -10   4   6    2.77    2.07    1.58 <
  -9   4   6    1.05    1.09    1.70 <
  -8   4   6   25.28   14.03    3.03 o
  -7   4   6   22.73   30.76    3.61 o
  -6   4   6   83.38  104.15   12.33 o
  -5   4   6   23.84   48.46    5.77 o
  -4   4   6   40.74   45.31    5.65 o
  -3   4   6    1.51    1.34    0.31 o
  -2   4   6    0.02    1.08    0.40 <
  -1   4   6    9.20   12.22    1.42 o
   0   4   6    6.36    5.52    1.18 o
   1   4   6    7.68    9.29    1.93 o
   2   4   6    5.67    5.81    1.46 o
   3   4   6   20.21   28.59    4.61 o
   4   4   6    2.79  -18.05    5.54 <
  -9   5   6    4.30    5.96    1.78 o
  -8   5   6   10.26    8.29    1.94 o
  -7   5   6    3.54    6.20    1.09 o
  -6   5   6   32.34   43.65    6.41 o
  -5   5   6    6.08   19.91    2.29 o
  -4   5   6   50.31   64.53    7.80 o
  -3   5   6   18.87   18.00    2.08 o
  -2   5   6   12.90   17.34    3.88 o
  -1   5   6   24.72   24.38    3.04 o
   0   5   6    2.94    3.31    0.74 o
   1   5   6    2.57    0.36    1.34 <
   2   5   6    0.48    1.13    0.89 <
   3   5   6   21.49   28.67    6.50 o
   4   5   6    6.34    7.07    3.16 <
  -7   6   6    0.84    3.56    0.59 o
  -6   6   6    0.43   13.06    2.60 o
  -5   6   6   12.09   29.18    3.47 o
  -4   6   6   12.01   15.91    1.83 o
  -3   6   6   13.29   14.70    1.76 o
  -2   6   6    6.19    8.22    1.27 o
  -1   6   6    6.00    8.09    1.26 o
   0   6   6    2.00    2.48    0.75 o
   1   6   6    4.91    1.14    1.87 <
   2   6   6    2.13    3.13    1.35 <
   3   6   6    7.37   11.35    3.26 o
  -4   7   6    0.58    0.79    0.30 <
  -3   7   6    3.90    5.46    0.75 o
  -2   7   6    4.49    3.49    0.65 o
  -1   7   6    4.66    9.21    1.25 o
   0   7   6    1.09    2.50    1.07 <
 -12   0   7    0.56   -0.89    1.37 <
 -11   0   7    3.63    0.65    2.16 <
 -10   0   7    7.66    5.08    2.12 <
  -9   0   7    1.19    4.16    1.69 <
  -8   0   7   12.88   12.24    2.14 o
  -7   0   7    3.68   23.71    4.42 o
  -6   0   7   49.86   53.68    8.75 o
  -5   0   7    2.37   14.69    2.46 o
  -4   0   7   19.28   22.55    3.33 o
  -3   0   7    0.53    1.50    0.55 <
  -2   0   7   14.20   13.53    2.37 o
  -1   0   7   14.27   18.37    2.82 o
   0   0   7   14.75    9.27    1.97 o
   1   0   7    7.66    8.43    1.89 o
   2   0   7    1.55   11.41    2.53 o
   3   0   7    1.88    7.70    4.24 <
 -12   1   7    0.06    2.66    1.90 <
 -11   1   7    1.06    2.29    1.03 <
 -10   1   7    3.84    4.40    2.43 <
  -9   1   7    2.61    7.37    2.28 o
  -8   1   7    5.21    3.30    0.67 o
  -7   1   7   12.67   27.74    3.96 o
  -6   1   7   44.33   53.95    6.10 o
  -5   1   7   11.68   10.52    1.59 o
  -4   1   7   36.45   40.46    5.20 o
  -3   1   7  183.88  193.55   22.13 o
  -2   1   7   13.41   20.94    2.67 o
  -1   1   7   17.68   24.42    3.49 o
   0   1   7   17.72   28.65    3.25 o
   1   1   7    0.34    4.51    1.27 o
   2   1   7    0.39    2.39    1.28 <
   3   1   7   13.43   17.70    7.15 <
 -11   2   7    3.03    2.47    1.76 <
 -10   2   7    7.16    4.76    2.08 <
  -9   2   7    0.45    3.70    1.73 <
  -8   2   7   10.46   16.87    2.11 o
  -7   2   7    6.62   13.25    1.93 o
  -6   2   7    6.87   21.23    2.46 o
  -5   2   7   35.72   53.83    6.47 o
  -4   2   7    5.81    5.73    1.40 o
  -3   2   7   12.77   12.09    1.62 o
  -2   2   7   17.67   28.28    5.57 o
  -1   2   7   29.74   28.43    5.14 o
   0   2   7    2.10    1.11    0.68 <
   1   2   7   20.57   13.85    4.43 o
   2   2   7    3.05    2.58    1.38 <
   3   2   7    4.06    9.27    2.37 o
 -11   3   7    0.33    3.95    1.54 <
 -10   3   7    7.36    5.58    2.26 <
  -9   3   7    2.91    4.93    1.86 <
  -8   3   7    6.26    9.87    1.33 o
  -7   3   7   24.16   31.34    4.66 o
  -6   3   7   16.99   16.31    2.03 o
  -5   3   7   61.19   82.41    9.43 o
  -4   3   7    6.58    5.97    0.75 o
  -3   3   7    1.50    2.66    0.55 o
  -2   3   7   39.00   42.59    6.71 o
  -1   3   7    2.60    2.65    0.68 o
   0   3   7   15.82   17.05    2.51 o
   1   3   7   10.97    5.61    1.44 o
   2   3   7    2.58    2.47    1.75 <
   3   3   7   11.97    7.03    2.11 o
   4   3   7   37.68   38.70   10.56 o
 -10   4   7    1.32    2.06    1.50 <
  -9   4   7   23.33   28.72    6.19 o
  -8   4   7   10.74   14.56    1.72 o
  -7   4   7   46.90   40.13    5.27 o
  -6   4   7    6.27   11.39    1.55 o
  -5   4   7   11.78   25.25    2.83 o
  -4   4   7    8.57    7.78    1.11 o
  -3   4   7    4.61    6.07    1.18 o
  -2   4   7   13.92   12.03    1.73 o
  -1   4   7    1.25    1.42    0.51 <
   0   4   7   19.70   16.29    2.53 o
   1   4   7    5.00    7.71    1.33 o
   2   4   7    6.99    5.37    1.97 <
   3   4   7   21.14   30.03    6.77 o
   4   4   7    4.12   12.73    3.36 o
  -9   5   7    2.31    4.26    1.00 o
  -8   5   7    2.77    3.08    0.64 o
  -7   5   7   23.76   34.55    4.90 o
  -6   5   7   25.06   48.26    5.30 o
  -5   5   7    3.08    3.57    0.73 o
  -4   5   7   20.87   24.94    3.40 o
  -3   5   7    9.98    9.86    1.19 o
  -2   5   7    7.48   11.11    1.55 o
  -1   5   7    6.90    6.33    0.96 o
   0   5   7    1.54    2.81    0.84 o
   1   5   7    0.36   -0.13    0.61 <
   2   5   7   28.30   19.50    4.39 o
   4   5   7    1.46    7.35    2.05 o
  -7   6   7    0.84    5.94    1.09 o
  -6   6   7    0.10    1.65    0.47 o
  -5   6   7    9.42   17.49    2.28 o
  -4   6   7    1.91    2.45    0.45 o
  -3   6   7    3.33    3.78    0.57 o
  -2   6   7    3.72    4.63    0.74 o
  -1   6   7    0.73    3.00    0.69 o
   0   6   7   12.12   13.61    2.52 o
   1   6   7    4.96    5.88    1.52 o
   2   6   7    0.85    1.98    1.19 <
 -12   0   8    0.23    5.38    2.80 <
 -11   0   8    0.00    1.25    1.67 <
 -10   0   8    0.75    1.11    0.48 <
  -9   0   8   16.24   26.90    4.96 o
  -8   0   8    4.51   11.73    2.88 o
  -7   0   8    0.29    1.37    0.80 <
  -6   0   8    3.50    4.26    0.99 o
  -5   0   8   18.55   19.12    2.98 o
  -4   0   8   44.79   44.93    6.86 o
  -3   0   8   21.90   31.01    4.63 o
  -2   0   8    9.32    9.56    1.89 o
  -1   0   8    0.01    3.66    1.25 <
   0   0   8    0.17    4.54    1.28 o
   1   0   8    0.59    3.42    1.26 <
   3   0   8    0.34    1.90    1.61 <
 -11   1   8    5.26   11.53    3.37 o
 -10   1   8    8.02    6.93    1.12 o
  -9   1   8   33.09   45.01    5.84 o
  -8   1   8    2.28   23.45    2.99 o
  -7   1   8   27.93   46.67    5.69 o
  -6   1   8   13.59   32.60    3.85 o
  -5   1   8   55.68   63.28    9.58 o
  -4   1   8   19.59   21.32    2.42 o
  -3   1   8    4.94   13.48    3.10 o
  -2   1   8    3.81    2.87    0.64 o
  -1   1   8    0.24   15.99    5.15 o
   0   1   8   18.68   14.06    1.91 o
   1   1   8   21.55   18.83    2.83 o
   2   1   8   16.26   14.64    3.41 o
   3   1   8    4.61    1.50    1.71 <
   4   1   8    0.25   -2.23    5.28 <
 -11   2   8   16.03    5.53    2.32 <
 -10   2   8    1.01    3.04    0.66 o
  -9   2   8    1.82    5.17    0.85 o
  -8   2   8    5.25   25.98    3.45 o
  -7   2   8    8.36    8.41    1.23 o
  -6   2   8    2.74    5.01    0.88 o
  -5   2   8    4.63    3.62    0.81 o
  -4   2   8   59.98   49.50    5.67 o
  -3   2   8    2.78   13.70    3.06 o
  -2   2   8    5.71    7.27    1.46 o
  -1   2   8    5.62    5.93    1.16 o
   0   2   8    5.35    6.26    1.05 o
   1   2   8   10.34    7.98    1.71 o
   2   2   8    4.18    1.94    1.06 <
   3   2   8    0.90    4.28    2.37 <
   4   2   8   16.23   17.75    5.43 o
 -10   3   8    9.11   11.26    1.90 o
  -9   3   8    7.12    8.62    1.22 o
  -8   3   8   44.18   59.35    7.83 o
  -7   3   8   16.84   21.79    2.52 o
  -6   3   8   54.70   91.94   10.31 o
  -5   3   8   26.18   24.08    2.88 o
  -4   3   8    4.36    7.28    0.97 o
  -3   3   8    3.63    3.98    0.65 o
  -2   3   8   18.17   27.30    3.93 o
  -1   3   8    3.26    8.99    1.97 o
   0   3   8    8.91    8.77    1.43 o
   1   3   8   19.45   21.62    3.63 o
   2   3   8   22.39   39.10    5.20 o
   3   3   8   10.25    6.76    2.56 <
   4   3   8   16.25   12.63    3.91 o
 -10   4   8    2.62    6.08    0.96 o
  -9   4   8    5.96    7.13    1.05 o
  -8   4   8    5.92   10.77    1.84 o
  -7   4   8    2.78    5.43    0.90 o
  -6   4   8    0.59    1.32    0.52 <
  -5   4   8    4.89    5.87    0.80 o
  -4   4   8    3.68    4.16    0.64 o
  -3   4   8    1.92    2.44    0.45 o
  -2   4   8    4.98    7.95    1.64 o
  -1   4   8    2.53    2.50    0.65 o
   0   4   8    0.31    0.84    0.90 <
   1   4   8    0.61    0.89    0.64 <
   2   4   8    2.99    7.20    1.75 o
   4   4   8    1.63    0.72    1.27 <
  -8   5   8    2.31   10.13    1.49 o
  -7   5   8    8.72   22.74    2.76 o
  -6   5   8    7.02   11.45    1.43 o
  -5   5   8    9.77   12.32    1.66 o
  -4   5   8    3.45    5.30    0.79 o
  -3   5   8    0.18    2.97    0.68 o
  -2   5   8    3.22    3.16    0.67 o
  -1   5   8   22.40   21.05    2.93 o
   0   5   8    6.95    7.03    1.26 o
   1   5   8    3.71    7.03    1.31 o
   2   5   8    1.41    8.13    2.52 o
   3   5   8    0.16    3.62    1.64 <
  -6   6   8    0.82    2.29    0.51 o
  -5   6   8    0.77    2.42    0.49 o
  -4   6   8    0.46    0.64    0.22 <
  -3   6   8    1.66    3.04    0.56 o
  -2   6   8    1.84    2.96    0.57 o
  -1   6   8    2.30    2.83    0.59 o
   0   6   8    2.80    3.52    0.77 o
 -11   0   9    3.14    3.13    0.82 o
 -10   0   9    0.61    2.32    0.86 <
  -9   0   9    1.25    3.86    1.72 <
  -8   0   9    6.26    6.10    1.32 o
  -7   0   9    2.13    2.27    0.78 <
  -6   0   9   42.44   34.87    5.44 o
  -5   0   9    1.41    2.87    0.82 o
  -4   0   9   10.08   16.65    2.60 o
  -3   0   9   32.58   49.01    7.22 o
  -2   0   9    9.60   14.65    2.40 o
   0   0   9    4.92    2.55    0.91 <
   1   0   9    5.55    5.17    1.88 <
   3   0   9    0.32    0.09    1.18 <
   4   0   9    7.94   -3.95    4.29 <
 -11   1   9    5.07    4.10    0.68 o
 -10   1   9    4.59    8.66    1.43 o
  -9   1   9    7.33   18.48    2.79 o
  -8   1   9   13.93   16.85    2.07 o
  -7   1   9    4.10    6.24    0.99 o
  -6   1   9   10.56    8.76    1.11 o
  -5   1   9    7.24    7.09    0.95 o
  -4   1   9    1.17    1.16    0.35 o
  -3   1   9   37.14   45.48    5.72 o
  -2   1   9   24.47   38.67    5.72 o
  -1   1   9   37.51   38.88    4.96 o
   0   1   9    0.97    0.48    0.59 <
   1   1   9   44.17   36.88    7.06 o
   2   1   9   19.58   19.74    3.45 o
   3   1   9    4.45    9.75    2.04 o
   4   1   9    2.39    7.46    3.87 <
 -11   2   9    0.70    1.32    0.50 <
 -10   2   9   13.39   18.50    2.37 o
  -9   2   9    7.03   23.41    2.88 o
  -8   2   9   15.49   19.03    2.37 o
  -7   2   9    9.14   12.35    1.67 o
  -6   2   9    8.62    8.48    1.33 o
  -5   2   9    1.90    2.19    0.48 o
  -4   2   9    3.55    4.25    0.68 o
  -3   2   9    4.26    6.80    1.06 o
  -2   2   9    1.24    3.25    0.96 o
  -1   2   9   15.57   20.62    2.81 o
   0   2   9   11.05    8.82    1.95 o
   1   2   9   23.13   30.42    4.66 o
   2   2   9   13.64   10.05    1.86 o
   3   2   9   21.38   32.24    8.43 o
   4   2   9    9.23    5.85    2.22 <
 -10   3   9   10.92   15.57    2.22 o
  -9   3   9    8.42   16.13    2.49 o
  -8   3   9   10.48   13.36    1.80 o
  -7   3   9    6.82    9.82    1.36 o
  -6   3   9    4.50   12.83    1.72 o
  -5   3   9   20.27   21.58    2.51 o
  -4   3   9    0.51    1.32    0.35 o
  -3   3   9   27.57   22.10    2.58 o
  -2   3   9    1.58    3.49    0.63 o
  -1   3   9    0.81    5.66    1.19 o
   0   3   9    8.75    9.37    1.41 o
   1   3   9   12.73    8.26    1.67 o
   2   3   9    3.04    5.59    1.17 o
   3   3   9   17.50   12.77    5.59 <
   4   3   9   16.95   15.50    4.08 o
  -9   4   9    0.43    9.53    1.75 o
  -8   4   9    6.22   10.69    1.43 o
  -7   4   9    1.17    3.13    0.70 o
  -6   4   9    3.09    7.29    1.47 o
  -5   4   9    1.20    3.77    0.64 o
  -4   4   9    2.89    3.93    0.79 o
  -3   4   9    1.59    1.49    0.45 o
  -2   4   9    5.66    6.25    0.98 o
  -1   4   9    2.26    3.42    0.81 o
   0   4   9   10.33   13.79    2.72 o
   1   4   9    5.03    4.16    1.09 o
   2   4   9    5.07    9.58    1.90 o
   3   4   9    5.12    3.89    2.97 <
  -7   5   9    2.05    3.08    0.70 o
  -6   5   9    0.91    5.85    0.99 o
  -5   5   9    1.94    2.70    0.50 o
  -4   5   9    2.80    4.28    0.72 o
  -3   5   9    8.75    8.60    1.07 o
  -2   5   9    3.43    6.92    1.39 o
  -1   5   9    3.46    1.45    0.62 <
   0   5   9    2.24    9.78    2.12 o
   1   5   9    1.97    3.17    0.92 o
 -11   0  10    6.02   12.49    2.46 o
 -10   0  10    0.92   14.09    3.53 o
  -9   0  10    1.23    0.90    0.80 <
  -8   0  10    0.24    1.35    0.72 <
  -7   0  10    8.20   14.49    2.68 o
  -6   0  10    1.48    2.36    0.69 o
  -5   0  10   30.07   22.82    3.59 o
  -4   0  10    5.30    6.11    1.20 o
  -3   0  10    9.32    9.99    1.81 o
  -2   0  10   34.94   40.69    8.52 o
  -1   0  10   85.04   64.73   13.25 o
   0   0  10   19.96   19.98    3.28 o
   1   0  10    8.45    7.25    2.27 o
   2   0  10    2.71    3.15    1.74 <
   3   0  10    2.79    2.91    1.33 <
   4   0  10    4.24    6.24    2.74 <
 -11   1  10    3.75    5.29    0.88 o
 -10   1  10    1.39   19.77    3.80 o
  -9   1  10    0.70    2.81    0.62 o
  -8   1  10    3.18    6.60    1.16 o
  -7   1  10    6.45    7.92    1.08 o
  -6   1  10    0.41    1.79    0.42 o
  -5   1  10    4.44    3.08    0.52 o
  -4   1  10    2.23    2.20    0.48 o
  -3   1  10   26.95   38.33    5.75 o
  -2   1  10   29.09   41.54    6.31 o
  -1   1  10    6.16   12.17    2.08 o
   0   1  10   38.02   55.20    6.18 o
   1   1  10    2.13    2.21    0.87 <
   2   1  10   25.39   15.64    2.95 o
   3   1  10    2.13    3.63    1.24 <
   4   1  10   12.18   15.85    3.40 o
 -10   2  10    6.38   13.23    2.80 o
  -9   2  10   15.81   17.75    2.10 o
  -8   2  10    0.20    2.84    0.59 o
  -7   2  10    1.22    4.94    1.04 o
  -6   2  10    1.26    1.84    0.44 o
  -5   2  10    3.73    3.45    0.54 o
  -4   2  10    2.80    3.57    0.80 o
  -3   2  10    3.13    4.76    0.80 o
  -2   2  10    5.30    8.21    1.29 o
  -1   2  10   12.22   13.25    1.91 o
   0   2  10   12.99   12.88    2.02 o
   1   2  10    2.29    4.35    1.17 o
   2   2  10    9.93    9.85    1.84 o
   3   2  10    0.52    1.30    1.33 <
  -9   3  10    1.22    0.84    0.60 <
  -8   3  10    1.49    6.96    1.06 o
  -7   3  10   21.32   25.05    3.02 o
  -6   3  10    9.43   11.78    1.43 o
  -5   3  10    1.03    9.98    1.57 o
  -4   3  10    1.51    2.23    0.45 o
  -3   3  10    3.55    5.81    0.82 o
  -2   3  10    0.32    2.95    0.61 o
  -1   3  10    1.11   -0.09    0.34 <
   0   3  10    0.62    3.70    0.85 o
   1   3  10   17.25   22.92    3.17 o
   2   3  10    4.51    7.95    1.87 o
  -8   4  10    0.22   -0.13    0.35 <
  -7   4  10    1.01    2.47    0.57 o
  -6   4  10    1.28    2.33    0.53 o
  -5   4  10   11.73   11.43    1.32 o
  -4   4  10    2.11    3.12    0.55 o
  -3   4  10    0.60    1.98    0.47 o
  -2   4  10    5.45    5.91    1.05 o
  -1   4  10    1.78    2.63    0.65 o
   0   4  10    5.15    5.55    1.63 o
   1   4  10    0.09    0.17    0.57 <
  -6   5  10    0.73    2.14    0.67 o
  -5   5  10    2.30    4.31    0.70 o
  -4   5  10    4.50    6.53    0.92 o
  -3   5  10    1.85    1.40    0.46 o
  -2   5  10    2.92    4.00    0.75 o
  -1   5  10    1.37    4.19    1.10 o
 -10   0  11    0.04    0.16    0.57 <
  -9   0  11    8.88   11.86    2.38 o
  -8   0  11    0.03    2.39    0.67 o
  -7   0  11    1.54   22.16    4.24 o
  -6   0  11   18.85   18.59    3.52 o
  -5   0  11    3.91    4.06    0.87 o
  -4   0  11   28.45   24.37    4.21 o
  -3   0  11    0.75    2.83    1.00 <
  -2   0  11    0.44    3.32    1.58 <
  -1   0  11   65.66   40.62    8.52 o
   0   0  11    0.39   -0.52    0.80 <
   2   0  11    0.78    0.35    0.89 <
 -10   1  11    0.71    0.11    0.45 <
  -9   1  11    0.68    1.07    0.59 <
  -8   1  11    1.71    2.87    0.57 o
  -7   1  11    0.24    1.67    0.52 o
  -6   1  11    3.73    5.14    1.23 o
  -5   1  11    6.49    9.12    1.53 o
  -4   1  11   43.43   49.77    6.27 o
  -3   1  11   50.76   55.52    6.87 o
  -2   1  11   42.04   54.56    8.92 o
  -1   1  11   17.57   22.48    3.78 o
   0   1  11    1.05   -0.10    0.57 <
   1   1  11    7.99    8.59    1.79 o
   2   1  11    5.28    5.37    1.20 o
  -9   2  11    1.26    2.42    0.54 o
  -8   2  11    3.17    8.24    1.22 o
  -7   2  11    2.72    3.72    0.69 o
  -6   2  11    7.13   12.18    1.40 o
  -5   2  11   10.98    9.98    1.47 o
  -4   2  11    1.78    2.85    0.63 o
  -3   2  11    3.30    5.69    0.98 o
  -2   2  11    0.30    0.59    0.55 <
  -1   2  11   10.59    8.85    1.41 o
   0   2  11    8.01    7.86    1.20 o
   1   2  11    7.58   10.36    2.15 o
   2   2  11    4.38    2.15    1.03 <
  -8   3  11    2.80    6.38    1.15 o
  -7   3  11   10.63    9.90    1.45 o
  -6   3  11    9.57    8.20    1.12 o
  -5   3  11    1.24    1.60    0.34 o
  -4   3  11    2.88    2.78    0.50 o
  -3   3  11    7.14    7.66    1.42 o
  -2   3  11    2.63    5.40    1.05 o
  -1   3  11    1.87    1.81    0.53 o
   0   3  11    7.66   10.95    1.93 o
   1   3  11    3.54    4.73    1.01 o
  -7   4  11    0.63    0.52    0.28 <
  -6   4  11    1.70    1.67    0.43 o
  -5   4  11    0.80    1.91    0.34 o
  -4   4  11    1.75    1.62    0.44 o
  -3   4  11    2.58    2.92    0.65 o
  -2   4  11    0.09    1.87    0.63 <
  -1   4  11    5.59    3.16    0.62 o
  -9   0  12    0.59    0.68    0.47 <
  -8   0  12    0.35    1.63    0.57 <
  -7   0  12    0.71    1.54    0.52 <
  -6   0  12    1.99    5.46    1.14 o
  -5   0  12    1.11    0.75    0.49 <
  -4   0  12    0.66    1.52    0.68 <
  -3   0  12    9.09   10.31    1.83 o
  -2   0  12    4.73   10.76    2.63 o
  -1   0  12    0.46    2.87    0.79 o
   0   0  12   10.38    9.00    1.77 o
   1   0  12    4.03    5.53    1.94 <
  -9   1  12    2.67    3.93    0.63 o
  -8   1  12    0.48    0.31    0.32 <
  -7   1  12   13.75   13.50    1.70 o
  -6   1  12    1.25    1.21    0.31 o
  -5   1  12   33.39   31.43    4.48 o
  -4   1  12    0.71    3.27    0.66 o
  -3   1  12   13.98   15.57    2.24 o
  -2   1  12    6.65    5.17    1.04 o
  -1   1  12    5.88    3.26    0.84 o
   0   1  12    0.37   -0.43    0.44 <
  -8   2  12    1.75    2.31    0.45 o
  -7   2  12    7.22    7.61    1.15 o
  -6   2  12    3.52    5.82    0.83 o
  -5   2  12   10.87    7.39    1.05 o
  -4   2  12    1.76    3.31    0.59 o
  -3   2  12   16.18   17.93    2.40 o
  -2   2  12    1.25    2.55    0.67 o
  -1   2  12    4.13    4.34    0.89 o
   0   2  12    1.00    1.38    0.52 <
  -7   3  12    4.25    7.51    1.10 o
  -6   3  12    2.87    3.83    0.55 o
  -5   3  12    1.84    3.11    0.68 o
  -4   3  12    1.37    1.38    0.38 o
  -3   3  12    0.33    1.47    0.50 <
  -2   3  12    1.10    2.19    0.62 o
  -7   0  13    1.39    2.30    0.58 o
  -6   0  13    2.87    3.58    0.81 o
  -5   0  13    6.60    3.98    0.86 o
  -4   0  13    0.06    0.17    0.45 <
  -3   0  13    3.46    4.50    1.11 o
  -2   0  13    3.63    4.22    1.05 o
  -7   1  13    0.78    1.41    0.35 o
  -6   1  13    5.06    5.51    0.84 o
  -5   1  13    1.91    2.35    0.45 o
  -4   1  13    5.56    6.09    1.10 o
  -3   1  13    1.25    0.96    0.51 <
  -2   1  13    1.59    3.50    0.74 o
  -5   2  13    1.17    5.28    1.19 o
  -4   2  13   11.77   16.12    2.32 o
