# Supplementary material for: Optimal estimated standard uncertainties of reflection intensities for kinematical refinement from 3D electron diffraction data
Source: Acta Crystallogr A Found Adv. 2023 Aug 14;79(Pt 5):427–39. doi: 10.1107/S2053273323005053 (PMC10483590; doi:10.1107/S2053273323005053)
Supplement: Supplementary file 6 [file a-79-00427-L-alanine_model0sup6.hkl]

#
# h,k,l, Fc-squared, Fo-squared, sigma(Fo-squared) and status flag
#
data_L-alanine_model0
_shelx_title                             '   '
_shelx_refln_list_code                   4
_shelx_F_calc_maximum                    24.22
_exptl_crystal_F_000                     69.628
_reflns_d_resolution_high                0.5004

loop_
 _symmetry_equiv_pos_as_xyz
 'x, y, z'
 '-x+1/2, -y, z+1/2'
 '-x, y+1/2, -z+1/2'
 'x+1/2, -y+1/2, -z'

_cell_length_a                           5.7733
_cell_length_b                           5.9524
_cell_length_c                           12.2465
_cell_angle_alpha                        90
_cell_angle_beta                         90
_cell_angle_gamma                        90

_shelx_F_squared_multiplier              1.000

loop_
 _refln_index_h
 _refln_index_k
 _refln_index_l
 _refln_F_squared_calc
 _refln_F_squared_meas
 _refln_F_squared_sigma
 _refln_observed_status
   2   0   0 272.29 293.87   0.62 o
   4   0   0  23.27  32.63   0.17 o
   6   0   0   0.30   0.27   0.03 o
   8   0   0   0.70   0.65   0.04 o
  10   0   0   0.00   0.19   0.03 o
   1   1   0   0.25   1.15   0.09 o
   2   1   0 343.14 340.28   0.54 o
   3   1   0   0.06   0.62   0.03 o
   4   1   0  33.54  34.15   0.13 o
   5   1   0  19.48  17.14   0.10 o
   6   1   0   0.49   0.69   0.03 o
   7   1   0   9.06   6.72   0.07 o
   8   1   0   0.17   0.32   0.02 o
   9   1   0   0.01   0.21   0.02 o
  10   1   0   0.03   0.12   0.02 o
  11   1   0   0.00   0.15   0.02 o
   2   2   0   7.34   5.39   0.13 o
   3   2   0  14.14  12.25   0.11 o
   4   2   0   1.70   2.65   0.05 o
   5   2   0  10.61   9.34   0.08 o
   6   2   0   3.96   2.80   0.05 o
   7   2   0   0.43   0.34   0.02 o
   8   2   0   1.19   0.97   0.03 o
   9   2   0   0.94   0.73   0.03 o
  10   2   0   0.43   0.33   0.03 o
  11   2   0   0.08   0.12   0.04 o
   3   3   0  14.26  13.67   0.19 o
   4   3   0   2.35   1.91   0.06 o
   5   3   0   2.39   3.60   0.13 o
   6   3   0   0.02   0.14   0.02 o
   7   3   0   0.18   0.42   0.03 o
   8   3   0   0.04   0.16   0.02 o
   9   3   0   0.63   0.69   0.03 o
  10   3   0   0.01   0.03   0.03 <
  11   3   0   0.01   0.13   0.03 o
   4   4   0   3.16   3.06   0.11 o
   5   4   0   1.24   0.85   0.05 o
   6   4   0   0.01   0.61   0.04 o
   7   4   0   2.32   2.10   0.06 o
   8   4   0   0.62   0.73   0.04 o
   9   4   0   0.20   0.26   0.03 o
  10   4   0   0.02   0.17   0.04 o
   5   5   0   0.00   0.10   0.04 <
   6   5   0   0.89   0.89   0.05 o
   7   5   0   0.10   0.16   0.04 o
  10   5   0   0.46   0.29   0.05 o
   1   0   1 110.15 135.19   0.22 o
   2   0   1  23.76  31.24   0.10 o
   3   0   1  17.46  17.55   0.08 o
   4   0   1   3.30   2.92   0.04 o
   5   0   1  18.96  16.25   0.10 o
   6   0   1   2.71   3.50   0.05 o
   7   0   1   2.72   2.10   0.04 o
   8   0   1   0.15   0.13   0.02 o
   9   0   1   0.01   0.10   0.02 o
  10   0   1   0.05   0.10   0.02 o
  11   0   1   0.01   0.03   0.02 <
   1   1   1  25.43  41.33   0.17 o
   2   1   1   4.14   4.52   0.04 o
   3   1   1  32.81  28.84   0.08 o
   4   1   1  12.98  13.34   0.06 o
   5   1   1   8.73   7.54   0.05 o
   6   1   1   0.02   0.98   0.02 o
   7   1   1   0.99   0.98   0.02 o
   8   1   1   0.55   0.54   0.02 o
   9   1   1   0.04   0.22   0.01 o
  10   1   1   0.23   0.34   0.02 o
  11   1   1   0.02   0.06   0.02 o
   2   2   1  19.41  15.62   0.13 o
   3   2   1  11.94  10.64   0.08 o
   4   2   1   4.88   5.45   0.04 o
   5   2   1   2.40   4.44   0.04 o
   6   2   1   2.25   3.03   0.03 o
   7   2   1   0.79   0.95   0.02 o
   8   2   1   0.61   0.70   0.02 o
   9   2   1   0.16   0.21   0.01 o
  10   2   1   0.74   0.59   0.03 o
  11   2   1   0.08   0.10   0.04 <
   3   3   1  14.26  14.51   0.14 o
   4   3   1   5.49   5.47   0.07 o
   5   3   1   1.78   1.92   0.08 o
   6   3   1   0.39   0.72   0.02 o
   7   3   1   0.06   0.21   0.02 o
   8   3   1   1.12   1.13   0.03 o
   9   3   1   0.21   0.21   0.02 o
  10   3   1   0.28   0.34   0.02 o
  11   3   1   0.06   0.07   0.03 <
   4   4   1   4.68   5.62   0.10 o
   5   4   1   0.57   0.82   0.04 o
   6   4   1   1.50   1.64   0.04 o
   7   4   1   0.27   0.43   0.02 o
   8   4   1   0.30   0.32   0.02 o
   9   4   1   0.16   0.19   0.02 o
  10   4   1   0.55   0.32   0.04 o
   4   5   1   2.10   1.68   0.13 o
   5   5   1   5.79   4.51   0.10 o
   6   5   1   0.61   0.47   0.03 o
   7   5   1   0.60   0.37   0.04 o
   8   5   1   0.24   0.33   0.05 o
   9   5   1   0.21   0.25   0.05 o
  10   5   1   0.04  -0.01   0.04 <
   5   6   1   0.99   1.73   0.10 o
   6   6   1   0.85   0.79   0.08 o
   0   0   2  19.74   8.80   0.13 o
   1   0   2  96.55 149.44   0.40 o
   2   0   2   7.25  12.76   0.06 o
   3   0   2  16.64  20.84   0.09 o
   4   0   2   5.01   3.37   0.04 o
   5   0   2   7.78   7.76   0.06 o
   6   0   2   0.90   0.87   0.03 o
   7   0   2  16.26  12.44   0.09 o
   8   0   2   0.26   0.30   0.02 o
   9   0   2   0.70   0.70   0.03 o
  10   0   2   0.20   0.20   0.02 o
  11   0   2   0.00   0.05   0.02 <
   0   1   2 621.59 586.64   0.94 o
   1   1   2   2.80   9.67   0.09 o
   2   1   2  37.33  42.33   0.12 o
   3   1   2  19.56  17.87   0.06 o
   4   1   2   3.56   3.64   0.03 o
   5   1   2  30.08  28.05   0.09 o
   6   1   2   0.26   0.44   0.02 o
   7   1   2   2.56   2.56   0.03 o
   8   1   2   0.60   0.59   0.02 o
   9   1   2   0.62   0.54   0.02 o
  10   1   2   0.01   0.05   0.01 o
  11   1   2   0.24   0.19   0.03 o
   1   2   2  49.52  51.69   0.23 o
   2   2   2  99.85 113.01   0.39 o
   3   2   2  21.62  21.56   0.16 o
   4   2   2   9.78   9.87   0.06 o
   5   2   2   7.50   7.63   0.05 o
   6   2   2   0.02   0.55   0.02 o
   7   2   2   0.38   0.65   0.02 o
   8   2   2   0.45   0.44   0.02 o
   9   2   2   1.10   1.07   0.02 o
  10   2   2   0.08   0.07   0.01 o
  11   2   2   0.01   0.13   0.02 o
   2   3   2  23.19  20.15   0.16 o
   3   3   2   0.09   1.95   0.06 o
   4   3   2   2.50   4.36   0.08 o
   5   3   2   2.04   2.51   0.07 o
   6   3   2   2.10   2.26   0.03 o
   7   3   2   3.43   2.89   0.04 o
   8   3   2   0.94   1.02   0.03 o
   9   3   2   0.19   0.29   0.02 o
  10   3   2   0.26   0.36   0.02 o
   3   4   2   1.91   1.24   0.06 o
   4   4   2   3.38   3.03   0.08 o
   5   4   2   0.28   0.61   0.05 o
   6   4   2   0.41   0.65   0.03 o
   7   4   2   0.27   0.27   0.02 o
   8   4   2   0.24   0.23   0.02 o
   9   4   2   0.18   0.17   0.02 o
  10   4   2   0.16   0.24   0.03 o
   4   5   2   1.08   1.49   0.06 o
   5   5   2   0.50   0.61   0.05 o
   6   5   2   0.25   0.26   0.04 o
   7   5   2   0.39   0.29   0.03 o
   8   5   2   0.03   0.06   0.03 <
   9   5   2   0.30   0.27   0.05 o
  10   5   2   0.03   0.14   0.05 <
   5   6   2   0.62   0.65   0.05 o
   6   6   2   0.62   0.75   0.07 o
   1   0   3  57.47  80.10   0.29 o
   2   0   3   7.94   9.94   0.09 o
   3   0   3  15.13  23.97   0.09 o
   4   0   3   0.51   1.25   0.03 o
   5   0   3   3.41   3.08   0.04 o
   6   0   3   0.09   0.43   0.02 o
   7   0   3   0.00   0.19   0.02 o
   8   0   3   0.13   0.63   0.03 o
   9   0   3   0.65   0.59   0.03 o
  10   0   3   0.33   0.43   0.03 o
  11   0   3   0.05   0.11   0.03 o
   0   1   3  17.58  19.10   0.10 o
   1   1   3 108.67 150.65   0.24 o
   2   1   3  20.14  21.73   0.09 o
   3   1   3  12.30  10.09   0.05 o
   4   1   3   0.82   1.04   0.02 o
   5   1   3  11.76  11.24   0.06 o
   6   1   3   0.88   0.82   0.02 o
   7   1   3   2.28   2.43   0.03 o
   8   1   3   0.56   0.57   0.02 o
   9   1   3   0.09   0.25   0.01 o
  10   1   3   0.19   0.23   0.02 o
  11   1   3   0.07   0.11   0.02 o
   0   2   3  74.00  80.74   0.26 o
   1   2   3  20.68  20.16   0.13 o
   2   2   3   9.78   6.94   0.09 o
   3   2   3  24.79  28.13   0.19 o
   4   2   3  11.78  10.45   0.07 o
   5   2   3   1.41   1.54   0.03 o
   6   2   3   0.09   0.88   0.02 o
   7   2   3   0.63   0.92   0.02 o
   8   2   3   0.29   0.39   0.02 o
   9   2   3   0.00   0.21   0.02 o
  10   2   3   0.07   0.17   0.02 o
  11   2   3   0.04   0.04   0.02 <
   1   3   3  36.78  34.04   0.19 o
   2   3   3  16.68  13.16   0.13 o
   3   3   3  12.04  12.25   0.13 o
   4   3   3   3.33   3.88   0.08 o
   5   3   3   3.97   3.72   0.10 o
   6   3   3   0.17   0.61   0.02 o
   7   3   3   0.78   0.67   0.02 o
   8   3   3   0.43   0.45   0.02 o
   9   3   3   0.18   0.23   0.02 o
  10   3   3   0.56   0.45   0.03 o
  11   3   3   0.12   0.14   0.07 <
   2   4   3   4.05   4.23   0.08 o
   3   4   3  23.63  20.25   0.17 o
   4   4   3   3.86   3.28   0.08 o
   5   4   3   6.54   5.23   0.10 o
   6   4   3   0.41   0.93   0.05 o
   7   4   3   0.28   0.26   0.02 o
   8   4   3   0.14   0.15   0.02 o
   9   4   3   0.25   0.18   0.02 o
  10   4   3   0.00   0.09   0.04 <
   3   5   3   0.12   0.43   0.04 o
   4   5   3   1.33   0.85   0.05 o
   5   5   3   0.46   0.56   0.04 o
   6   5   3   0.42   0.62   0.05 o
   7   5   3   0.07   0.95   0.08 o
   8   5   3   0.03   0.20   0.05 o
   9   5   3   0.00   0.09   0.04 <
   4   6   3   1.11   1.02   0.06 o
   5   6   3   1.26   1.16   0.06 o
   6   6   3   0.69   0.46   0.06 o
   5   7   3   0.15   0.08   0.04 <
   0   0   4 611.10 551.38   1.41 o
   1   0   4   8.31   7.77   0.10 o
   2   0   4   8.11   5.20   0.08 o
   3   0   4  36.41  40.00   0.22 o
   4   0   4  15.91  12.61   0.08 o
   5   0   4  17.04  17.94   0.09 o
   6   0   4   0.21   0.80   0.03 o
   7   0   4   0.49   0.46   0.02 o
   8   0   4   0.01   0.15   0.02 o
   9   0   4   0.15   0.22   0.02 o
  10   0   4   0.21   0.21   0.03 o
  11   0   4   0.05   0.08   0.03 o
   0   1   4 156.09 190.79   0.43 o
   1   1   4   6.16   4.77   0.04 o
   2   1   4  70.36  83.81   0.28 o
   3   1   4   8.65   8.49   0.05 o
   4   1   4   4.12   5.27   0.04 o
   5   1   4   4.02   3.84   0.03 o
   6   1   4   0.85   1.29   0.02 o
   7   1   4   3.14   3.05   0.03 o
   8   1   4   0.81   0.71   0.02 o
   9   1   4   0.06   0.22   0.02 o
  10   1   4   0.24   0.27   0.02 o
  11   1   4   0.05   0.12   0.03 o
   0   2   4   1.42  45.62   0.14 o
   1   2   4   1.98   2.41   0.03 o
   2   2   4   9.48  12.00   0.11 o
   3   2   4   2.37   3.87   0.07 o
   4   2   4   0.32   0.91   0.03 o
   5   2   4   8.75   6.77   0.05 o
   6   2   4   0.83   0.94   0.02 o
   7   2   4   3.52   2.81   0.04 o
   8   2   4   0.21   0.38   0.02 o
   9   2   4   0.34   0.61   0.02 o
  10   2   4   0.02   0.08   0.01 o
   0   3   4  38.48  34.21   0.18 o
   1   3   4   4.18   4.27   0.07 o
   2   3   4   8.06   6.70   0.09 o
   3   3   4   1.31   1.74   0.06 o
   4   3   4   1.77   1.65   0.06 o
   5   3   4   2.53   3.34   0.09 o
   6   3   4   0.27   0.53   0.03 o
   7   3   4   0.26   0.49   0.02 o
   8   3   4   0.56   0.57   0.02 o
   9   3   4   1.05   0.89   0.03 o
  10   3   4   0.07   0.14   0.03 o
   1   4   4   1.55   1.31   0.05 o
   2   4   4  13.43  11.66   0.12 o
   3   4   4   5.93   5.56   0.10 o
   4   4   4   2.80   2.00   0.07 o
   5   4   4   1.07   1.72   0.06 o
   6   4   4   0.04   0.18   0.03 o
   7   4   4   0.70   0.78   0.04 o
   8   4   4   0.38   0.53   0.03 o
   9   4   4   0.26   0.30   0.02 o
  10   4   4   0.27   0.15   0.04 o
   2   5   4   2.63   2.59   0.07 o
   3   5   4   0.20   0.18   0.03 o
   4   5   4   0.64   0.56   0.04 o
   5   5   4   1.33   1.30   0.06 o
   6   5   4   1.10   0.81   0.05 o
   7   5   4   1.13   0.69   0.07 o
   9   5   4   0.06   0.31   0.06 o
  10   5   4   0.14   0.14   0.05 o
   3   6   4   0.87   0.70   0.05 o
   4   6   4   0.12   0.13   0.03 o
   5   6   4   0.16   0.20   0.04 o
   6   6   4   0.24   0.19   0.04 o
   4   7   4   0.56   0.83   0.14 o
   5   7   4   0.25   0.36   0.09 o
   1   0   5   1.97   3.67   0.07 o
   2   0   5  37.97  38.19   0.22 o
   3   0   5   1.78   1.55   0.06 o
   4   0   5   0.20   0.14   0.03 o
   5   0   5  11.25   9.42   0.07 o
   6   0   5   3.36   3.19   0.05 o
   7   0   5   0.21   0.51   0.03 o
   8   0   5   0.00   0.21   0.02 o
   9   0   5   0.04   0.13   0.02 o
  10   0   5   0.43   0.34   0.04 o
   0   1   5   4.68   4.16   0.06 o
   1   1   5  24.86  21.37   0.09 o
   2   1   5   3.17   2.61   0.07 o
   3   1   5   2.43   3.47   0.05 o
   4   1   5   4.34   4.73   0.04 o
   5   1   5   0.55   0.62   0.02 o
   6   1   5   0.27   0.61   0.02 o
   7   1   5   0.77   0.84   0.02 o
   8   1   5   1.26   1.23   0.02 o
   9   1   5   0.38   0.31   0.02 o
  10   1   5   0.21   0.24   0.03 o
  11   1   5   0.04   0.03   0.02 <
   0   2   5  17.57  15.91   0.11 o
   1   2   5  32.30  34.06   0.11 o
   2   2   5   0.32   0.39   0.02 o
   3   2   5  19.23  19.24   0.16 o
   4   2   5   3.26   3.73   0.05 o
   5   2   5   2.71   3.50   0.04 o
   6   2   5   3.53   3.25   0.04 o
   7   2   5   1.53   1.43   0.03 o
   8   2   5   0.85   0.89   0.02 o
   9   2   5   0.14   0.17   0.02 o
  10   2   5   0.29   0.38   0.03 o
   0   3   5  17.75  14.91   0.11 o
   1   3   5   1.84   1.64   0.04 o
   2   3   5  19.33  18.88   0.16 o
   3   3   5  11.65  11.64   0.13 o
   4   3   5  10.82  11.15   0.13 o
   5   3   5   2.66   1.99   0.08 o
   6   3   5   0.47   0.95   0.03 o
   7   3   5   1.03   0.86   0.03 o
   8   3   5   0.38   0.46   0.02 o
   9   3   5   0.02   0.10   0.01 o
  10   3   5   0.03   0.10   0.03 o
   0   4   5   0.20   0.20   0.04 o
   1   4   5   5.79   5.54   0.09 o
   2   4   5   6.70   6.46   0.09 o
   3   4   5   4.62   5.01   0.09 o
   4   4   5   2.58   2.00   0.07 o
   5   4   5   2.33   2.20   0.07 o
   6   4   5   1.98   2.22   0.07 o
   7   4   5   0.28   0.47   0.05 o
   8   4   5   0.02   0.11   0.02 o
   9   4   5   0.09   0.22   0.03 o
   1   5   5   2.26   3.00   0.13 o
   2   5   5   2.21   2.02   0.06 o
   3   5   5   1.68   1.38   0.06 o
   4   5   5   0.04   0.27   0.04 o
   5   5   5   1.22   0.83   0.05 o
   6   5   5   1.52   1.13   0.08 o
   9   5   5   0.12   0.10   0.05 <
   2   6   5   1.35   1.02   0.07 o
   3   6   5   0.21   0.80   0.05 o
   4   6   5   0.66   0.90   0.05 o
   5   6   5   0.20   0.23   0.05 o
   3   7   5   1.55   1.29   0.09 o
   4   7   5   0.72   0.58   0.07 o
   0   0   6  10.70   3.18   0.12 o
   1   0   6  23.94  22.92   0.16 o
   2   0   6   2.27   1.64   0.06 o
   3   0   6  12.63   9.53   0.11 o
   4   0   6   3.38   2.75   0.07 o
   5   0   6   0.12   0.16   0.02 o
   6   0   6   0.64   0.44   0.03 o
   7   0   6   0.64   0.96   0.03 o
   8   0   6   0.18   0.22   0.02 o
   9   0   6   0.06   0.06   0.02 o
  10   0   6   0.17   0.23   0.04 o
   0   1   6  10.94  12.31   0.09 o
   1   1   6   0.62   1.41   0.03 o
   2   1   6   9.82   9.91   0.09 o
   3   1   6   6.19   5.54   0.06 o
   4   1   6   6.50   6.00   0.06 o
   5   1   6   8.22   8.60   0.06 o
   6   1   6   0.98   0.93   0.02 o
   7   1   6   1.37   1.45   0.03 o
   8   1   6   0.16   0.26   0.01 o
   9   1   6   0.10   0.13   0.02 o
  10   1   6   0.29   0.26   0.04 o
   0   2   6 152.59 176.06   0.46 o
   1   2   6   1.21   1.71   0.03 o
   2   2   6  18.31  15.93   0.07 o
   3   2   6   5.96   6.81   0.07 o
   4   2   6   6.29   7.82   0.07 o
   5   2   6   0.92   0.71   0.03 o
   6   2   6   0.03   0.24   0.02 o
   7   2   6   0.49   0.55   0.02 o
   8   2   6   1.04   0.88   0.03 o
   9   2   6   0.43   0.43   0.02 o
  10   2   6   0.07   0.27   0.04 o
  11   2   6   0.05   0.09   0.03 o
   0   3   6   2.77   4.18   0.07 o
   1   3   6   1.79   2.42   0.04 o
   2   3   6  33.78  32.78   0.16 o
   3   3   6   0.10   2.02   0.07 o
   4   3   6   3.44   3.01   0.08 o
   5   3   6   1.62   2.64   0.10 o
   6   3   6   0.41   0.63   0.03 o
   7   3   6   0.24   0.50   0.02 o
   8   3   6   0.23   0.34   0.02 o
   9   3   6   0.01   0.11   0.02 o
  10   3   6   0.21   0.22   0.03 o
   0   4   6   4.99   5.99   0.08 o
   1   4   6   1.36   1.17   0.04 o
   2   4   6   0.79   0.91   0.05 o
   3   4   6   0.38   0.58   0.04 o
   4   4   6   2.75   1.71   0.06 o
   5   4   6   0.28   0.31   0.04 o
   6   4   6   1.05   1.73   0.07 o
   7   4   6   0.23   0.44   0.05 o
   8   4   6   0.03   0.12   0.03 o
   9   4   6   0.23   0.23   0.05 o
  10   4   6   0.12   0.12   0.03 o
   0   5   6   0.00   0.54   0.06 o
   1   5   6   2.98   2.21   0.06 o
   2   5   6   0.37   0.88   0.05 o
   3   5   6   1.48   1.57   0.06 o
   4   5   6   0.79   2.03   0.06 o
   5   5   6   0.85   0.53   0.05 o
   6   5   6   0.06   0.11   0.04 <
   1   6   6   0.54   0.72   0.07 o
   2   6   6   0.59   0.51   0.04 o
   3   6   6   0.14   1.67   0.06 o
   4   6   6   1.18   1.08   0.05 o
   5   6   6   0.69   0.75   0.07 o
   2   7   6   2.62   2.53   0.11 o
   3   7   6   0.93   0.55   0.05 o
   4   7   6   0.48   0.32   0.05 o
   1   0   7   2.77   2.27   0.07 o
   2   0   7   0.86   0.82   0.05 o
   3   0   7   1.50   1.59   0.06 o
   4   0   7   0.54   0.49   0.04 o
   5   0   7   0.75   0.93   0.05 o
   6   0   7   3.50   3.30   0.05 o
   7   0   7   1.18   1.24   0.04 o
   8   0   7   0.58   0.69   0.03 o
   9   0   7   0.42   0.39   0.04 o
   0   1   7   3.34   3.91   0.06 o
   1   1   7  32.85  31.40   0.12 o
   2   1   7   9.00   7.83   0.08 o
   3   1   7   1.11   1.33   0.05 o
   4   1   7   2.73   3.15   0.05 o
   5   1   7   3.00   3.57   0.04 o
   6   1   7   0.24   0.48   0.02 o
   7   1   7   0.15   0.30   0.02 o
   8   1   7   0.93   0.85   0.03 o
   9   1   7   0.17   0.16   0.02 o
  10   1   7   0.22   0.24   0.04 o
   0   2   7  13.87  12.62   0.11 o
   1   2   7   5.18   5.45   0.05 o
   2   2   7   4.95   4.71   0.05 o
   3   2   7   6.38   6.98   0.05 o
   4   2   7   3.59   4.03   0.05 o
   5   2   7   0.16   0.93   0.03 o
   6   2   7   1.42   1.40   0.03 o
   7   2   7   1.38   1.30   0.03 o
   8   2   7   0.70   0.64   0.03 o
   9   2   7   0.07   0.14   0.02 o
  10   2   7   0.22   0.30   0.04 o
   0   3   7  13.91  13.45   0.11 o
   1   3   7  10.60   9.64   0.07 o
   2   3   7   0.83   1.54   0.03 o
   3   3   7  10.58   9.33   0.12 o
   4   3   7   1.47   1.24   0.06 o
   5   3   7   3.24   3.89   0.09 o
   6   3   7   0.61   0.80   0.03 o
   7   3   7   0.34   0.36   0.03 o
   8   3   7   0.32   0.32   0.03 o
   9   3   7   0.06   0.11   0.03 o
  10   3   7   0.10   0.08   0.03 <
   0   4   7   2.70   2.72   0.06 o
   1   4   7  11.86  10.38   0.07 o
   2   4   7   6.69   7.65   0.10 o
   3   4   7   1.75   2.25   0.07 o
   4   4   7   1.87   2.31   0.07 o
   5   4   7   0.74   0.99   0.06 o
   6   4   7   0.73   0.69   0.05 o
   7   4   7   0.42   0.46   0.05 o
   8   4   7   0.32   0.36   0.07 o
   0   5   7   0.32   0.50   0.04 o
   1   5   7   6.09   4.03   0.08 o
   2   5   7   0.55   0.85   0.05 o
   3   5   7   2.03   1.22   0.06 o
   4   5   7   0.40   1.20   0.06 o
   5   5   7   0.48   1.10   0.05 o
   6   5   7   1.15   1.34   0.09 o
   0   6   7   2.08   2.01   0.18 o
   1   6   7   1.82   2.01   0.06 o
   2   6   7   0.63   1.12   0.06 o
   3   6   7   1.27   0.86   0.05 o
   4   6   7   0.13   0.19   0.03 o
   5   6   7   0.12   0.16   0.04 o
   1   7   7   0.15   0.61   0.09 o
   2   7   7   0.05   0.04   0.02 <
   3   7   7   0.38   0.21   0.03 o
   4   7   7   0.04   0.16   0.04 o
   2   8   7   0.21   0.20   0.05 o
   3   8   7   0.15   0.15   0.04 o
   0   0   8   0.02  20.65   0.19 o
   1   0   8   1.66   1.84   0.06 o
   2   0   8   7.67   5.42   0.09 o
   3   0   8   1.40   1.56   0.06 o
   4   0   8   4.95   4.74   0.09 o
   5   0   8   3.89   4.36   0.09 o
   6   0   8   1.31   1.02   0.05 o
   7   0   8   0.06   0.15   0.02 o
   8   0   8   1.09   0.97   0.05 o
   9   0   8   0.61   0.45   0.04 o
   0   1   8  34.11  37.44   0.19 o
   1   1   8  10.64   9.26   0.07 o
   2   1   8   0.22   0.41   0.04 o
   3   1   8  13.76  11.26   0.10 o
   4   1   8   2.24   2.21   0.05 o
   5   1   8   1.69   1.74   0.05 o
   6   1   8   0.11   0.39   0.02 o
   7   1   8   0.91   0.93   0.03 o
   8   1   8   0.11   0.15   0.02 o
   9   1   8   0.13   0.22   0.04 o
  10   1   8   0.19   0.24   0.03 o
   0   2   8   0.04   1.53   0.05 o
   1   2   8   0.82   0.84   0.03 o
   2   2   8   6.90   7.11   0.06 o
   3   2   8   5.78   5.64   0.05 o
   4   2   8   3.01   3.63   0.07 o
   5   2   8   2.60   2.16   0.04 o
   6   2   8   0.04   0.31   0.02 o
   7   2   8   1.08   1.12   0.04 o
   8   2   8   0.02   0.16   0.03 o
   9   2   8   0.01   0.04   0.02 <
  10   2   8   0.22   0.17   0.03 o
   0   3   8   2.96   5.17   0.07 o
   1   3   8   2.72   2.97   0.04 o
   2   3   8   5.24   4.27   0.05 o
   3   3   8   1.16   1.34   0.03 o
   4   3   8   1.72   1.81   0.07 o
   5   3   8   5.43   6.43   0.09 o
   6   3   8   0.33   0.47   0.03 o
   7   3   8   0.34   0.45   0.03 o
   8   3   8   0.25   0.79   0.08 o
   9   3   8   0.30   0.09   0.07 <
  10   3   8   0.03   0.11   0.03 o
   0   4   8   7.78   4.70   0.08 o
   1   4   8   1.73   1.77   0.04 o
   2   4   8   6.90   5.44   0.06 o
   3   4   8   2.79   3.53   0.08 o
   4   4   8   0.04   0.85   0.05 o
   5   4   8   0.70   0.98   0.05 o
   6   4   8   0.75   0.68   0.07 o
   7   4   8   0.57   0.50   0.08 o
   8   4   8   0.01   0.16   0.05 <
   0   5   8   0.80   0.64   0.04 o
   1   5   8   0.04   0.16   0.02 o
   2   5   8   0.73   0.54   0.04 o
   3   5   8   0.14   0.35   0.04 o
   4   5   8   1.56   1.23   0.06 o
   5   5   8   0.61   0.74   0.05 o
   6   5   8   0.46   0.61   0.06 o
   0   6   8   0.83   0.67   0.04 o
   1   6   8   1.08   1.30   0.05 o
   2   6   8   0.84   0.58   0.04 o
   3   6   8   0.31   0.31   0.04 o
   4   6   8   0.36   0.44   0.04 o
   5   6   8   0.04   0.15   0.04 o
   1   7   8   0.11   0.08   0.03 o
   2   7   8   0.29   0.49   0.04 o
   3   7   8   0.43   0.38   0.04 o
   4   7   8   0.07   0.15   0.04 o
   1   8   8   0.09   0.22   0.11 <
   2   8   8   1.21   1.15   0.09 o
   3   8   8   0.07   0.12   0.04 <
   1   0   9   0.70   1.16   0.06 o
   2   0   9   0.84   1.56   0.06 o
   3   0   9   3.09   5.28   0.10 o
   4   0   9   0.16   0.33   0.04 o
   5   0   9   1.84   1.86   0.06 o
   6   0   9   0.82   0.65   0.05 o
   7   0   9   0.20   0.13   0.03 o
   8   0   9   0.14   0.20   0.03 o
   9   0   9   0.21   0.23   0.03 o
   0   1   9   2.24   1.32   0.05 o
   1   1   9  11.67  11.01   0.08 o
   2   1   9   3.35   2.61   0.06 o
   3   1   9   1.20   1.09   0.05 o
   4   1   9   0.02   0.64   0.04 o
   5   1   9   2.76   2.53   0.05 o
   6   1   9   0.40   0.26   0.03 o
   7   1   9   0.82   0.94   0.03 o
   8   1   9   0.73   0.52   0.03 o
   9   1   9   0.09   0.13   0.03 o
   0   2   9  12.84  14.02   0.11 o
   1   2   9  13.02  11.52   0.07 o
   2   2   9   5.11   5.87   0.05 o
   3   2   9  13.26  13.04   0.08 o
   4   2   9   2.33   2.53   0.07 o
   5   2   9   0.44   0.72   0.04 o
   6   2   9   0.15   0.32   0.02 o
   7   2   9   0.00   0.21   0.02 o
   8   2   9   0.05   0.19   0.04 o
   9   2   9   0.20   0.29   0.04 o
  10   2   9   0.09   0.13   0.03 o
   0   3   9   4.09   7.08   0.09 o
   1   3   9  18.17  16.75   0.09 o
   2   3   9   2.91   2.73   0.04 o
   3   3   9   2.09   1.57   0.03 o
   4   3   9   1.97   3.04   0.04 o
   5   3   9   0.21   0.52   0.04 o
   6   3   9   0.51   0.58   0.03 o
   7   3   9   1.21   1.11   0.06 o
  10   3   9   0.15   0.21   0.04 o
   0   4   9   2.45   2.28   0.06 o
   1   4   9   0.10   1.98   0.04 o
   2   4   9   0.76   0.73   0.03 o
   3   4   9   0.55   1.07   0.03 o
   4   4   9   0.01   0.55   0.05 o
   5   4   9   0.93   0.82   0.05 o
   6   4   9   2.01   2.05   0.10 o
   7   4   9   0.20   0.09   0.06 <
   0   5   9   1.00   0.99   0.04 o
   1   5   9   2.59   3.22   0.05 o
   2   5   9   0.35   0.82   0.03 o
   3   5   9   0.34   0.24   0.03 o
   4   5   9   0.19   0.20   0.03 o
   5   5   9   0.26   0.20   0.05 o
   0   6   9   0.12   0.36   0.03 o
   1   6   9   0.01   0.12   0.02 o
   2   6   9   0.26   0.25   0.03 o
   3   6   9   0.45   0.44   0.04 o
   4   6   9   0.63   0.39   0.06 o
   0   7   9   0.32   0.34   0.04 o
   1   7   9   0.95   1.04   0.05 o
   2   7   9   0.15   0.16   0.03 o
   3   7   9   0.13   0.35   0.05 o
   4   7   9   0.10   0.17   0.05 o
   1   8   9   0.50   0.53   0.06 o
   2   8   9   0.09   0.11   0.04 <
   0   0  10   0.12   0.60   0.10 o
   1   0  10   3.13   2.90   0.08 o
   2   0  10   2.22   2.30   0.07 o
   3   0  10   1.00   1.78   0.07 o
   4   0  10   1.82   2.98   0.08 o
   5   0  10   0.28   0.46   0.05 o
   6   0  10   0.36   0.56   0.05 o
   7   0  10   0.14   0.33   0.05 o
   8   0  10   0.07   0.09   0.02 o
   0   1  10   1.64   2.26   0.06 o
   1   1  10   6.97   6.22   0.06 o
   2   1  10   1.84   2.23   0.08 o
   3   1  10   2.51   2.40   0.05 o
   4   1  10   0.54   0.50   0.03 o
   5   1  10   0.15   0.37   0.03 o
   6   1  10   0.11   0.29   0.03 o
   7   1  10   0.21   0.28   0.03 o
   8   1  10   0.34   0.42   0.03 o
   9   1  10   0.27   0.27   0.03 o
   0   2  10  14.87  11.64   0.11 o
   1   2  10   0.78   0.82   0.03 o
   2   2  10   0.16   0.26   0.02 o
   3   2  10   7.90   7.39   0.06 o
   4   2  10   5.65   3.69   0.07 o
   5   2  10   3.50   3.12   0.07 o
   6   2  10   0.40   0.32   0.02 o
   7   2  10   0.03   0.24   0.03 o
   0   3  10   1.67   1.30   0.05 o
   1   3  10   0.83   1.06   0.03 o
   2   3  10   9.95   8.36   0.07 o
   3   3  10   0.49   0.47   0.02 o
   4   3  10   0.59   1.34   0.03 o
   5   3  10   2.07   2.22   0.04 o
   6   3  10   0.45   0.43   0.03 o
   7   3  10   0.45   0.22   0.06 o
   0   4  10   3.32   3.58   0.07 o
   1   4  10   0.89   1.04   0.03 o
   2   4  10   1.22   1.39   0.03 o
   3   4  10   0.24   0.44   0.02 o
   4   4  10   0.82   0.74   0.03 o
   5   4  10   0.43   0.44   0.04 o
   6   4  10   0.48   0.61   0.06 o
   0   5  10   0.63   0.28   0.03 o
   1   5  10   0.48   0.60   0.03 o
   2   5  10   0.02   0.21   0.02 o
   3   5  10   0.60   0.90   0.04 o
   4   5  10   1.60   1.71   0.07 o
   5   5  10   0.10   0.42   0.06 o
   0   6  10   0.56   0.67   0.04 o
   1   6  10   0.07   0.27   0.02 o
   2   6  10   0.92   1.46   0.06 o
   3   6  10   0.00   0.24   0.03 o
   4   6  10   0.29   0.55   0.06 o
   0   7  10   0.60   0.78   0.05 o
   1   7  10   0.09   0.21   0.02 o
   2   7  10   0.99   1.28   0.06 o
   3   7  10   0.02   0.07   0.03 <
   0   8  10   0.07   0.19   0.04 o
   1   8  10   0.12   0.09   0.02 o
   2   8  10   0.13   0.18   0.04 o
   1   0  11   2.48   2.45   0.09 o
   2   0  11   4.17   4.45   0.09 o
   3   0  11   3.55   3.67   0.09 o
   4   0  11   2.50   2.39   0.08 o
   5   0  11   0.46   0.46   0.04 o
   6   0  11   1.91   1.98   0.07 o
   7   0  11   0.47   0.74   0.10 o
   0   1  11   6.30   6.97   0.10 o
   1   1  11   0.30   0.79   0.04 o
   2   1  11   4.24   3.53   0.08 o
   3   1  11   0.28   0.72   0.04 o
   4   1  11   1.19   1.31   0.05 o
   5   1  11   0.90   0.98   0.04 o
   6   1  11   0.35   0.25   0.03 o
   7   1  11   0.23   0.33   0.05 o
   0   2  11   0.05   0.14   0.03 o
   1   2  11   0.43   1.23   0.03 o
   2   2  11   1.81   1.46   0.03 o
   3   2  11   0.63   0.93   0.03 o
   4   2  11   1.40   1.19   0.05 o
   5   2  11   0.73   0.77   0.04 o
   6   2  11   1.24   1.10   0.06 o
   7   2  11   1.07   1.00   0.04 o
   0   3  11   6.01   6.66   0.09 o
   1   3  11   2.38   1.89   0.04 o
   2   3  11   1.27   1.51   0.04 o
   3   3  11   2.71   2.69   0.04 o
   4   3  11   0.64   0.84   0.03 o
   5   3  11   0.35   0.67   0.04 o
   6   3  11   1.04   0.78   0.04 o
   0   4  11   0.59   0.53   0.04 o
   1   4  11   9.69   8.07   0.07 o
   2   4  11   0.47   0.72   0.03 o
   3   4  11   0.70   1.52   0.03 o
   4   4  11   0.34   0.64   0.03 o
   5   4  11   0.03   0.35   0.06 o
   0   5  11   0.39   0.47   0.04 o
   1   5  11   1.81   2.13   0.04 o
   2   5  11   0.22   0.26   0.02 o
   3   5  11   1.21   0.85   0.03 o
   4   5  11   0.43   0.42   0.04 o
   5   5  11   0.10   0.22   0.04 o
   0   6  11   0.04   0.10   0.02 o
   1   6  11   0.14   0.51   0.03 o
   2   6  11   0.13   0.26   0.02 o
   3   6  11   0.07   0.19   0.02 o
   4   6  11   0.15   0.27   0.05 o
   0   7  11   0.68   0.48   0.04 o
   1   7  11   0.17   0.24   0.02 o
   2   7  11   0.23   0.20   0.02 o
   3   7  11   0.03   0.48   0.06 o
   0   8  11   0.09   0.21   0.03 o
   1   8  11   0.05   0.12   0.02 o
   2   8  11   0.06   0.11   0.04 <
   0   9  11   0.03   0.08   0.03 <
   1   9  11   0.15   0.20   0.04 o
   0   0  12   8.19   6.61   0.22 o
   1   0  12   1.73   1.79   0.08 o
   2   0  12   0.86   1.14   0.07 o
   3   0  12   3.58   3.23   0.09 o
   4   0  12   1.40   0.83   0.06 o
   5   0  12   0.08   0.12   0.03 o
   6   0  12   0.31   0.19   0.05 o
   0   1  12   1.75   1.32   0.06 o
   1   1  12   0.52   0.48   0.03 o
   2   1  12   3.61   2.25   0.06 o
   3   1  12   0.90   0.98   0.05 o
   4   1  12   2.97   2.35   0.06 o
   5   1  12   0.59   0.53   0.03 o
   6   1  12   0.49   0.46   0.04 o
   0   2  12   0.70   0.56   0.04 o
   1   2  12   1.30   0.92   0.03 o
   2   2  12   1.85   2.12   0.04 o
   3   2  12   1.71   1.62   0.04 o
   4   2  12   0.22   0.23   0.03 o
   5   2  12   0.20   0.32   0.03 o
   6   2  12   0.07   0.18   0.03 o
   0   3  12   0.77   0.83   0.04 o
   1   3  12   1.63   1.28   0.03 o
   2   3  12   2.16   1.89   0.04 o
   3   3  12   0.39   0.56   0.03 o
   4   3  12   0.56   0.77   0.03 o
   5   3  12   1.79   1.81   0.06 o
   0   4  12   3.71   2.74   0.07 o
   1   4  12   1.06   1.73   0.04 o
   2   4  12   0.72   2.30   0.04 o
   3   4  12   0.76   0.78   0.03 o
   4   4  12   1.04   1.32   0.04 o
   5   4  12   0.13   0.22   0.02 o
   0   5  12   0.01   0.22   0.03 o
   1   5  12   0.11   0.41   0.02 o
   2   5  12   1.58   1.33   0.04 o
   3   5  12   0.21   0.47   0.03 o
   4   5  12   0.57   0.78   0.04 o
   0   6  12   0.66   0.79   0.04 o
   1   6  12   0.06   0.22   0.02 o
   2   6  12   0.22   0.22   0.02 o
   3   6  12   0.11   0.28   0.02 o
   4   6  12   0.19   0.17   0.04 o
   0   7  12   0.09   0.18   0.03 o
   1   7  12   0.01   0.08   0.01 o
   2   7  12   0.35   0.37   0.02 o
   3   7  12   0.06   0.18   0.04 o
   0   8  12   0.03   0.09   0.02 o
   1   8  12   0.06   0.13   0.02 o
   2   8  12   0.11   0.12   0.04 o
   0   9  12   0.01   0.06   0.02 <
   1   9  12   0.01   0.09   0.02 o
   1   0  13   0.99   1.17   0.07 o
   2   0  13   0.18   0.42   0.05 o
   3   0  13   3.91   3.71   0.10 o
   4   0  13   0.53   0.29   0.04 o
   5   0  13   1.48   1.41   0.06 o
   6   0  13   0.00   0.18   0.05 o
   0   1  13   1.03   1.50   0.06 o
   1   1  13   4.94   4.05   0.06 o
   2   1  13   3.62   2.79   0.06 o
   3   1  13   0.98   0.91   0.05 o
   4   1  13   0.56   0.57   0.04 o
   5   1  13   0.84   0.62   0.05 o
   0   2  13   5.41   4.52   0.08 o
   1   2  13   1.88   2.30   0.04 o
   2   2  13   1.49   1.62   0.04 o
   3   2  13   0.94   0.90   0.03 o
   4   2  13   0.01   0.28   0.03 o
   5   2  13   0.02   0.08   0.03 <
   0   3  13   0.22   0.23   0.03 o
   1   3  13   2.04   1.75   0.04 o
   2   3  13   0.33   0.52   0.03 o
   3   3  13   0.18   0.20   0.02 o
   4   3  13   1.81   1.57   0.03 o
   5   3  13   0.07   0.20   0.03 o
   0   4  13   0.45   0.62   0.04 o
   1   4  13   0.82   0.72   0.03 o
   2   4  13   0.10   0.13   0.02 o
   3   4  13   0.38   0.48   0.02 o
   4   4  13   0.28   0.30   0.02 o
   5   4  13   0.10   0.13   0.02 o
   0   5  13   0.08   0.28   0.03 o
   1   5  13   0.28   0.41   0.02 o
   2   5  13   0.07   0.16   0.02 o
   3   5  13   0.12   0.34   0.03 o
   4   5  13   0.20   0.24   0.03 o
   0   6  13   0.40   0.35   0.03 o
   1   6  13   1.09   1.01   0.03 o
   2   6  13   0.09   0.35   0.02 o
   3   6  13   0.07   0.19   0.03 o
   4   6  13   0.03   0.07   0.02 o
   0   7  13   0.01   0.06   0.02 o
   1   7  13   0.08   0.21   0.02 o
   2   7  13   0.08   0.13   0.02 o
   3   7  13   0.12   0.15   0.02 o
   0   8  13   0.12   0.22   0.03 o
   1   8  13   0.11   0.13   0.02 o
   2   8  13   0.00   0.05   0.02 <
   0   9  13   0.00   0.09   0.03 <
   1   9  13   0.09   0.16   0.03 o
   0   0  14   0.84   2.59   0.22 o
   1   0  14   0.79   0.71   0.07 o
   2   0  14   0.42   0.45   0.05 o
   3   0  14   0.29   0.33   0.05 o
   4   0  14   1.29   1.57   0.07 o
   5   0  14   0.00   0.56   0.07 o
   0   1  14   0.15   0.33   0.04 o
   1   1  14   0.42   0.44   0.04 o
   2   1  14   1.12   0.96   0.05 o
   3   1  14   1.59   1.54   0.06 o
   4   1  14   0.72   0.71   0.04 o
   5   1  14   0.46   0.58   0.05 o
   0   2  14   0.20   0.52   0.04 o
   1   2  14   1.63   1.42   0.04 o
   2   2  14   0.80   0.86   0.03 o
   3   2  14   0.32   0.41   0.03 o
   4   2  14   0.17   0.34   0.03 o
   5   2  14   0.86   0.83   0.06 o
   0   3  14   0.00   0.11   0.02 o
   1   3  14   0.76   0.71   0.03 o
   2   3  14   0.04   0.27   0.02 o
   3   3  14   0.32   0.32   0.02 o
   4   3  14   0.19   0.53   0.03 o
   5   3  14   0.32   0.43   0.03 o
   0   4  14   0.11   0.25   0.03 o
   1   4  14   0.37   0.51   0.03 o
   2   4  14   0.15   0.30   0.02 o
   3   4  14   0.24   0.36   0.02 o
   4   4  14   0.05   0.10   0.02 o
   0   5  14   0.27   0.55   0.04 o
   1   5  14   0.11   0.14   0.02 o
   2   5  14   0.04   0.59   0.03 o
   3   5  14   0.27   0.45   0.03 o
   4   5  14   0.63   0.83   0.04 o
   0   6  14   0.05   0.24   0.03 o
   1   6  14   0.27   0.31   0.02 o
   2   6  14   0.57   0.87   0.04 o
   3   6  14   0.15   0.30   0.03 o
   0   7  14   0.07   0.11   0.02 o
   1   7  14   0.06   0.15   0.02 o
   2   7  14   0.05   0.09   0.02 o
   3   7  14   0.16   0.22   0.03 o
   0   8  14   0.00   0.05   0.02 <
   1   8  14   0.02   0.11   0.02 o
   2   8  14   0.11   0.16   0.03 o
   0   9  14   0.16   0.15   0.04 o
   1   9  14   0.07  -0.01   0.02 <
   1   0  15   1.20   1.18   0.08 o
   2   0  15   2.70   2.43   0.09 o
   3   0  15   1.60   1.20   0.06 o
   4   0  15   0.52   0.71   0.06 o
   0   1  15   1.92   1.59   0.06 o
   1   1  15   1.54   1.42   0.05 o
   2   1  15   0.56   0.95   0.04 o
   3   1  15   0.53   0.44   0.04 o
   4   1  15   0.01   0.09   0.02 o
   0   2  15   0.97   1.05   0.05 o
   1   2  15   0.38   0.44   0.03 o
   2   2  15   0.55   0.69   0.03 o
   3   2  15   0.41   0.32   0.04 o
   4   2  15   0.17   0.34   0.06 o
   0   3  15   0.27   0.39   0.03 o
   1   3  15   0.04   0.11   0.02 o
   2   3  15   0.12   0.29   0.02 o
   3   3  15   0.11   0.22   0.02 o
   4   3  15   0.37   0.47   0.03 o
   0   4  15   0.26   0.47   0.03 o
   1   4  15   0.64   0.56   0.03 o
   2   4  15   0.10   0.37   0.02 o
   3   4  15   0.57   0.60   0.03 o
   4   4  15   0.27   0.35   0.03 o
   0   5  15   0.04   0.19   0.03 o
   1   5  15   1.72   1.57   0.04 o
   2   5  15   0.03   0.28   0.02 o
   3   5  15   0.15   0.25   0.03 o
   0   6  15   0.16   0.20   0.03 o
   1   6  15   0.10   0.25   0.02 o
   2   6  15   0.04   0.11   0.02 o
   3   6  15   0.19   0.29   0.03 o
   0   7  15   0.09   0.12   0.02 o
   1   7  15   0.07   0.09   0.02 o
   2   7  15   0.06   0.10   0.02 o
   0   8  15   0.00   0.02   0.02 <
   1   8  15   0.08   0.13   0.02 o
   2   8  15   0.03   0.03   0.02 <
   0   9  15   0.00   0.07   0.03 <
   1   9  15   0.01   0.07   0.03 <
   0   0  16   0.16   0.12   0.05 <
   1   0  16   0.07   0.10   0.04 <
   2   0  16   0.21   0.32   0.05 o
   3   0  16   1.66   1.28   0.07 o
   4   0  16   0.98   0.95   0.09 o
   0   1  16   0.39   0.32   0.04 o
   1   1  16   0.70   0.52   0.03 o
   2   1  16   0.21   0.59   0.04 o
   3   1  16   0.10   0.16   0.03 o
   4   1  16   0.09   0.25   0.04 o
   0   2  16   0.25   0.48   0.04 o
   1   2  16   0.12   0.16   0.02 o
   2   2  16   0.75   0.66   0.03 o
   3   2  16   0.01   0.13   0.03 o
   4   2  16   0.09   0.19   0.05 o
   0   3  16   0.58   0.61   0.04 o
   1   3  16   0.44   0.43   0.02 o
   2   3  16   0.20   0.35   0.02 o
   3   3  16   0.01   0.12   0.02 o
   4   3  16   0.10   0.43   0.03 o
   0   4  16   0.44   0.68   0.04 o
   1   4  16   0.42   0.44   0.02 o
   2   4  16   0.04   0.21   0.02 o
   3   4  16   0.12   0.18   0.03 o
   0   5  16   0.02   0.08   0.02 o
   1   5  16   0.26   0.41   0.02 o
   2   5  16   0.33   0.41   0.03 o
   3   5  16   0.23   0.33   0.03 o
   0   6  16   0.05   0.26   0.03 o
   1   6  16   0.04   0.20   0.02 o
   2   6  16   0.02   0.12   0.02 o
   0   7  16   0.00   0.06   0.02 <
   1   7  16   0.05   0.09   0.02 o
   2   7  16   0.08   0.19   0.03 o
   0   8  16   0.13   0.22   0.04 o
   1   8  16   0.01   0.09   0.02 o
   0   9  16   0.01   0.01   0.02 <
   1   0  17   0.01   0.06   0.04 <
   2   0  17   0.71   0.55   0.05 o
   3   0  17   0.30   0.37   0.06 o
   0   1  17   0.38   0.55   0.05 o
   1   1  17   0.28   0.22   0.03 o
   2   1  17   0.63   0.77   0.04 o
   3   1  17   0.17   0.29   0.04 o
   0   2  17   0.23   0.31   0.03 o
   1   2  17   0.10   0.25   0.02 o
   2   2  17   0.00   0.11   0.02 o
   3   2  17   0.08   0.11   0.03 o
   4   2  17   0.20   0.13   0.06 <
   0   3  17   0.37   0.28   0.03 o
   1   3  17   0.07   0.14   0.02 o
   2   3  17   0.14   0.22   0.02 o
   3   3  17   0.04   0.18   0.02 o
   0   4  17   0.04   0.05   0.02 <
   1   4  17   0.07   0.28   0.02 o
   2   4  17   0.18   0.13   0.02 o
   3   4  17   0.01   0.03   0.02 <
   0   5  17   0.05   0.14   0.02 o
   1   5  17   0.03   0.09   0.02 o
   2   5  17   0.15   0.19   0.02 o
   0   6  17   0.03   0.04   0.02 <
   1   6  17   0.32   0.56   0.03 o
   2   6  17   0.04   0.21   0.03 o
   0   7  17   0.01   0.07   0.02 o
   1   7  17   0.17   0.19   0.03 o
   0   8  17   0.02   0.10   0.03 o
   1   8  17   0.04   0.12   0.02 o
   0   0  18   1.52   1.31   0.11 o
   1   0  18   0.27   0.26   0.04 o
   2   0  18   0.14   0.19   0.04 o
   3   0  18   0.11   0.21   0.05 o
   0   1  18   0.00   0.10   0.03 o
   1   1  18   0.22   0.24   0.03 o
   2   1  18   0.76   0.69   0.04 o
   3   1  18   0.10   0.16   0.04 o
   0   2  18   0.20   0.24   0.03 o
   1   2  18   0.09   0.41   0.03 o
   2   2  18   0.05   0.09   0.02 o
   3   2  18   0.01   0.06   0.02 <
   4   2  18   0.14   0.11   0.05 <
   0   3  18   0.01   0.05   0.02 <
   1   3  18   0.34   0.34   0.02 o
   2   3  18   0.04   0.08   0.02 o
   3   3  18   0.00   0.08   0.02 o
   0   4  18   0.01   0.06   0.02 <
   1   4  18   0.09   0.33   0.02 o
   2   4  18   0.02   0.09   0.02 o
   0   5  18   0.01   0.17   0.03 o
   1   5  18   0.09   0.12   0.02 o
   2   5  18   0.08   0.13   0.03 o
   0   6  18   0.09   0.28   0.03 o
   1   6  18   0.22   0.27   0.02 o
   2   6  18   0.04   0.15   0.04 o
   0   7  18   0.00   0.10   0.03 o
   1   7  18   0.08   0.11   0.02 o
   0   8  18   0.01   0.05   0.03 <
   1   0  19   0.07   0.13   0.04 o
   2   0  19   0.61   0.63   0.08 o
   0   1  19   0.28   0.32   0.04 o
   1   1  19   0.09   0.12   0.02 o
   2   1  19   0.18   0.21   0.03 o
   0   2  19   0.13   0.21   0.03 o
   1   2  19   0.10   0.18   0.02 o
   2   2  19   0.00   0.08   0.02 o
   3   2  19   0.19   0.16   0.04 o
   0   3  19   0.02   0.10   0.02 o
   1   3  19   0.06   0.11   0.02 o
   2   3  19   0.05   0.09   0.02 o
   3   3  19   0.03   0.12   0.03 o
   0   4  19   0.04   0.12   0.02 o
   1   4  19   0.12   0.18   0.02 o
   2   4  19   0.04   0.09   0.02 o
   0   5  19   0.00   0.04   0.02 <
   1   5  19   0.17   0.30   0.02 o
   2   5  19   0.09   0.18   0.04 o
   0   6  19   0.00   0.04   0.03 <
   1   6  19   0.08   0.13   0.02 o
   0   7  19   0.03   0.03   0.03 <
   1   7  19   0.04   0.15   0.04 o
   0   0  20   0.05   0.04   0.04 <
   1   0  20   0.19   0.17   0.04 o
   2   0  20   0.00   0.03   0.03 <
   0   1  20   0.17   0.21   0.04 o
   1   1  20   0.04   0.10   0.02 o
   2   1  20   0.02   0.05   0.03 <
   0   2  20   0.01   0.11   0.03 o
   1   2  20   0.29   0.32   0.03 o
   2   2  20   0.13   0.23   0.03 o
   3   2  20   0.04   0.05   0.03 <
   0   3  20   0.09   0.06   0.02 <
   1   3  20   0.03   0.09   0.02 o
   2   3  20   0.05   0.12   0.02 o
   0   4  20   0.00   0.03   0.02 <
   1   4  20   0.12   0.18   0.02 o
   2   4  20   0.01   0.04   0.02 <
   0   5  20   0.01  -0.00   0.02 <
   1   5  20   0.11   0.21   0.03 o
   0   6  20   0.01   0.09   0.03 o
   1   6  20   0.02   0.02   0.02 <
   1   0  21   0.00   0.00   0.03 <
   0   1  21   0.01   0.08   0.03 <
   1   1  21   0.00   0.04   0.02 <
   2   1  21   0.09   0.13   0.05 <
   0   2  21   0.04   0.08   0.02 o
   1   2  21   0.06   0.15   0.02 o
   2   2  21   0.09   0.08   0.04 <
   0   3  21   0.06   0.13   0.02 o
   1   3  21   0.15   0.20   0.03 o
   2   3  21   0.01   0.04   0.03 <
   0   4  21   0.01   0.07   0.03 <
   1   4  21   0.02   0.03   0.02 <
   0   5  21   0.00   0.02   0.02 <
   1   5  21   0.01   0.07   0.02 o
   0   6  21   0.02   0.04   0.02 <
   1   6  21   0.02   0.00   0.02 <
   0   0  22   0.25   0.24   0.06 o
   0   1  22   0.03   0.03   0.02 <
   1   1  22   0.11   0.12   0.02 o
   2   1  22   0.10   0.14   0.05 <
   0   2  22   0.08   0.16   0.03 o
   1   2  22   0.09   0.10   0.03 o
   2   2  22   0.02   0.02   0.03 <
   0   3  22   0.00   0.05   0.02 <
   1   3  22   0.14   0.28   0.03 o
   0   4  22   0.00   0.04   0.02 <
   1   4  22   0.06   0.07   0.02 o
   0   5  22   0.02   0.05   0.03 <
   0   1  23   0.02   0.07   0.04 <
   1   1  23   0.01  -0.00   0.03 <
   2   1  23   0.11   0.09   0.04 <
   0   2  23   0.02   0.08   0.03 <
   1   2  23   0.00   0.02   0.03 <
   0   3  23   0.00   0.06   0.03 <
   1   3  23   0.02   0.18   0.04 o
   0   4  23   0.03   0.03   0.02 <
   1   1  24   0.04   0.00   0.03 <
   0   2  24   0.03   0.07   0.03 <
   1   2  24   0.06   0.12   0.04 o
