# Supplementary material for: Optimal estimated standard uncertainties of reflection intensities for kinematical refinement from 3D electron diffraction data
Source: Acta Crystallogr A Found Adv. 2023 Aug 14;79(Pt 5):427–39. doi: 10.1107/S2053273323005053 (PMC10483590; doi:10.1107/S2053273323005053)
Supplement: Supplementary file 7 [file a-79-00427-L-alanine_model1sup7.hkl]

#
# h,k,l, Fc-squared, Fo-squared, sigma(Fo-squared) and status flag
#
data_L-alanine_model1
_shelx_title                             '   '
_shelx_refln_list_code                   4
_shelx_F_calc_maximum                    22.27
_exptl_crystal_F_000                     69.628
_reflns_d_resolution_high                0.4994

loop_
 _symmetry_equiv_pos_as_xyz
 'x, y, z'
 '-x+1/2, -y, z+1/2'
 '-x, y+1/2, -z+1/2'
 'x+1/2, -y+1/2, -z'

_cell_length_a                           5.7733
_cell_length_b                           5.9524
_cell_length_c                           12.2465
_cell_angle_alpha                        90
_cell_angle_beta                         90
_cell_angle_gamma                        90

_shelx_F_squared_multiplier              1.000

loop_
 _refln_index_h
 _refln_index_k
 _refln_index_l
 _refln_F_squared_calc
 _refln_F_squared_meas
 _refln_F_squared_sigma
 _refln_observed_status
   2   0   0 280.72 259.32  25.78 o
   4   0   0  20.97  34.94   6.39 o
   6   0   0   0.10   0.33   0.04 o
   8   0   0   1.00   0.79   0.10 o
  10   0   0   0.00   0.24   0.08 <
   1   1   0   0.16   1.39   0.27 o
   2   1   0 338.47 293.42   9.82 o
   3   1   0   0.00   0.75   0.17 o
   4   1   0  34.41  36.14   2.01 o
   5   1   0  17.97  19.02   1.09 o
   6   1   0   0.75   0.84   0.07 o
   7   1   0   8.98   7.91   0.13 o
   8   1   0   0.32   0.39   0.04 o
   9   1   0   0.00   0.26   0.11 <
  10   1   0   0.08   0.15   0.03 o
  11   1   0   0.00   0.18   0.08 <
   2   2   0   9.96   6.29   1.05 o
   3   2   0  12.58  13.52   0.13 o
   4   2   0   0.97   3.17   0.21 o
   5   2   0  11.26  10.85   1.74 o
   6   2   0   3.75   3.35   0.24 o
   7   2   0   0.62   0.42   0.07 o
   8   2   0   1.20   1.17   0.14 o
   9   2   0   1.07   0.88   0.10 o
  10   2   0   0.43   0.40   0.05 o
  11   2   0   0.08   0.15   0.05 o
   3   3   0  16.19  15.56   1.85 o
   4   3   0   3.35   2.31   0.24 o
   5   3   0   1.64   4.33   1.03 o
   6   3   0   0.01   0.17   0.06 <
   7   3   0   0.36   0.51   0.05 o
   8   3   0   0.22   0.20   0.04 o
   9   3   0   0.57   0.84   0.05 o
  10   3   0   0.02   0.03   0.04 <
  11   3   0   0.01   0.16   0.05 o
   4   4   0   5.23   3.70   0.95 o
   5   4   0   2.07   1.03   0.18 o
   6   4   0   0.05   0.74   0.56 <
   7   4   0   2.28   2.53   0.22 o
   8   4   0   0.95   0.89   0.19 o
   9   4   0   0.14   0.32   0.06 o
  10   4   0   0.08   0.20   0.05 o
   5   5   0   0.02   0.13   0.11 <
   6   5   0   1.23   1.09   0.20 o
   7   5   0   0.27   0.20   0.10 <
  10   5   0   0.56   0.35   0.06 o
   1   0   1 104.93 116.49   7.09 o
   2   0   1  26.60  32.65   1.43 o
   3   0   1  16.16  18.87   1.37 o
   4   0   1   3.44   3.48   0.11 o
   5   0   1  20.82  18.33   2.57 o
   6   0   1   3.49   4.22   0.27 o
   7   0   1   3.16   2.53   0.31 o
   8   0   1   0.06   0.16   0.02 o
   9   0   1   0.01   0.12   0.02 o
  10   0   1   0.03   0.12   0.02 o
  11   0   1   0.01   0.04   0.03 <
   1   1   1  25.48  40.73   1.27 o
   2   1   1   6.06   5.36   0.35 o
   3   1   1  33.01  29.80   1.62 o
   4   1   1  15.93  15.34   1.07 o
   5   1   1   8.62   8.78   0.34 o
   6   1   1   0.02   1.19   0.36 o
   7   1   1   1.14   1.20   0.13 o
   8   1   1   0.53   0.65   0.05 o
   9   1   1   0.05   0.27   0.06 o
  10   1   1   0.27   0.42   0.06 o
  11   1   1   0.03   0.08   0.01 o
   2   2   1  23.38  17.16   1.35 o
   3   2   1  13.03  12.09   0.53 o
   4   2   1   5.26   6.46   0.42 o
   5   2   1   2.02   5.33   1.58 o
   6   2   1   2.75   3.67   0.26 o
   7   2   1   1.22   1.16   0.07 o
   8   2   1   0.85   0.85   0.05 o
   9   2   1   0.21   0.26   0.04 o
  10   2   1   0.77   0.72   0.11 o
  11   2   1   0.11   0.12   0.00 o
   3   3   1  16.41  16.53   0.86 o
   4   3   1   4.66   6.44   0.09 o
   5   3   1   2.14   2.33   0.41 o
   6   3   1   0.09   0.87   0.08 o
   7   3   1   0.06   0.25   0.07 o
   8   3   1   1.26   1.37   0.09 o
   9   3   1   0.26   0.25   0.03 o
  10   3   1   0.41   0.41   0.04 o
  11   3   1   0.04   0.08   0.04 <
   4   4   1   3.33   6.65   1.17 o
   5   4   1   1.29   1.00   0.07 o
   6   4   1   2.07   1.99   0.16 o
   7   4   1   0.33   0.52   0.10 o
   8   4   1   0.21   0.39   0.05 o
   9   4   1   0.13   0.23   0.01 o
  10   4   1   0.57   0.39   0.02 o
   4   5   1   2.44   2.03   0.69 <
   5   5   1   5.23   5.36   0.41 o
   6   5   1   0.57   0.57   0.12 o
   7   5   1   0.42   0.45   0.04 o
   8   5   1   0.32   0.40   0.18 <
   9   5   1   0.30   0.30   0.01 o
  10   5   1   0.01  -0.02   0.04 <
   5   6   1   0.48   2.09   0.56 o
   6   6   1   0.86   0.96   0.21 o
   0   0   2  21.31   8.70   1.03 o
   1   0   2  95.94 133.05   2.43 o
   2   0   2   6.67  14.31   0.31 o
   3   0   2  18.73  23.08   1.41 o
   4   0   2   4.32   3.96   1.18 o
   5   0   2   6.57   9.02   1.42 o
   6   0   2   0.80   1.06   0.16 o
   7   0   2  15.90  14.29   0.51 o
   8   0   2   0.34   0.37   0.05 o
   9   0   2   0.72   0.86   0.06 o
  10   0   2   0.25   0.25   0.03 o
  11   0   2   0.00   0.06   0.04 <
   0   1   2 611.22 495.78   3.25 o
   1   1   2   2.41  11.21   0.68 o
   2   1   2  35.89  41.74   2.87 o
   3   1   2  20.20  19.41   1.01 o
   4   1   2   3.43   4.33   0.17 o
   5   1   2  30.63  30.47   1.62 o
   6   1   2   0.39   0.54   0.10 o
   7   1   2   2.46   3.08   0.33 o
   8   1   2   0.74   0.71   0.05 o
   9   1   2   0.62   0.65   0.04 o
  10   1   2   0.00   0.06   0.02 o
  11   1   2   0.25   0.23   0.03 o
   1   2   2  51.31  50.58   1.81 o
   2   2   2  97.25 104.46   1.23 o
   3   2   2  21.99  23.40   1.11 o
   4   2   2   8.70  11.32   0.66 o
   5   2   2   7.39   8.95   0.33 o
   6   2   2   0.10   0.67   0.18 o
   7   2   2   0.62   0.79   0.22 o
   8   2   2   0.63   0.53   0.06 o
   9   2   2   1.20   1.30   0.20 o
  10   2   2   0.09   0.08   0.01 o
  11   2   2   0.02   0.15   0.14 <
   2   3   2  23.93  21.77   0.53 o
   3   3   2   0.08   2.38   0.28 o
   4   3   2   3.48   5.27   0.74 o
   5   3   2   1.83   3.02   0.84 o
   6   3   2   1.40   2.72   0.53 o
   7   3   2   3.81   3.48   0.18 o
   8   3   2   1.09   1.24   0.08 o
   9   3   2   0.19   0.35   0.08 o
  10   3   2   0.40   0.44   0.03 o
   3   4   2   1.86   1.49   0.01 o
   4   4   2   3.52   3.63   0.09 o
   5   4   2   0.31   0.74   0.10 o
   6   4   2   0.36   0.79   0.33 <
   7   4   2   0.20   0.33   0.06 o
   8   4   2   0.28   0.28   0.04 o
   9   4   2   0.21   0.21   0.03 o
  10   4   2   0.18   0.29   0.09 o
   4   5   2   2.01   1.81   0.36 o
   5   5   2   0.50   0.74   0.11 o
   6   5   2   0.46   0.31   0.06 o
   7   5   2   0.29   0.36   0.08 o
   8   5   2   0.05   0.07   0.01 o
   9   5   2   0.32   0.33   0.01 o
  10   5   2   0.04   0.17   0.05 o
   5   6   2   0.78   0.80   0.06 o
   6   6   2   1.21   0.91   0.21 o
   1   0   3  59.57  75.68   1.27 o
   2   0   3   8.19  11.25   2.60 o
   3   0   3  14.50  26.35   0.89 o
   4   0   3   0.60   1.52   0.67 <
   5   0   3   3.22   3.68   0.37 o
   6   0   3   0.09   0.52   0.28 <
   7   0   3   0.03   0.23   0.06 o
   8   0   3   0.10   0.77   0.28 <
   9   0   3   1.02   0.72   0.07 o
  10   0   3   0.45   0.53   0.10 o
  11   0   3   0.11   0.14   0.05 <
   0   1   3  19.76  20.16   0.11 o
   1   1   3 112.99 138.22   6.00 o
   2   1   3  21.62  23.28   1.31 o
   3   1   3  11.21  11.24   0.25 o
   4   1   3   0.78   1.26   0.16 o
   5   1   3  12.08  12.96   0.62 o
   6   1   3   1.02   1.00   0.11 o
   7   1   3   3.05   2.95   0.42 o
   8   1   3   0.76   0.70   0.09 o
   9   1   3   0.11   0.31   0.11 <
  10   1   3   0.21   0.28   0.07 o
  11   1   3   0.10   0.14   0.06 <
   0   2   3  76.77  76.70   1.98 o
   1   2   3  21.36  21.40   0.20 o
   2   2   3  10.91   7.92   0.79 o
   3   2   3  26.28  30.48   2.77 o
   4   2   3  12.16  11.99   0.57 o
   5   2   3   1.42   1.86   0.16 o
   6   2   3   0.11   1.07   0.24 o
   7   2   3   0.57   1.12   0.17 o
   8   2   3   0.35   0.47   0.07 o
   9   2   3   0.01   0.26   0.09 <
  10   2   3   0.06   0.20   0.04 o
  11   2   3   0.04   0.05   0.04 <
   1   3   3  38.60  35.29   0.04 o
   2   3   3  18.63  14.73   0.59 o
   3   3   3  13.65  14.08   0.28 o
   4   3   3   2.76   4.62   0.49 o
   5   3   3   3.58   4.44   0.24 o
   6   3   3   0.07   0.74   0.40 <
   7   3   3   0.72   0.82   0.07 o
   8   3   3   0.46   0.54   0.08 o
   9   3   3   0.14   0.28   0.06 o
  10   3   3   0.71   0.55   0.03 o
  11   3   3   0.12   0.17   0.05 o
   2   4   3   3.02   5.00   1.01 o
   3   4   3  24.14  22.38   0.63 o
   4   4   3   3.31   3.91   0.26 o
   5   4   3   7.13   6.21   0.08 o
   6   4   3   0.50   1.13   0.09 o
   7   4   3   0.38   0.32   0.05 o
   8   4   3   0.11   0.19   0.03 o
   9   4   3   0.33   0.22   0.02 o
  10   4   3   0.02   0.11   0.05 <
   3   5   3   0.10   0.53   0.03 o
   4   5   3   1.49   1.03   0.03 o
   5   5   3   0.63   0.68   0.02 o
   6   5   3   0.88   0.75   0.01 o
   7   5   3   0.06   1.15   1.08 <
   8   5   3   0.00   0.24   0.01 o
   9   5   3   0.09   0.11   0.01 o
   4   6   3   2.63   1.25   0.09 o
   5   6   3   0.68   1.40   0.12 o
   6   6   3   0.74   0.56   0.18 o
   5   7   3   0.18   0.10   0.12 <
   0   0   4 620.48 475.07  54.59 o
   1   0   4   7.23   8.57   0.61 o
   2   0   4   8.76   5.94   0.03 o
   3   0   4  39.34  41.89   0.71 o
   4   0   4  16.04  14.15   0.65 o
   5   0   4  18.30  20.39   0.07 o
   6   0   4   0.06   0.98   0.20 o
   7   0   4   0.45   0.56   0.11 o
   8   0   4   0.06   0.18   0.05 o
   9   0   4   0.22   0.27   0.03 o
  10   0   4   0.21   0.25   0.03 o
  11   0   4   0.04   0.10   0.04 <
   0   1   4 155.38 169.61   4.49 o
   1   1   4   6.18   5.45   0.59 o
   2   1   4  69.17  79.83   5.78 o
   3   1   4   9.23   9.79   0.30 o
   4   1   4   3.79   6.25   0.18 o
   5   1   4   4.20   4.59   0.18 o
   6   1   4   0.67   1.56   0.40 o
   7   1   4   3.77   3.68   0.13 o
   8   1   4   0.91   0.86   0.06 o
   9   1   4   0.05   0.27   0.09 <
  10   1   4   0.30   0.33   0.05 o
  11   1   4   0.04   0.15   0.05 o
   0   2   4   2.19  55.18   0.25 o
   1   2   4   2.41   2.89   0.38 o
   2   2   4  10.20  13.73   0.55 o
   3   2   4   2.46   4.64   1.35 o
   4   2   4   0.48   1.10   0.15 o
   5   2   4   8.55   7.92   0.28 o
   6   2   4   0.95   1.14   0.15 o
   7   2   4   3.48   3.38   0.22 o
   8   2   4   0.19   0.47   0.07 o
   9   2   4   0.42   0.74   0.22 o
  10   2   4   0.02   0.10   0.03 <
   0   3   4  30.40  33.64   1.49 o
   1   3   4   4.25   5.04   0.72 o
   2   3   4   6.36   7.67   1.47 o
   3   3   4   1.69   2.11   0.11 o
   4   3   4   2.64   2.00   0.45 o
   5   3   4   2.15   4.01   0.15 o
   6   3   4   0.33   0.64   0.12 o
   7   3   4   0.31   0.60   0.11 o
   8   3   4   0.79   0.69   0.07 o
   9   3   4   1.04   1.09   0.07 o
  10   3   4   0.05   0.17   0.01 o
   1   4   4   2.02   1.58   0.03 o
   2   4   4  12.34  13.20   0.76 o
   3   4   4   5.65   6.56   0.53 o
   4   4   4   3.26   2.41   0.09 o
   5   4   4   0.81   2.08   0.39 o
   6   4   4   0.05   0.23   0.03 o
   7   4   4   0.65   0.94   0.06 o
   8   4   4   0.80   0.65   0.13 o
   9   4   4   0.33   0.36   0.03 o
  10   4   4   0.48   0.18   0.05 o
   2   5   4   2.69   3.11   0.24 o
   3   5   4   0.24   0.22   0.02 o
   4   5   4   0.72   0.68   0.17 o
   5   5   4   1.50   1.57   0.30 o
   6   5   4   1.41   0.99   0.06 o
   7   5   4   1.19   0.83   0.21 o
   9   5   4   0.08   0.38   0.06 o
  10   5   4   0.23   0.17   0.05 o
   3   6   4   0.81   0.85   0.01 o
   4   6   4   0.03   0.16   0.04 o
   5   6   4   0.21   0.25   0.07 o
   6   6   4   0.50   0.23   0.10 <
   4   7   4   0.37   1.01   0.21 o
   5   7   4   0.27   0.43   0.15 <
   1   0   5   1.57   4.36   0.29 o
   2   0   5  42.22  39.67   1.72 o
   3   0   5   1.77   1.87   0.01 o
   4   0   5   0.35   0.17   0.03 o
   5   0   5  11.77  10.92   0.33 o
   6   0   5   3.30   3.83   0.20 o
   7   0   5   0.26   0.62   0.08 o
   8   0   5   0.01   0.25   0.13 <
   9   0   5   0.05   0.16   0.05 o
  10   0   5   0.48   0.41   0.18 <
   0   1   5   4.74   4.83   0.20 o
   1   1   5  28.02  22.78   0.85 o
   2   1   5   2.78   3.09   0.11 o
   3   1   5   3.12   4.18   0.49 o
   4   1   5   5.19   5.65   0.18 o
   5   1   5   0.60   0.75   0.11 o
   6   1   5   0.24   0.75   0.09 o
   7   1   5   0.94   1.02   0.20 o
   8   1   5   1.22   1.50   0.10 o
   9   1   5   0.53   0.38   0.04 o
  10   1   5   0.21   0.29   0.11 <
  11   1   5   0.05   0.03   0.04 <
   0   2   5  17.23  17.22   1.34 o
   1   2   5  35.48  35.85   2.01 o
   2   2   5   0.47   0.47   0.08 o
   3   2   5  22.14  21.58   0.23 o
   4   2   5   3.15   4.46   0.28 o
   5   2   5   2.90   4.21   0.60 o
   6   2   5   4.06   3.91   0.09 o
   7   2   5   2.01   1.73   0.10 o
   8   2   5   1.16   1.08   0.09 o
   9   2   5   0.12   0.21   0.04 o
  10   2   5   0.35   0.47   0.02 o
   0   3   5  18.30  16.46   1.81 o
   1   3   5   2.10   1.97   0.26 o
   2   3   5  20.41  20.96   0.42 o
   3   3   5  11.99  13.38   0.06 o
   4   3   5  12.01  12.99   0.68 o
   5   3   5   3.19   2.40   0.39 o
   6   3   5   0.82   1.15   0.29 o
   7   3   5   0.79   1.04   0.10 o
   8   3   5   0.48   0.56   0.08 o
   9   3   5   0.02   0.12   0.02 o
  10   3   5   0.10   0.12   0.03 o
   0   4   5   0.28   0.24   0.01 o
   1   4   5   4.88   6.49   3.08 <
   2   4   5   7.39   7.62   0.21 o
   3   4   5   4.18   5.95   1.90 o
   4   4   5   2.76   2.41   0.33 o
   5   4   5   2.16   2.66   0.28 o
   6   4   5   2.96   2.69   0.08 o
   7   4   5   0.14   0.57   0.28 <
   8   4   5   0.12   0.13   0.03 o
   9   4   5   0.01   0.26   0.20 <
   1   5   5   2.64   3.61   1.19 o
   2   5   5   1.68   2.43   0.25 o
   3   5   5   1.53   1.66   0.05 o
   4   5   5   0.26   0.33   0.00 o
   5   5   5   1.20   1.01   0.10 o
   6   5   5   1.00   1.36   0.33 o
   9   5   5   0.22   0.13   0.04 o
   2   6   5   0.81   1.23   0.51 <
   3   6   5   0.08   0.97   0.47 <
   4   6   5   0.49   1.09   0.05 o
   5   6   5   0.17   0.28   0.16 <
   3   7   5   1.23   1.56   0.33 o
   4   7   5   0.82   0.70   0.18 o
   0   0   6  13.32   3.63   0.53 o
   1   0   6  23.04  24.05   1.43 o
   2   0   6   3.32   1.98   0.27 o
   3   0   6  14.50  10.91   0.43 o
   4   0   6   4.00   3.30   0.65 o
   5   0   6   0.18   0.19   0.03 o
   6   0   6   0.57   0.54   0.19 <
   7   0   6   0.53   1.17   0.11 o
   8   0   6   0.18   0.27   0.05 o
   9   0   6   0.07   0.08   0.01 o
  10   0   6   0.19   0.28   0.06 o
   0   1   6  11.54  13.86   0.47 o
   1   1   6   0.26   1.70   0.45 o
   2   1   6   9.73  11.30   0.31 o
   3   1   6   7.10   6.53   0.24 o
   4   1   6   6.51   7.06   0.34 o
   5   1   6   8.29  10.10   0.61 o
   6   1   6   1.12   1.13   0.11 o
   7   1   6   1.50   1.76   0.16 o
   8   1   6   0.14   0.32   0.03 o
   9   1   6   0.05   0.15   0.02 o
  10   1   6   0.34   0.31   0.06 o
   0   2   6 141.86 157.08   1.49 o
   1   2   6   1.73   2.07   0.30 o
   2   2   6  17.37  17.47   1.33 o
   3   2   6   5.72   7.99   0.99 o
   4   2   6   6.31   9.22   1.20 o
   5   2   6   0.91   0.86   0.07 o
   6   2   6   0.05   0.30   0.08 o
   7   2   6   0.49   0.67   0.10 o
   8   2   6   1.39   1.07   0.06 o
   9   2   6   0.42   0.52   0.10 o
  10   2   6   0.13   0.33   0.06 o
  11   2   6   0.07   0.11   0.04 <
   0   3   6   2.24   4.98   0.53 o
   1   3   6   2.05   2.92   0.79 o
   2   3   6  33.26  34.72   1.44 o
   3   3   6   0.23   2.46   0.66 o
   4   3   6   3.94   3.62   0.38 o
   5   3   6   1.66   3.20   0.61 o
   6   3   6   0.35   0.77   0.07 o
   7   3   6   0.19   0.61   0.19 o
   8   3   6   0.39   0.41   0.07 o
   9   3   6   0.02   0.13   0.02 o
  10   3   6   0.36   0.27   0.02 o
   0   4   6   7.21   7.18   0.17 o
   1   4   6   2.20   1.42   0.15 o
   2   4   6   1.12   1.11   0.04 o
   3   4   6   0.72   0.70   0.20 o
   4   4   6   3.30   2.06   0.23 o
   5   4   6   0.36   0.38   0.01 o
   6   4   6   1.02   2.10   0.26 o
   7   4   6   0.20   0.54   0.07 o
   8   4   6   0.05   0.15   0.06 <
   9   4   6   0.26   0.28   0.01 o
  10   4   6   0.15   0.15   0.05 o
   0   5   6   0.05   0.66   0.29 <
   1   5   6   4.54   2.67   0.06 o
   2   5   6   0.76   1.07   0.39 <
   3   5   6   1.79   1.90   0.44 o
   4   5   6   1.42   2.47   0.11 o
   5   5   6   0.98   0.64   0.08 o
   6   5   6   0.16   0.14   0.10 <
   1   6   6   0.61   0.87   0.31 <
   2   6   6   1.02   0.62   0.05 o
   3   6   6   0.43   2.04   1.30 <
   4   6   6   1.37   1.31   0.25 o
   5   6   6   0.83   0.91   0.21 o
   2   7   6   3.07   3.06   0.57 o
   3   7   6   1.03   0.66   0.07 o
   4   7   6   0.88   0.39   0.15 <
   1   0   7   4.18   2.73   0.54 o
   2   0   7   1.43   1.00   0.06 o
   3   0   7   1.63   1.91   0.16 o
   4   0   7   0.59   0.60   0.07 o
   5   0   7   0.83   1.13   0.04 o
   6   0   7   3.95   3.97   0.53 o
   7   0   7   1.48   1.51   0.02 o
   8   0   7   0.69   0.84   0.10 o
   9   0   7   0.66   0.48   0.18 <
   0   1   7   3.77   4.66   1.91 <
   1   1   7  38.76  33.72   1.49 o
   2   1   7   9.21   9.02   0.46 o
   3   1   7   1.48   1.61   0.08 o
   4   1   7   2.70   3.78   0.16 o
   5   1   7   2.90   4.29   0.34 o
   6   1   7   0.29   0.58   0.10 o
   7   1   7   0.28   0.36   0.04 o
   8   1   7   1.26   1.03   0.11 o
   9   1   7   0.22   0.19   0.02 o
  10   1   7   0.25   0.29   0.06 o
   0   2   7  14.61  14.21   0.49 o
   1   2   7   5.48   6.43   0.33 o
   2   2   7   5.10   5.57   0.22 o
   3   2   7   7.11   8.24   0.41 o
   4   2   7   3.39   4.81   0.27 o
   5   2   7   0.21   1.13   0.21 o
   6   2   7   1.59   1.70   0.11 o
   7   2   7   1.18   1.58   0.07 o
   8   2   7   0.83   0.78   0.12 o
   9   2   7   0.03   0.17   0.01 o
  10   2   7   0.33   0.36   0.06 o
   0   3   7  14.25  15.23   0.98 o
   1   3   7  11.82  11.15   0.32 o
   2   3   7   1.08   1.87   0.19 o
   3   3   7  11.79  10.86   0.76 o
   4   3   7   1.58   1.51   0.31 o
   5   3   7   3.51   4.68   0.93 o
   6   3   7   0.79   0.98   0.22 o
   7   3   7   0.34   0.44   0.05 o
   8   3   7   0.33   0.40   0.04 o
   9   3   7   0.09   0.13   0.01 o
  10   3   7   0.13   0.10   0.04 <
   0   4   7   3.47   3.27   0.55 o
   1   4   7  13.13  12.02   0.73 o
   2   4   7   6.94   9.03   0.31 o
   3   4   7   2.53   2.72   0.14 o
   4   4   7   2.02   2.79   0.03 o
   5   4   7   0.81   1.20   0.05 o
   6   4   7   0.55   0.83   0.24 o
   7   4   7   0.43   0.56   0.16 o
   8   4   7   0.22   0.43   0.18 <
   0   5   7   0.21   0.61   0.14 o
   1   5   7   5.82   4.77   0.17 o
   2   5   7   0.38   1.04   0.41 <
   3   5   7   1.79   1.48   0.12 o
   4   5   7   0.31   1.46   0.30 o
   5   5   7   0.50   1.34   0.08 o
   6   5   7   1.58   1.62   0.26 o
   0   6   7   1.29   2.42   0.69 o
   1   6   7   1.36   2.42   0.88 <
   2   6   7   0.11   1.36   0.39 o
   3   6   7   1.17   1.04   0.00 o
   4   6   7   0.41   0.24   0.09 <
   5   6   7   0.16   0.20   0.10 <
   1   7   7   0.17   0.74   0.22 o
   2   7   7   0.07   0.05   0.02 o
   3   7   7   0.18   0.25   0.06 o
   4   7   7   0.18   0.19   0.10 <
   2   8   7   0.20   0.24   0.13 <
   3   8   7   0.18   0.18   0.10 <
   0   0   8   0.14  25.19   3.72 o
   1   0   8   2.37   2.23   0.12 o
   2   0   8   8.25   6.32   0.25 o
   3   0   8   2.07   1.89   0.27 o
   4   0   8   5.43   5.64   0.28 o
   5   0   8   5.16   5.24   0.03 o
   6   0   8   0.94   1.24   0.07 o
   7   0   8   0.13   0.18   0.05 o
   8   0   8   1.12   1.18   0.03 o
   9   0   8   0.57   0.54   0.24 <
   0   1   8  36.27  39.61   0.21 o
   1   1   8  11.86  10.65   0.63 o
   2   1   8   0.21   0.50   0.15 o
   3   1   8  16.20  12.97   1.80 o
   4   1   8   2.06   2.65   0.16 o
   5   1   8   1.80   2.11   0.12 o
   6   1   8   0.13   0.47   0.04 o
   7   1   8   1.20   1.13   0.13 o
   8   1   8   0.12   0.18   0.01 o
   9   1   8   0.14   0.27   0.01 o
  10   1   8   0.25   0.29   0.06 o
   0   2   8   0.00   1.86   0.12 o
   1   2   8   0.40   1.02   0.14 o
   2   2   8   7.04   8.33   0.23 o
   3   2   8   6.71   6.69   0.22 o
   4   2   8   3.59   4.37   0.35 o
   5   2   8   2.89   2.61   0.18 o
   6   2   8   0.13   0.38   0.07 o
   7   2   8   0.97   1.36   0.14 o
   8   2   8   0.01   0.19   0.02 o
   9   2   8   0.00   0.05   0.01 o
  10   2   8   0.25   0.21   0.05 o
   0   3   8   1.47   6.13   0.68 o
   1   3   8   3.88   3.59   0.69 o
   2   3   8   5.39   5.06   0.37 o
   3   3   8   0.82   1.63   0.19 o
   4   3   8   2.30   2.20   0.05 o
   5   3   8   5.52   7.66   1.26 o
   6   3   8   0.46   0.58   0.07 o
   7   3   8   0.35   0.54   0.10 o
   8   3   8   0.48   0.97   0.27 o
   9   3   8   0.24   0.11   0.01 o
  10   3   8   0.07   0.14   0.05 <
   0   4   8   5.99   5.47   0.20 o
   1   4   8   2.22   2.14   0.24 o
   2   4   8   5.68   6.38   0.43 o
   3   4   8   3.28   4.25   0.65 o
   4   4   8   0.32   1.03   0.39 <
   5   4   8   0.99   1.19   0.26 o
   6   4   8   1.02   0.83   0.29 <
   7   4   8   0.62   0.61   0.18 o
   8   4   8   0.09   0.19   0.08 <
   0   5   8   0.82   0.78   0.00 o
   1   5   8   0.01   0.19   0.07 <
   2   5   8   0.72   0.66   0.05 o
   3   5   8   0.32   0.42   0.01 o
   4   5   8   2.19   1.49   0.15 o
   5   5   8   0.74   0.90   0.12 o
   6   5   8   0.86   0.75   0.18 o
   0   6   8   1.21   0.82   0.09 o
   1   6   8   1.66   1.58   0.12 o
   2   6   8   1.22   0.70   0.11 o
   3   6   8   0.38   0.37   0.01 o
   4   6   8   0.18   0.54   0.08 o
   5   6   8   0.01   0.18   0.10 <
   1   7   8   0.07   0.10   0.03 o
   2   7   8   0.44   0.60   0.25 <
   3   7   8   0.60   0.46   0.13 o
   4   7   8   0.07   0.18   0.10 <
   1   8   8   0.05   0.27   0.13 <
   2   8   8   1.28   1.40   0.26 o
   3   8   8   0.08   0.15   0.10 <
   1   0   9   0.76   1.41   0.37 o
   2   0   9   1.16   1.90   0.00 o
   3   0   9   3.12   6.32   0.65 o
   4   0   9   0.06   0.40   0.06 o
   5   0   9   1.56   2.25   0.08 o
   6   0   9   1.16   0.79   0.03 o
   7   0   9   0.34   0.15   0.03 o
   8   0   9   0.17   0.25   0.13 <
   9   0   9   0.32   0.28   0.01 o
   0   1   9   2.53   1.58   0.22 o
   1   1   9  11.73  12.58   1.30 o
   2   1   9   3.58   3.13   0.16 o
   3   1   9   1.48   1.32   0.07 o
   4   1   9   0.10   0.78   0.07 o
   5   1   9   3.42   3.06   0.27 o
   6   1   9   0.59   0.32   0.04 o
   7   1   9   1.00   1.14   0.16 o
   8   1   9   0.99   0.63   0.06 o
   9   1   9   0.07   0.16   0.08 <
   0   2   9  14.47  16.11   0.30 o
   1   2   9  15.94  13.33   0.52 o
   2   2   9   6.09   6.99   0.21 o
   3   2   9  16.47  15.18   0.75 o
   4   2   9   2.57   3.05   0.55 o
   5   2   9   0.82   0.88   0.07 o
   6   2   9   0.21   0.38   0.11 o
   7   2   9   0.04   0.26   0.05 o
   8   2   9   0.08   0.23   0.01 o
   9   2   9   0.29   0.36   0.01 o
  10   2   9   0.10   0.16   0.05 o
   0   3   9   5.25   8.49   0.56 o
   1   3   9  19.84  18.98   1.41 o
   2   3   9   4.20   3.29   0.22 o
   3   3   9   2.55   1.90   0.20 o
   4   3   9   2.75   3.69   0.37 o
   5   3   9   0.46   0.63   0.08 o
   6   3   9   0.73   0.71   0.09 o
   7   3   9   1.14   1.35   0.04 o
  10   3   9   0.23   0.26   0.06 o
   0   4   9   2.60   2.75   0.16 o
   1   4   9   0.26   2.41   1.15 <
   2   4   9   0.86   0.89   0.09 o
   3   4   9   0.41   1.30   0.29 o
   4   4   9   0.14   0.67   0.06 o
   5   4   9   0.90   0.99   0.06 o
   6   4   9   2.85   2.48   0.50 o
   7   4   9   0.25   0.11   0.12 <
   0   5   9   1.10   1.20   0.18 o
   1   5   9   2.30   3.88   1.19 o
   2   5   9   0.28   0.99   0.23 o
   3   5   9   0.25   0.29   0.10 <
   4   5   9   0.42   0.24   0.02 o
   5   5   9   0.34   0.24   0.13 <
   0   6   9   0.17   0.44   0.08 o
   1   6   9   0.09   0.15   0.07 <
   2   6   9   0.22   0.31   0.03 o
   3   6   9   0.36   0.53   0.02 o
   4   6   9   0.34   0.47   0.15 o
   0   7   9   0.05   0.42   0.07 o
   1   7   9   0.77   1.26   0.62 <
   2   7   9   0.04   0.19   0.06 o
   3   7   9   0.21   0.43   0.15 <
   4   7   9   0.10   0.21   0.10 <
   1   8   9   0.50   0.64   0.08 o
   2   8   9   0.11   0.13   0.12 <
   0   0  10   0.23   0.73   0.21 o
   1   0  10   3.55   3.47   0.12 o
   2   0  10   2.42   2.76   0.21 o
   3   0  10   1.72   2.16   0.03 o
   4   0  10   2.78   3.62   0.07 o
   5   0  10   0.39   0.57   0.04 o
   6   0  10   0.74   0.68   0.07 o
   7   0  10   0.36   0.40   0.15 <
   8   0  10   0.09   0.10   0.01 o
   0   1  10   1.78   2.72   0.26 o
   1   1  10   7.23   7.30   0.59 o
   2   1  10   2.05   2.69   0.42 o
   3   1  10   2.52   2.88   0.13 o
   4   1  10   0.64   0.61   0.08 o
   5   1  10   0.14   0.46   0.06 o
   6   1  10   0.10   0.35   0.07 o
   7   1  10   0.21   0.34   0.03 o
   8   1  10   0.55   0.52   0.18 <
   9   1  10   0.30   0.32   0.01 o
   0   2  10  13.77  13.15   1.07 o
   1   2  10   0.89   0.99   0.10 o
   2   2  10   0.11   0.32   0.14 <
   3   2  10   9.23   8.73   0.66 o
   4   2  10   5.46   4.39   0.39 o
   5   2  10   3.90   3.75   0.46 o
   6   2  10   0.20   0.39   0.05 o
   7   2  10   0.08   0.29   0.07 o
   0   3  10   0.71   1.57   0.18 o
   1   3  10   1.06   1.28   0.04 o
   2   3  10   8.97   9.70   0.46 o
   3   3  10   0.49   0.57   0.07 o
   4   3  10   0.50   1.63   0.27 o
   5   3  10   2.66   2.69   0.16 o
   6   3  10   0.60   0.52   0.09 o
   7   3  10   0.64   0.27   0.13 <
   0   4  10   3.41   4.30   1.05 o
   1   4  10   1.71   1.27   0.24 o
   2   4  10   1.28   1.68   0.37 o
   3   4  10   0.51   0.53   0.12 o
   4   4  10   1.15   0.90   0.05 o
   5   4  10   0.46   0.53   0.01 o
   6   4  10   0.45   0.74   0.18 o
   0   5  10   0.50   0.34   0.01 o
   1   5  10   0.80   0.73   0.18 o
   2   5  10   0.09   0.26   0.05 o
   3   5  10   0.95   1.09   0.25 o
   4   5  10   2.13   2.08   0.06 o
   5   5  10   0.18   0.51   0.15 o
   0   6  10   0.92   0.82   0.17 o
   1   6  10   0.04   0.33   0.07 o
   2   6  10   1.20   1.77   0.49 o
   3   6  10   0.03   0.30   0.09 o
   4   6  10   0.32   0.67   0.18 o
   0   7  10   0.88   0.94   0.00 o
   1   7  10   0.11   0.26   0.04 o
   2   7  10   1.47   1.55   0.01 o
   3   7  10   0.01   0.08   0.12 <
   0   8  10   0.19   0.23   0.13 <
   1   8  10   0.07   0.11   0.03 o
   2   8  10   0.24   0.22   0.08 <
   1   0  11   2.51   2.95   0.33 o
   2   0  11   4.39   5.32   0.16 o
   3   0  11   4.14   4.41   0.28 o
   4   0  11   2.65   2.88   0.14 o
   5   0  11   0.60   0.56   0.04 o
   6   0  11   2.67   2.40   0.22 o
   7   0  11   0.68   0.90   0.21 o
   0   1  11   6.46   8.23   1.21 o
   1   1  11   0.35   0.96   0.22 o
   2   1  11   4.85   4.23   0.60 o
   3   1  11   0.41   0.87   0.05 o
   4   1  11   1.69   1.59   0.07 o
   5   1  11   1.10   1.19   0.06 o
   6   1  11   0.44   0.30   0.07 o
   7   1  11   0.22   0.40   0.15 <
   0   2  11   0.19   0.17   0.14 <
   1   2  11   0.42   1.49   0.44 o
   2   2  11   2.13   1.76   0.07 o
   3   2  11   0.96   1.13   0.20 o
   4   2  11   1.49   1.44   0.20 o
   5   2  11   1.14   0.94   0.07 o
   6   2  11   1.48   1.34   0.04 o
   7   2  11   1.10   1.21   0.26 o
   0   3  11   8.46   7.98   0.23 o
   1   3  11   2.83   2.28   0.31 o
   2   3  11   1.88   1.84   0.15 o
   3   3  11   3.42   3.25   0.15 o
   4   3  11   0.65   1.02   0.06 o
   5   3  11   0.29   0.81   0.21 o
   6   3  11   1.40   0.95   0.11 o
   0   4  11   1.17   0.65   0.09 o
   1   4  11  11.23   9.51   0.59 o
   2   4  11   0.83   0.88   0.23 o
   3   4  11   0.51   1.85   0.55 o
   4   4  11   0.22   0.78   0.16 o
   5   4  11   0.04   0.43   0.15 <
   0   5  11   0.29   0.57   0.09 o
   1   5  11   2.02   2.58   0.82 o
   2   5  11   0.23   0.31   0.11 <
   3   5  11   1.23   1.03   0.07 o
   4   5  11   0.49   0.51   0.04 o
   5   5  11   0.14   0.26   0.13 <
   0   6  11   0.23   0.12   0.04 <
   1   6  11   0.06   0.62   0.31 <
   2   6  11   0.25   0.32   0.08 o
   3   6  11   0.13   0.23   0.05 o
   4   6  11   0.21   0.33   0.13 <
   0   7  11   0.73   0.58   0.02 o
   1   7  11   0.04   0.30   0.05 o
   2   7  11   0.39   0.24   0.08 <
   3   7  11   0.01   0.58   0.18 o
   0   8  11   0.09   0.25   0.03 o
   1   8  11   0.04   0.15   0.05 o
   2   8  11   0.15   0.13   0.01 o
   0   9  11   0.01   0.09   0.01 o
   1   9  11   0.16   0.24   0.01 o
   0   0  12  10.04   7.81   2.23 o
   1   0  12   2.82   2.18   0.28 o
   2   0  12   1.04   1.38   0.12 o
   3   0  12   3.63   3.88   0.07 o
   4   0  12   1.29   1.01   0.02 o
   5   0  12   0.01   0.14   0.02 o
   6   0  12   0.43   0.23   0.10 <
   0   1  12   1.77   1.59   0.22 o
   1   1  12   0.61   0.59   0.03 o
   2   1  12   4.87   2.71   0.31 o
   3   1  12   1.56   1.19   0.18 o
   4   1  12   3.95   2.84   0.25 o
   5   1  12   0.80   0.65   0.12 o
   6   1  12   0.63   0.56   0.13 o
   0   2  12   1.44   0.68   0.05 o
   1   2  12   1.06   1.12   0.13 o
   2   2  12   2.04   2.57   0.52 o
   3   2  12   2.32   1.97   0.12 o
   4   2  12   0.27   0.28   0.02 o
   5   2  12   0.55   0.39   0.06 o
   6   2  12   0.08   0.22   0.08 <
   0   3  12   1.01   1.00   0.07 o
   1   3  12   2.00   1.55   0.18 o
   2   3  12   2.78   2.29   0.08 o
   3   3  12   0.36   0.69   0.04 o
   4   3  12   0.61   0.93   0.18 o
   5   3  12   2.03   2.19   0.16 o
   0   4  12   3.47   3.29   0.09 o
   1   4  12   1.24   2.10   0.16 o
   2   4  12   0.65   2.79   0.66 o
   3   4  12   0.85   0.95   0.19 o
   4   4  12   1.57   1.61   0.10 o
   5   4  12   0.30   0.27   0.14 <
   0   5  12   0.05   0.26   0.16 <
   1   5  12   0.21   0.50   0.10 o
   2   5  12   1.75   1.62   0.27 o
   3   5  12   0.50   0.57   0.11 o
   4   5  12   0.86   0.95   0.00 o
   0   6  12   1.02   0.97   0.08 o
   1   6  12   0.09   0.27   0.03 o
   2   6  12   0.47   0.27   0.06 o
   3   6  12   0.22   0.34   0.01 o
   4   6  12   0.08   0.20   0.10 <
   0   7  12   0.10   0.22   0.01 o
   1   7  12   0.01   0.09   0.03 <
   2   7  12   0.54   0.45   0.09 o
   3   7  12   0.09   0.21   0.08 <
   0   8  12   0.06   0.11   0.05 <
   1   8  12   0.08   0.15   0.04 o
   2   8  12   0.17   0.15   0.08 <
   0   9  12   0.06   0.07   0.00 o
   1   9  12   0.00   0.10   0.04 <
   1   0  13   0.91   1.42   0.22 o
   2   0  13   0.32   0.51   0.01 o
   3   0  13   4.30   4.45   0.73 o
   4   0  13   0.26   0.36   0.07 o
   5   0  13   1.60   1.71   0.11 o
   6   0  13   0.01   0.22   0.10 <
   0   1  13   1.95   1.82   0.41 o
   1   1  13   5.02   4.83   0.06 o
   2   1  13   3.90   3.35   0.56 o
   3   1  13   1.33   1.10   0.07 o
   4   1  13   0.64   0.69   0.05 o
   5   1  13   0.97   0.75   0.05 o
   0   2  13   6.43   5.40   0.48 o
   1   2  13   2.27   2.79   0.47 o
   2   2  13   2.39   1.97   0.18 o
   3   2  13   1.15   1.10   0.15 o
   4   2  13   0.01   0.34   0.10 o
   5   2  13   0.01   0.09   0.05 <
   0   3  13   0.15   0.28   0.05 o
   1   3  13   2.59   2.12   0.14 o
   2   3  13   0.29   0.63   0.19 o
   3   3  13   0.34   0.24   0.04 o
   4   3  13   2.32   1.90   0.21 o
   5   3  13   0.23   0.24   0.08 o
   0   4  13   0.71   0.75   0.05 o
   1   4  13   1.28   0.88   0.21 o
   2   4  13   0.13   0.15   0.05 o
   3   4  13   0.63   0.59   0.20 <
   4   4  13   0.23   0.37   0.08 o
   5   4  13   0.08   0.15   0.10 <
   0   5  13   0.10   0.35   0.06 o
   1   5  13   0.31   0.50   0.13 o
   2   5  13   0.06   0.19   0.06 o
   3   5  13   0.03   0.42   0.05 o
   4   5  13   0.22   0.29   0.14 <
   0   6  13   0.44   0.43   0.03 o
   1   6  13   0.80   1.23   0.22 o
   2   6  13   0.06   0.42   0.18 <
   3   6  13   0.07   0.23   0.14 <
   4   6  13   0.04   0.08   0.01 o
   0   7  13   0.05   0.07   0.00 o
   1   7  13   0.08   0.25   0.03 o
   2   7  13   0.16   0.16   0.04 o
   3   7  13   0.13   0.18   0.11 <
   0   8  13   0.09   0.27   0.04 o
   1   8  13   0.10   0.16   0.01 o
   2   8  13   0.05   0.06   0.00 o
   0   9  13   0.03   0.11   0.04 <
   1   9  13   0.11   0.20   0.04 o
   0   0  14   0.97   3.15   1.29 <
   1   0  14   0.93   0.86   0.03 o
   2   0  14   0.60   0.55   0.03 o
   3   0  14   0.37   0.41   0.04 o
   4   0  14   2.26   1.91   0.09 o
   5   0  14   0.03   0.68   0.18 o
   0   1  14   0.10   0.40   0.09 o
   1   1  14   0.52   0.54   0.06 o
   2   1  14   1.52   1.16   0.07 o
   3   1  14   2.18   1.87   0.24 o
   4   1  14   0.88   0.86   0.12 o
   5   1  14   0.75   0.71   0.05 o
   0   2  14   0.32   0.64   0.07 o
   1   2  14   2.12   1.72   0.33 o
   2   2  14   0.96   1.04   0.09 o
   3   2  14   0.63   0.50   0.02 o
   4   2  14   0.17   0.41   0.11 o
   5   2  14   1.24   1.01   0.09 o
   0   3  14   0.05   0.13   0.02 o
   1   3  14   1.08   0.86   0.12 o
   2   3  14   0.01   0.33   0.18 <
   3   3  14   0.27   0.39   0.09 o
   4   3  14   0.41   0.64   0.19 o
   5   3  14   0.49   0.53   0.15 o
   0   4  14   0.01   0.31   0.03 o
   1   4  14   0.60   0.63   0.08 o
   2   4  14   0.12   0.36   0.06 o
   3   4  14   0.49   0.44   0.06 o
   4   4  14   0.11   0.12   0.03 o
   0   5  14   0.48   0.67   0.02 o
   1   5  14   0.10   0.17   0.04 o
   2   5  14   0.09   0.72   0.31 <
   3   5  14   0.35   0.55   0.06 o
   4   5  14   0.71   1.01   0.22 o
   0   6  14   0.19   0.29   0.01 o
   1   6  14   0.28   0.37   0.06 o
   2   6  14   0.86   1.06   0.07 o
   3   6  14   0.17   0.37   0.17 <
   0   7  14   0.17   0.13   0.10 <
   1   7  14   0.08   0.19   0.03 o
   2   7  14   0.17   0.11   0.03 o
   3   7  14   0.27   0.27   0.01 o
   0   8  14   0.01   0.06   0.03 <
   1   8  14   0.04   0.13   0.04 o
   2   8  14   0.16   0.19   0.08 <
   0   9  14   0.22   0.18   0.05 o
   1   9  14   0.07  -0.01   0.04 <
   1   0  15   1.48   1.43   0.25 o
   2   0  15   2.93   2.93   0.04 o
   3   0  15   1.86   1.46   0.30 o
   4   0  15   0.38   0.86   0.13 o
   0   1  15   1.95   1.92   0.02 o
   1   1  15   1.64   1.73   0.32 o
   2   1  15   0.75   1.16   0.27 o
   3   1  15   0.68   0.53   0.10 o
   4   1  15   0.00   0.11   0.02 o
   0   2  15   1.81   1.28   0.06 o
   1   2  15   0.32   0.53   0.08 o
   2   2  15   0.85   0.84   0.19 o
   3   2  15   0.40   0.38   0.07 o
   4   2  15   0.22   0.42   0.05 o
   0   3  15   0.56   0.47   0.16 o
   1   3  15   0.02   0.14   0.01 o
   2   3  15   0.28   0.35   0.07 o
   3   3  15   0.22   0.26   0.03 o
   4   3  15   0.51   0.57   0.09 o
   0   4  15   0.19   0.57   0.09 o
   1   4  15   0.68   0.68   0.07 o
   2   4  15   0.12   0.45   0.14 o
   3   4  15   0.67   0.73   0.05 o
   4   4  15   0.39   0.43   0.08 o
   0   5  15   0.02   0.24   0.12 <
   1   5  15   2.09   1.91   0.29 o
   2   5  15   0.09   0.34   0.08 o
   3   5  15   0.09   0.30   0.15 <
   0   6  15   0.33   0.25   0.01 o
   1   6  15   0.16   0.30   0.08 o
   2   6  15   0.08   0.14   0.05 <
   3   6  15   0.37   0.35   0.06 o
   0   7  15   0.13   0.14   0.02 o
   1   7  15   0.03   0.12   0.02 o
   2   7  15   0.22   0.12   0.04 <
   0   8  15   0.02   0.02   0.02 <
   1   8  15   0.07   0.16   0.07 <
   2   8  15   0.06   0.04   0.04 <
   0   9  15   0.00   0.08   0.04 <
   1   9  15   0.01   0.09   0.04 <
   0   0  16   0.14   0.15   0.14 <
   1   0  16   0.07   0.13   0.08 <
   2   0  16   0.36   0.39   0.00 o
   3   0  16   2.33   1.55   0.04 o
   4   0  16   1.28   1.15   0.26 o
   0   1  16   0.46   0.39   0.03 o
   1   1  16   1.07   0.63   0.08 o
   2   1  16   0.35   0.72   0.19 o
   3   1  16   0.15   0.20   0.03 o
   4   1  16   0.20   0.31   0.09 o
   0   2  16   0.56   0.59   0.13 o
   1   2  16   0.18   0.19   0.06 o
   2   2  16   1.00   0.81   0.13 o
   3   2  16   0.02   0.16   0.03 o
   4   2  16   0.14   0.23   0.04 o
   0   3  16   0.57   0.75   0.03 o
   1   3  16   0.54   0.52   0.06 o
   2   3  16   0.31   0.42   0.04 o
   3   3  16   0.02   0.15   0.07 <
   4   3  16   0.22   0.53   0.37 <
   0   4  16   0.52   0.82   0.06 o
   1   4  16   0.59   0.54   0.17 o
   2   4  16   0.12   0.26   0.12 <
   3   4  16   0.05   0.22   0.05 o
   0   5  16   0.15   0.10   0.00 o
   1   5  16   0.38   0.49   0.05 o
   2   5  16   0.36   0.49   0.11 o
   3   5  16   0.41   0.40   0.08 o
   0   6  16   0.02   0.32   0.16 <
   1   6  16   0.06   0.24   0.07 o
   2   6  16   0.11   0.15   0.00 o
   0   7  16   0.01   0.07   0.02 o
   1   7  16   0.09   0.11   0.03 o
   2   7  16   0.17   0.23   0.07 o
   0   8  16   0.13   0.27   0.06 o
   1   8  16   0.02   0.11   0.05 <
   0   9  16   0.03   0.02   0.04 <
   1   0  17   0.00   0.08   0.06 <
   2   0  17   1.12   0.67   0.11 o
   3   0  17   0.39   0.46   0.15 o
   0   1  17   0.94   0.67   0.12 o
   1   1  17   0.31   0.27   0.04 o
   2   1  17   0.77   0.93   0.17 o
   3   1  17   0.29   0.36   0.09 o
   0   2  17   0.22   0.37   0.04 o
   1   2  17   0.16   0.30   0.09 o
   2   2  17   0.01   0.13   0.02 o
   3   2  17   0.12   0.13   0.02 o
   4   2  17   0.27   0.16   0.10 <
   0   3  17   0.39   0.34   0.07 o
   1   3  17   0.12   0.17   0.01 o
   2   3  17   0.21   0.27   0.03 o
   3   3  17   0.11   0.22   0.15 <
   0   4  17   0.04   0.06   0.02 o
   1   4  17   0.18   0.34   0.10 o
   2   4  17   0.24   0.16   0.02 o
   3   4  17   0.03   0.04   0.00 o
   0   5  17   0.08   0.17   0.05 o
   1   5  17   0.02   0.11   0.04 <
   2   5  17   0.20   0.23   0.15 <
   0   6  17   0.05   0.05   0.00 o
   1   6  17   0.26   0.68   0.09 o
   2   6  17   0.12   0.25   0.04 o
   0   7  17   0.04   0.08   0.02 o
   1   7  17   0.15   0.23   0.01 o
   0   8  17   0.01   0.12   0.04 <
   1   8  17   0.13   0.14   0.00 o
   0   0  18   2.31   1.59   0.26 o
   1   0  18   0.46   0.32   0.03 o
   2   0  18   0.19   0.23   0.05 o
   3   0  18   0.21   0.26   0.13 <
   0   1  18   0.02   0.12   0.07 <
   1   1  18   0.36   0.29   0.04 o
   2   1  18   1.18   0.84   0.19 o
   3   1  18   0.15   0.19   0.10 <
   0   2  18   0.20   0.29   0.05 o
   1   2  18   0.20   0.50   0.19 <
   2   2  18   0.04   0.11   0.01 o
   3   2  18   0.00   0.07   0.02 o
   4   2  18   0.23   0.14   0.08 <
   0   3  18   0.00   0.06   0.03 <
   1   3  18   0.47   0.41   0.09 o
   2   3  18   0.05   0.10   0.05 <
   3   3  18   0.00   0.10   0.06 <
   0   4  18   0.05   0.07   0.00 o
   1   4  18   0.12   0.40   0.15 <
   2   4  18   0.00   0.11   0.04 <
   0   5  18   0.10   0.20   0.05 o
   1   5  18   0.12   0.15   0.02 o
   2   5  18   0.23   0.16   0.04 o
   0   6  18   0.08   0.34   0.14 <
   1   6  18   0.26   0.32   0.05 o
   2   6  18   0.06   0.18   0.05 o
   0   7  18   0.00   0.12   0.04 <
   1   7  18   0.17   0.14   0.01 o
   0   8  18   0.01   0.06   0.04 <
   1   0  19   0.13   0.16   0.05 <
   2   0  19   0.79   0.76   0.18 o
   0   1  19   0.28   0.40   0.04 o
   1   1  19   0.09   0.15   0.02 o
   2   1  19   0.23   0.26   0.00 o
   0   2  19   0.27   0.25   0.02 o
   1   2  19   0.14   0.22   0.01 o
   2   2  19   0.02   0.09   0.04 <
   3   2  19   0.34   0.20   0.08 <
   0   3  19   0.05   0.13   0.02 o
   1   3  19   0.05   0.13   0.02 o
   2   3  19   0.10   0.12   0.06 <
   3   3  19   0.03   0.15   0.08 <
   0   4  19   0.04   0.15   0.04 o
   1   4  19   0.21   0.22   0.02 o
   2   4  19   0.07   0.11   0.01 o
   0   5  19   0.00   0.05   0.02 <
   1   5  19   0.26   0.37   0.14 <
   2   5  19   0.14   0.23   0.08 <
   0   6  19   0.00   0.05   0.04 <
   1   6  19   0.12   0.15   0.06 <
   0   7  19   0.03   0.04   0.04 <
   1   7  19   0.17   0.18   0.05 o
   0   0  20   0.06   0.05   0.01 o
   1   0  20   0.44   0.20   0.02 o
   2   0  20   0.00   0.04   0.01 o
   0   1  20   0.35   0.25   0.01 o
   1   1  20   0.09   0.13   0.01 o
   2   1  20   0.06   0.06   0.02 <
   0   2  20   0.00   0.14   0.04 o
   1   2  20   0.39   0.39   0.01 o
   2   2  20   0.22   0.28   0.01 o
   3   2  20   0.07   0.06   0.01 o
   0   3  20   0.08   0.07   0.01 o
   1   3  20   0.08   0.11   0.01 o
   2   3  20   0.04   0.14   0.06 <
   0   4  20   0.01   0.04   0.00 o
   1   4  20   0.21   0.22   0.03 o
   2   4  20   0.04   0.05   0.01 o
   0   5  20   0.00  -0.01   0.04 <
   1   5  20   0.19   0.26   0.01 o
   0   6  20   0.01   0.11   0.04 <
   1   6  20   0.05   0.03   0.04 <
   1   0  21   0.03   0.00   0.01 <
   0   1  21   0.05   0.10   0.08 <
   1   1  21   0.01   0.05   0.01 o
   2   1  21   0.15   0.15   0.08 <
   0   2  21   0.02   0.09   0.02 o
   1   2  21   0.09   0.18   0.03 o
   2   2  21   0.06   0.10   0.01 o
   0   3  21   0.04   0.15   0.03 o
   1   3  21   0.29   0.24   0.02 o
   2   3  21   0.01   0.05   0.04 <
   0   4  21   0.02   0.08   0.04 <
   1   4  21   0.04   0.04   0.01 <
   0   5  21   0.00   0.03   0.04 <
   1   5  21   0.02   0.09   0.00 o
   0   6  21   0.03   0.04   0.04 <
   1   6  21   0.02   0.00   0.04 <
   0   0  22   0.50   0.29   0.01 o
   0   1  22   0.04   0.03   0.03 <
   1   1  22   0.22   0.15   0.06 <
   2   1  22   0.17   0.17   0.05 o
   0   2  22   0.06   0.19   0.01 o
   1   2  22   0.19   0.12   0.01 o
   2   2  22   0.02   0.03   0.04 <
   0   3  22   0.01   0.06   0.03 <
   1   3  22   0.22   0.34   0.06 o
   0   4  22   0.00   0.05   0.04 <
   1   4  22   0.09   0.09   0.02 o
   0   5  22   0.00   0.06   0.04 <
   0   1  23   0.02   0.08   0.04 <
   1   1  23   0.04  -0.01   0.04 <
   2   1  23   0.17   0.11   0.04 <
   0   2  23   0.03   0.10   0.04 <
   1   2  23   0.01   0.02   0.04 <
   0   3  23   0.00   0.08   0.04 <
   1   3  23   0.03   0.22   0.05 o
   0   4  23   0.02   0.03   0.04 <
   1   1  24   0.09   0.00   0.04 <
   0   2  24   0.05   0.08   0.04 <
   1   2  24   0.08   0.14   0.05 <
