# Supplementary material for: Optimal estimated standard uncertainties of reflection intensities for kinematical refinement from 3D electron diffraction data
Source: Acta Crystallogr A Found Adv. 2023 Aug 14;79(Pt 5):427–39. doi: 10.1107/S2053273323005053 (PMC10483590; doi:10.1107/S2053273323005053)
Supplement: Supplementary file 8 [file a-79-00427-L-alanine_model2sup8.hkl]

#
# h,k,l, Fc-squared, Fo-squared, sigma(Fo-squared) and status flag
#
data_L-alanine_model2
_shelx_title                             '   '
_shelx_refln_list_code                   4
_shelx_F_calc_maximum                    27.45
_exptl_crystal_F_000                     69.628
_reflns_d_resolution_high                0.4994

loop_
 _symmetry_equiv_pos_as_xyz
 'x, y, z'
 '-x+1/2, -y, z+1/2'
 '-x, y+1/2, -z+1/2'
 'x+1/2, -y+1/2, -z'

_cell_length_a                           5.7733
_cell_length_b                           5.9524
_cell_length_c                           12.2465
_cell_angle_alpha                        90
_cell_angle_beta                         90
_cell_angle_gamma                        90

_shelx_F_squared_multiplier              1.000

loop_
 _refln_index_h
 _refln_index_k
 _refln_index_l
 _refln_F_squared_calc
 _refln_F_squared_meas
 _refln_F_squared_sigma
 _refln_observed_status
   2   0   0 275.98 376.15  61.12 o
   4   0   0  22.27  36.56   5.95 o
   6   0   0   0.24   0.28   0.08 o
   8   0   0   0.66   0.66   0.13 o
  10   0   0   0.01   0.20   0.06 o
   1   1   0   0.22   1.17   0.26 o
   2   1   0 338.01 430.15  49.42 o
   3   1   0   0.04   0.63   0.09 o
   4   1   0  33.58  39.48   4.54 o
   5   1   0  19.55  18.98   2.19 o
   6   1   0   0.63   0.71   0.10 o
   7   1   0   9.61   7.14   0.83 o
   8   1   0   0.23   0.33   0.06 o
   9   1   0   0.02   0.21   0.04 o
  10   1   0   0.03   0.13   0.04 o
  11   1   0   0.00   0.15   0.05 <
   2   2   0   7.62   5.89   1.38 o
   3   2   0  13.56  13.46   2.20 o
   4   2   0   1.28   2.70   0.33 o
   5   2   0  11.06  10.08   1.17 o
   6   2   0   3.47   2.89   0.35 o
   7   2   0   0.37   0.35   0.06 o
   8   2   0   1.25   0.99   0.13 o
   9   2   0   0.97   0.74   0.10 o
  10   2   0   0.53   0.33   0.07 o
  11   2   0   0.10   0.13   0.08 <
   3   3   0  14.00  14.99   3.47 o
   4   3   0   2.48   1.98   0.34 o
   5   3   0   2.60   3.73   0.56 o
   6   3   0   0.04   0.14   0.05 <
   7   3   0   0.18   0.43   0.07 o
   8   3   0   0.01   0.16   0.04 o
   9   3   0   0.70   0.71   0.12 o
  10   3   0   0.00   0.03   0.06 <
  11   3   0   0.02   0.13   0.07 <
   4   4   0   3.34   3.18   0.76 o
   5   4   0   1.06   0.87   0.17 o
   6   4   0   0.02   0.62   0.13 o
   7   4   0   2.46   2.16   0.31 o
   8   4   0   0.73   0.75   0.13 o
   9   4   0   0.22   0.27   0.08 o
  10   4   0   0.03   0.17   0.09 <
   5   5   0   0.00   0.10   0.09 <
   6   5   0   1.02   0.91   0.18 o
   7   5   0   0.08   0.17   0.09 <
  10   5   0   0.51   0.29   0.13 <
   1   0   1 109.17 170.53  19.59 o
   2   0   1  24.06  36.98   4.25 o
   3   0   1  17.34  19.84   2.29 o
   4   0   1   3.24   3.04   0.36 o
   5   0   1  19.59  18.10   2.09 o
   6   0   1   2.34   3.59   0.42 o
   7   0   1   2.87   2.16   0.26 o
   8   0   1   0.18   0.14   0.04 o
   9   0   1   0.01   0.10   0.03 o
  10   0   1   0.04   0.10   0.03 o
  11   0   1   0.00   0.03   0.04 <
   1   1   1  24.79  49.25   8.01 o
   2   1   1   4.20   4.84   0.40 o
   3   1   1  32.99  33.83   2.75 o
   4   1   1  12.55  14.52   1.19 o
   5   1   1   8.84   8.05   0.66 o
   6   1   1   0.01   1.00   0.09 o
   7   1   1   1.12   1.01   0.09 o
   8   1   1   0.49   0.55   0.06 o
   9   1   1   0.05   0.23   0.03 o
  10   1   1   0.25   0.35   0.05 o
  11   1   1   0.01   0.06   0.03 <
   2   2   1  18.61  17.66   2.88 o
   3   2   1  12.90  11.87   1.37 o
   4   2   1   4.93   5.73   0.47 o
   5   2   1   2.19   4.57   0.38 o
   6   2   1   2.18   3.12   0.26 o
   7   2   1   0.83   0.97   0.09 o
   8   2   1   0.68   0.72   0.07 o
   9   2   1   0.17   0.22   0.03 o
  10   2   1   0.78   0.61   0.08 o
  11   2   1   0.07   0.10   0.07 <
   3   3   1  14.77  16.06   2.63 o
   4   3   1   6.04   5.80   0.68 o
   5   3   1   1.88   1.98   0.24 o
   6   3   1   0.47   0.73   0.08 o
   7   3   1   0.06   0.21   0.04 o
   8   3   1   1.14   1.16   0.11 o
   9   3   1   0.23   0.21   0.04 o
  10   3   1   0.26   0.34   0.06 o
  11   3   1   0.07   0.07   0.06 <
   4   4   1   5.15   5.91   0.98 o
   5   4   1   0.61   0.83   0.13 o
   6   4   1   1.59   1.68   0.21 o
   7   4   1   0.29   0.44   0.06 o
   8   4   1   0.29   0.33   0.05 o
   9   4   1   0.21   0.19   0.05 o
  10   4   1   0.55   0.32   0.09 o
   4   5   1   2.22   1.73   0.48 o
   5   5   1   5.84   4.72   0.79 o
   6   5   1   0.69   0.48   0.09 o
   7   5   1   0.65   0.38   0.09 o
   8   5   1   0.30   0.34   0.12 <
   9   5   1   0.24   0.25   0.12 <
  10   5   1   0.04  -0.01   0.07 <
   5   6   1   1.07   1.77   0.45 o
   6   6   1   0.97   0.81   0.24 o
   0   0   2  17.99  10.29   1.70 o
   1   0   2  97.00 188.63  30.65 o
   2   0   2   7.34  14.04   1.62 o
   3   0   2  17.48  23.78   2.74 o
   4   0   2   5.21   3.57   0.42 o
   5   0   2   7.65   8.23   0.95 o
   6   0   2   0.82   0.89   0.12 o
   7   0   2  16.70  13.48   1.56 o
   8   0   2   0.22   0.31   0.06 o
   9   0   2   0.78   0.72   0.10 o
  10   0   2   0.20   0.21   0.04 o
  11   0   2   0.00   0.05   0.05 <
   0   1   2 624.34 753.56 122.43 o
   1   1   2   2.25  10.06   1.64 o
   2   1   2  37.90  50.95   4.79 o
   3   1   2  19.57  20.27   1.65 o
   4   1   2   3.40   3.79   0.31 o
   5   1   2  31.12  32.06   2.61 o
   6   1   2   0.27   0.45   0.05 o
   7   1   2   2.74   2.64   0.22 o
   8   1   2   0.57   0.60   0.06 o
   9   1   2   0.57   0.55   0.06 o
  10   1   2   0.01   0.05   0.02 <
  11   1   2   0.24   0.19   0.06 o
   1   2   2  49.47  62.70  10.20 o
   2   2   2  97.48 138.28  22.48 o
   3   2   2  22.61  24.72   4.03 o
   4   2   2   9.56  10.59   0.87 o
   5   2   2   7.95   8.12   0.67 o
   6   2   2   0.05   0.56   0.06 o
   7   2   2   0.37   0.66   0.07 o
   8   2   2   0.48   0.44   0.05 o
   9   2   2   1.15   1.09   0.10 o
  10   2   2   0.08   0.07   0.03 <
  11   2   2   0.02   0.13   0.05 <
   2   3   2  23.45  23.01   3.75 o
   3   3   2   0.09   1.99   0.35 o
   4   3   2   2.66   4.52   0.75 o
   5   3   2   2.05   2.58   0.30 o
   6   3   2   1.98   2.32   0.20 o
   7   3   2   3.50   2.98   0.25 o
   8   3   2   1.12   1.04   0.10 o
   9   3   2   0.22   0.29   0.05 o
  10   3   2   0.30   0.37   0.06 o
   3   4   2   2.17   1.28   0.24 o
   4   4   2   3.32   3.14   0.53 o
   5   4   2   0.29   0.62   0.14 o
   6   4   2   0.48   0.67   0.10 o
   7   4   2   0.25   0.27   0.05 o
   8   4   2   0.20   0.24   0.04 o
   9   4   2   0.18   0.18   0.05 o
  10   4   2   0.17   0.25   0.08 o
   4   5   2   1.13   1.52   0.28 o
   5   5   2   0.60   0.62   0.14 o
   6   5   2   0.22   0.26   0.08 o
   7   5   2   0.41   0.30   0.08 o
   8   5   2   0.02   0.06   0.07 <
   9   5   2   0.29   0.28   0.13 <
  10   5   2   0.02   0.14   0.10 <
   5   6   2   0.62   0.67   0.14 o
   6   6   2   0.76   0.76   0.23 o
   1   0   3  57.23  98.77  16.06 o
   2   0   3   8.04  10.94   1.79 o
   3   0   3  15.06  26.76   3.08 o
   4   0   3   0.44   1.28   0.16 o
   5   0   3   3.88   3.23   0.38 o
   6   0   3   0.19   0.44   0.07 o
   7   0   3   0.00   0.19   0.05 o
   8   0   3   0.15   0.65   0.09 o
   9   0   3   0.71   0.60   0.09 o
  10   0   3   0.35   0.44   0.10 o
  11   0   3   0.06   0.12   0.07 <
   0   1   3  18.26  22.64   3.68 o
   1   1   3 108.20 188.37  21.64 o
   2   1   3  20.72  25.23   2.37 o
   3   1   3  12.45  11.15   1.05 o
   4   1   3   0.84   1.07   0.10 o
   5   1   3  11.71  12.10   0.99 o
   6   1   3   1.02   0.84   0.08 o
   7   1   3   2.47   2.51   0.21 o
   8   1   3   0.67   0.59   0.06 o
   9   1   3   0.10   0.26   0.04 o
  10   1   3   0.22   0.24   0.04 o
  11   1   3   0.06   0.12   0.05 <
   0   2   3  76.31 100.81  16.39 o
   1   2   3  21.85  23.65   3.85 o
   2   2   3  10.03   7.64   1.26 o
   3   2   3  24.78  32.07   5.23 o
   4   2   3  12.15  11.39   1.08 o
   5   2   3   1.37   1.58   0.14 o
   6   2   3   0.10   0.89   0.09 o
   7   2   3   0.65   0.94   0.09 o
   8   2   3   0.30   0.39   0.05 o
   9   2   3   0.00   0.22   0.04 o
  10   2   3   0.07   0.17   0.04 o
  11   2   3   0.03   0.04   0.05 <
   1   3   3  38.80  40.70   6.63 o
   2   3   3  16.97  14.73   2.41 o
   3   3   3  13.51  13.59   2.22 o
   4   3   3   3.49   4.04   0.68 o
   5   3   3   3.90   3.86   0.55 o
   6   3   3   0.17   0.62   0.07 o
   7   3   3   0.81   0.69   0.07 o
   8   3   3   0.44   0.46   0.05 o
   9   3   3   0.19   0.24   0.05 o
  10   3   3   0.58   0.46   0.09 o
  11   3   3   0.13   0.14   0.14 <
   2   4   3   4.13   4.43   0.74 o
   3   4   3  24.28  22.79   3.72 o
   4   4   3   3.86   3.40   0.57 o
   5   4   3   6.63   5.49   0.91 o
   6   4   3   0.40   0.95   0.18 o
   7   4   3   0.27   0.27   0.05 o
   8   4   3   0.19   0.16   0.04 o
   9   4   3   0.29   0.18   0.05 o
  10   4   3   0.00   0.09   0.09 <
   3   5   3   0.18   0.44   0.11 o
   4   5   3   1.46   0.88   0.17 o
   5   5   3   0.45   0.57   0.13 o
   6   5   3   0.43   0.63   0.14 o
   7   5   3   0.08   0.96   0.22 o
   8   5   3   0.03   0.20   0.10 <
   9   5   3   0.00   0.09   0.09 <
   4   6   3   1.13   1.04   0.20 o
   5   6   3   1.35   1.19   0.22 o
   6   6   3   0.77   0.47   0.17 <
   5   7   3   0.13   0.08   0.08 <
   0   0   4 611.60 706.01 114.73 o
   1   0   4   8.31   8.61   1.41 o
   2   0   4   8.64   5.75   0.95 o
   3   0   4  37.41  47.26   7.69 o
   4   0   4  15.06  13.76   1.59 o
   5   0   4  17.53  19.77   2.28 o
   6   0   4   0.17   0.82   0.11 o
   7   0   4   0.58   0.47   0.07 o
   8   0   4   0.00   0.15   0.04 o
   9   0   4   0.12   0.23   0.05 o
  10   0   4   0.26   0.21   0.06 o
  11   0   4   0.06   0.08   0.05 <
   0   1   4 156.69 240.94  39.15 o
   1   1   4   6.45   5.22   0.61 o
   2   1   4  68.87 101.44  11.67 o
   3   1   4   8.66   9.17   0.87 o
   4   1   4   4.20   5.53   0.53 o
   5   1   4   4.06   4.01   0.33 o
   6   1   4   0.88   1.32   0.12 o
   7   1   4   3.28   3.16   0.27 o
   8   1   4   0.81   0.73   0.07 o
   9   1   4   0.06   0.22   0.04 o
  10   1   4   0.25   0.28   0.05 o
  11   1   4   0.04   0.12   0.07 <
   0   2   4   0.67  46.12   7.50 o
   1   2   4   1.78   2.49   0.29 o
   2   2   4   9.33  13.04   2.13 o
   3   2   4   2.20   4.00   0.67 o
   4   2   4   0.51   0.93   0.11 o
   5   2   4   9.10   7.23   0.69 o
   6   2   4   0.72   0.96   0.09 o
   7   2   4   3.54   2.90   0.25 o
   8   2   4   0.24   0.39   0.05 o
   9   2   4   0.33   0.62   0.07 o
  10   2   4   0.02   0.08   0.03 <
   0   3   4  38.35  40.18   6.54 o
   1   3   4   4.45   4.52   0.75 o
   2   3   4   8.17   7.20   1.19 o
   3   3   4   1.35   1.79   0.31 o
   4   3   4   1.74   1.70   0.30 o
   5   3   4   2.70   3.45   0.50 o
   6   3   4   0.27   0.54   0.07 o
   7   3   4   0.29   0.50   0.06 o
   8   3   4   0.60   0.58   0.07 o
   9   3   4   1.12   0.91   0.11 o
  10   3   4   0.09   0.14   0.06 <
   1   4   4   1.76   1.35   0.24 o
   2   4   4  13.60  12.73   2.09 o
   3   4   4   6.20   5.88   0.98 o
   4   4   4   2.75   2.06   0.36 o
   5   4   4   1.12   1.76   0.31 o
   6   4   4   0.05   0.19   0.07 <
   7   4   4   0.77   0.79   0.12 o
   8   4   4   0.45   0.54   0.08 o
   9   4   4   0.27   0.30   0.06 o
  10   4   4   0.28   0.15   0.09 <
   2   5   4   2.75   2.68   0.46 o
   3   5   4   0.19   0.18   0.07 <
   4   5   4   0.84   0.57   0.13 o
   5   5   4   1.31   1.33   0.24 o
   6   5   4   1.25   0.83   0.17 o
   7   5   4   1.19   0.70   0.21 o
   9   5   4   0.06   0.31   0.14 <
  10   5   4   0.18   0.14   0.10 <
   3   6   4   0.94   0.72   0.16 o
   4   6   4   0.12   0.13   0.06 <
   5   6   4   0.16   0.21   0.08 <
   6   6   4   0.32   0.19   0.09 <
   4   7   4   0.53   0.85   0.35 <
   5   7   4   0.33   0.36   0.19 <
   1   0   5   1.81   3.81   0.63 o
   2   0   5  38.56  45.41   7.39 o
   3   0   5   1.91   1.61   0.28 o
   4   0   5   0.16   0.15   0.06 <
   5   0   5  11.80  10.19   1.18 o
   6   0   5   3.41   3.30   0.39 o
   7   0   5   0.26   0.52   0.08 o
   8   0   5   0.00   0.21   0.04 o
   9   0   5   0.05   0.13   0.04 o
  10   0   5   0.38   0.35   0.12 <
   0   1   5   4.94   4.48   0.74 o
   1   1   5  26.96  25.50   2.93 o
   2   1   5   3.24   2.74   0.35 o
   3   1   5   2.42   3.61   0.38 o
   4   1   5   4.41   4.95   0.47 o
   5   1   5   0.63   0.63   0.07 o
   6   1   5   0.29   0.63   0.06 o
   7   1   5   0.82   0.86   0.08 o
   8   1   5   1.21   1.26   0.11 o
   9   1   5   0.39   0.31   0.05 o
  10   1   5   0.23   0.25   0.07 o
  11   1   5   0.04   0.03   0.05 <
   0   2   5  17.81  18.08   2.95 o
   1   2   5  33.21  40.20   4.62 o
   2   2   5   0.29   0.40   0.06 o
   3   2   5  20.02  21.69   3.54 o
   4   2   5   3.36   3.88   0.38 o
   5   2   5   2.86   3.62   0.35 o
   6   2   5   3.50   3.37   0.30 o
   7   2   5   1.61   1.46   0.13 o
   8   2   5   0.95   0.91   0.09 o
   9   2   5   0.16   0.18   0.04 o
  10   2   5   0.33   0.39   0.07 o
   0   3   5  18.33  16.82   2.74 o
   1   3   5   1.76   1.69   0.21 o
   2   3   5  19.58  21.16   3.45 o
   3   3   5  12.25  12.70   2.08 o
   4   3   5  11.28  12.03   1.97 o
   5   3   5   2.74   2.05   0.32 o
   6   3   5   0.53   0.97   0.11 o
   7   3   5   1.04   0.88   0.09 o
   8   3   5   0.40   0.47   0.06 o
   9   3   5   0.02   0.10   0.03 o
  10   3   5   0.05   0.10   0.07 <
   0   4   5   0.08   0.20   0.09 <
   1   4   5   6.12   5.88   0.97 o
   2   4   5   7.15   6.88   1.13 o
   3   4   5   4.87   5.25   0.87 o
   4   4   5   2.95   2.07   0.36 o
   5   4   5   2.31   2.27   0.39 o
   6   4   5   2.09   2.28   0.40 o
   7   4   5   0.29   0.48   0.12 o
   8   4   5   0.03   0.11   0.05 <
   9   4   5   0.09   0.22   0.08 <
   1   5   5   2.37   3.10   0.57 o
   2   5   5   2.56   2.10   0.36 o
   3   5   5   1.78   1.42   0.26 o
   4   5   5   0.08   0.28   0.08 o
   5   5   5   1.23   0.85   0.17 o
   6   5   5   1.53   1.15   0.31 o
   9   5   5   0.15   0.11   0.10 <
   2   6   5   1.45   1.05   0.28 o
   3   6   5   0.14   0.81   0.17 o
   4   6   5   0.70   0.91   0.18 o
   5   6   5   0.21   0.23   0.11 <
   3   7   5   1.65   1.32   0.35 o
   4   7   5   0.72   0.59   0.19 o
   0   0   6  10.50   3.50   0.62 o
   1   0   6  23.62  26.34   4.29 o
   2   0   6   2.49   1.71   0.31 o
   3   0   6  12.37  10.39   1.70 o
   4   0   6   3.57   2.87   0.49 o
   5   0   6   0.12   0.16   0.05 o
   6   0   6   0.56   0.45   0.07 o
   7   0   6   0.66   0.98   0.13 o
   8   0   6   0.14   0.22   0.05 o
   9   0   6   0.05   0.06   0.04 <
  10   0   6   0.18   0.24   0.09 <
   0   1   6  11.89  13.83   2.25 o
   1   1   6   0.60   1.44   0.18 o
   2   1   6   9.64  10.75   1.25 o
   3   1   6   6.41   5.90   0.69 o
   4   1   6   6.45   6.34   0.61 o
   5   1   6   8.49   9.14   0.87 o
   6   1   6   1.08   0.95   0.10 o
   7   1   6   1.45   1.49   0.13 o
   8   1   6   0.17   0.27   0.04 o
   9   1   6   0.10   0.13   0.03 o
  10   1   6   0.31   0.26   0.10 <
   0   2   6 155.85 221.51  36.00 o
   1   2   6   1.16   1.76   0.21 o
   2   2   6  18.18  17.78   2.05 o
   3   2   6   5.95   7.19   0.96 o
   4   2   6   6.16   8.22   0.78 o
   5   2   6   0.86   0.73   0.09 o
   6   2   6   0.06   0.25   0.04 o
   7   2   6   0.46   0.56   0.06 o
   8   2   6   1.13   0.90   0.10 o
   9   2   6   0.45   0.43   0.07 o
  10   2   6   0.09   0.28   0.10 <
  11   2   6   0.07   0.09   0.06 <
   0   3   6   2.11   4.29   0.71 o
   1   3   6   1.91   2.51   0.30 o
   2   3   6  33.71  37.66   5.01 o
   3   3   6   0.08   2.05   0.36 o
   4   3   6   3.69   3.14   0.53 o
   5   3   6   1.75   2.72   0.37 o
   6   3   6   0.41   0.65   0.08 o
   7   3   6   0.23   0.51   0.07 o
   8   3   6   0.31   0.35   0.06 o
   9   3   6   0.02   0.11   0.04 <
  10   3   6   0.22   0.22   0.06 o
   0   4   6   5.09   6.30   1.04 o
   1   4   6   1.58   1.20   0.18 o
   2   4   6   0.95   0.94   0.18 o
   3   4   6   0.42   0.59   0.13 o
   4   4   6   2.69   1.76   0.31 o
   5   4   6   0.28   0.31   0.09 o
   6   4   6   1.10   1.77   0.32 o
   7   4   6   0.29   0.45   0.12 o
   8   4   6   0.04   0.12   0.06 <
   9   4   6   0.25   0.23   0.11 <
  10   4   6   0.14   0.12   0.07 <
   0   5   6   0.00   0.55   0.18 o
   1   5   6   3.48   2.30   0.40 o
   2   5   6   0.36   0.90   0.17 o
   3   5   6   1.76   1.61   0.29 o
   4   5   6   0.85   2.08   0.36 o
   5   5   6   0.87   0.54   0.13 o
   6   5   6   0.08   0.12   0.08 <
   1   6   6   0.68   0.73   0.22 o
   2   6   6   0.65   0.52   0.12 o
   3   6   6   0.14   1.70   0.30 o
   4   6   6   1.31   1.10   0.21 o
   5   6   6   0.71   0.77   0.22 o
   2   7   6   2.86   2.61   0.64 o
   3   7   6   0.88   0.56   0.13 o
   4   7   6   0.44   0.33   0.13 <
   1   0   7   2.59   2.36   0.41 o
   2   0   7   0.65   0.84   0.17 o
   3   0   7   1.46   1.63   0.29 o
   4   0   7   0.57   0.51   0.12 o
   5   0   7   0.66   0.95   0.18 o
   6   0   7   3.83   3.43   0.41 o
   7   0   7   1.22   1.27   0.16 o
   8   0   7   0.53   0.70   0.10 o
   9   0   7   0.50   0.40   0.12 o
   0   1   7   3.32   4.10   0.68 o
   1   1   7  32.08  36.26   4.17 o
   2   1   7   9.30   8.49   0.99 o
   3   1   7   1.09   1.36   0.18 o
   4   1   7   2.86   3.27   0.39 o
   5   1   7   3.26   3.71   0.36 o
   6   1   7   0.31   0.49   0.06 o
   7   1   7   0.22   0.30   0.04 o
   8   1   7   1.05   0.86   0.10 o
   9   1   7   0.17   0.16   0.04 o
  10   1   7   0.23   0.25   0.09 <
   0   2   7  14.42  14.04   2.29 o
   1   2   7   5.08   5.75   0.67 o
   2   2   7   5.34   5.00   0.58 o
   3   2   7   6.05   7.34   0.85 o
   4   2   7   3.80   4.20   0.41 o
   5   2   7   0.17   0.95   0.10 o
   6   2   7   1.50   1.44   0.15 o
   7   2   7   1.44   1.33   0.14 o
   8   2   7   0.71   0.65   0.09 o
   9   2   7   0.08   0.14   0.04 o
  10   2   7   0.23   0.30   0.11 <
   0   3   7  14.82  14.92   2.43 o
   1   3   7  11.12  10.50   1.21 o
   2   3   7   0.90   1.58   0.19 o
   3   3   7  11.36  10.11   1.66 o
   4   3   7   1.54   1.28   0.24 o
   5   3   7   3.08   4.01   0.49 o
   6   3   7   0.58   0.82   0.10 o
   7   3   7   0.34   0.37   0.07 o
   8   3   7   0.31   0.33   0.07 o
   9   3   7   0.07   0.11   0.07 <
  10   3   7   0.11   0.08   0.06 <
   0   4   7   2.94   2.82   0.47 o
   1   4   7  11.74  11.19   1.29 o
   2   4   7   7.05   8.11   1.33 o
   3   4   7   1.84   2.31   0.40 o
   4   4   7   1.89   2.38   0.41 o
   5   4   7   0.71   1.01   0.20 o
   6   4   7   0.73   0.70   0.15 o
   7   4   7   0.47   0.47   0.12 o
   8   4   7   0.40   0.36   0.16 <
   0   5   7   0.25   0.51   0.11 o
   1   5   7   6.29   4.24   0.71 o
   2   5   7   0.65   0.87   0.17 o
   3   5   7   1.97   1.26   0.23 o
   4   5   7   0.31   1.22   0.23 o
   5   5   7   0.51   1.12   0.21 o
   6   5   7   1.16   1.37   0.36 o
   0   6   7   2.17   2.07   0.60 o
   1   6   7   1.99   2.07   0.36 o
   2   6   7   0.64   1.15   0.22 o
   3   6   7   1.34   0.88   0.18 o
   4   6   7   0.15   0.20   0.07 <
   5   6   7   0.14   0.16   0.09 <
   1   7   7   0.18   0.62   0.23 <
   2   7   7   0.05   0.04   0.05 <
   3   7   7   0.35   0.21   0.07 <
   4   7   7   0.04   0.16   0.09 <
   2   8   7   0.25   0.20   0.10 <
   3   8   7   0.22   0.15   0.09 <
   0   0   8   0.07  21.05   3.44 o
   1   0   8   1.60   1.90   0.33 o
   2   0   8   8.07   5.83   0.97 o
   3   0   8   1.62   1.61   0.29 o
   4   0   8   4.96   4.95   0.83 o
   5   0   8   4.16   4.54   0.76 o
   6   0   8   1.36   1.05   0.20 o
   7   0   8   0.10   0.15   0.04 o
   8   0   8   1.13   1.00   0.19 o
   9   0   8   0.55   0.45   0.13 o
   0   1   8  35.69  44.06   7.17 o
   1   1   8  10.99  10.12   1.17 o
   2   1   8   0.24   0.42   0.10 o
   3   1   8  13.98  12.29   1.43 o
   4   1   8   2.11   2.27   0.28 o
   5   1   8   1.73   1.79   0.23 o
   6   1   8   0.13   0.39   0.05 o
   7   1   8   0.87   0.95   0.10 o
   8   1   8   0.11   0.15   0.04 o
   9   1   8   0.13   0.22   0.09 <
  10   1   8   0.21   0.25   0.09 <
   0   2   8   0.01   1.55   0.27 o
   1   2   8   0.82   0.86   0.11 o
   2   2   8   6.92   7.54   0.87 o
   3   2   8   5.55   5.91   0.69 o
   4   2   8   3.54   3.79   0.46 o
   5   2   8   2.71   2.23   0.22 o
   6   2   8   0.08   0.32   0.05 o
   7   2   8   1.08   1.14   0.15 o
   8   2   8   0.01   0.16   0.06 <
   9   2   8   0.02   0.04   0.05 <
  10   2   8   0.23   0.18   0.08 <
   0   3   8   3.01   5.37   0.88 o
   1   3   8   2.89   3.09   0.37 o
   2   3   8   5.75   4.51   0.53 o
   3   3   8   1.23   1.38   0.17 o
   4   3   8   1.79   1.86   0.33 o
   5   3   8   5.53   6.71   0.79 o
   6   3   8   0.31   0.48   0.07 o
   7   3   8   0.34   0.46   0.08 o
   8   3   8   0.30   0.81   0.24 o
   9   3   8   0.33   0.09   0.14 <
  10   3   8   0.05   0.12   0.07 <
   0   4   8   7.74   4.98   0.82 o
   1   4   8   1.92   1.82   0.22 o
   2   4   8   6.91   5.73   0.67 o
   3   4   8   3.04   3.66   0.62 o
   4   4   8   0.07   0.86   0.18 o
   5   4   8   0.82   1.00   0.19 o
   6   4   8   0.81   0.69   0.21 o
   7   4   8   0.59   0.51   0.20 <
   8   4   8   0.02   0.16   0.11 <
   0   5   8   0.64   0.65   0.13 o
   1   5   8   0.05   0.16   0.04 o
   2   5   8   0.68   0.55   0.12 o
   3   5   8   0.18   0.35   0.09 o
   4   5   8   1.72   1.26   0.23 o
   5   5   8   0.67   0.76   0.16 o
   6   5   8   0.54   0.63   0.19 o
   0   6   8   0.92   0.69   0.14 o
   1   6   8   1.31   1.33   0.24 o
   2   6   8   0.93   0.59   0.13 o
   3   6   8   0.32   0.31   0.09 o
   4   6   8   0.34   0.45   0.11 o
   5   6   8   0.04   0.15   0.09 <
   1   7   8   0.08   0.08   0.05 <
   2   7   8   0.35   0.50   0.12 o
   3   7   8   0.43   0.38   0.10 o
   4   7   8   0.08   0.15   0.09 <
   1   8   8   0.15   0.22   0.23 <
   2   8   8   1.28   1.18   0.32 o
   3   8   8   0.10   0.12   0.09 <
   1   0   9   0.73   1.19   0.23 o
   2   0   9   0.93   1.60   0.29 o
   3   0   9   3.05   5.47   0.91 o
   4   0   9   0.20   0.34   0.10 o
   5   0   9   2.02   1.92   0.34 o
   6   0   9   0.79   0.66   0.14 o
   7   0   9   0.15   0.13   0.06 <
   8   0   9   0.16   0.21   0.08 <
   9   0   9   0.21   0.23   0.08 <
   0   1   9   2.03   1.36   0.24 o
   1   1   9  12.40  12.07   1.40 o
   2   1   9   3.34   2.72   0.34 o
   3   1   9   1.25   1.12   0.16 o
   4   1   9   0.02   0.65   0.10 o
   5   1   9   2.82   2.62   0.32 o
   6   1   9   0.40   0.27   0.06 o
   7   1   9   0.88   0.96   0.13 o
   8   1   9   0.71   0.53   0.09 o
   9   1   9   0.11   0.13   0.06 <
   0   2   9  13.64  15.42   2.52 o
   1   2   9  13.55  12.62   1.46 o
   2   2   9   5.37   6.18   0.72 o
   3   2   9  13.77  14.18   1.64 o
   4   2   9   2.36   2.61   0.33 o
   5   2   9   0.56   0.74   0.12 o
   6   2   9   0.12   0.32   0.05 o
   7   2   9   0.01   0.21   0.05 o
   8   2   9   0.07   0.19   0.10 <
   9   2   9   0.21   0.30   0.11 <
  10   2   9   0.11   0.13   0.07 <
   0   3   9   4.35   7.42   1.22 o
   1   3   9  17.99  18.41   2.12 o
   2   3   9   3.12   2.83   0.34 o
   3   3   9   1.94   1.61   0.20 o
   4   3   9   2.25   3.14   0.37 o
   5   3   9   0.18   0.53   0.09 o
   6   3   9   0.58   0.60   0.09 o
   7   3   9   1.36   1.14   0.21 o
  10   3   9   0.17   0.22   0.09 <
   0   4   9   2.87   2.37   0.40 o
   1   4   9   0.05   2.01   0.24 o
   2   4   9   0.83   0.75   0.10 o
   3   4   9   0.49   1.09   0.14 o
   4   4   9   0.03   0.56   0.13 o
   5   4   9   0.92   0.83   0.17 o
   6   4   9   2.06   2.10   0.52 o
   7   4   9   0.18   0.09   0.11 <
   0   5   9   1.03   1.01   0.19 o
   1   5   9   2.75   3.33   0.39 o
   2   5   9   0.46   0.83   0.11 o
   3   5   9   0.33   0.24   0.08 o
   4   5   9   0.18   0.20   0.07 <
   5   5   9   0.24   0.20   0.11 <
   0   6   9   0.12   0.36   0.09 o
   1   6   9   0.01   0.12   0.04 o
   2   6   9   0.23   0.26   0.07 o
   3   6   9   0.46   0.44   0.11 o
   4   6   9   0.59   0.39   0.14 <
   0   7   9   0.37   0.35   0.09 o
   1   7   9   1.04   1.06   0.20 o
   2   7   9   0.14   0.16   0.06 <
   3   7   9   0.16   0.36   0.13 <
   4   7   9   0.13   0.17   0.11 <
   1   8   9   0.54   0.54   0.14 o
   2   8   9   0.10   0.11   0.08 <
   0   0  10   0.27   0.61   0.22 <
   1   0  10   3.37   3.02   0.52 o
   2   0  10   1.98   2.36   0.41 o
   3   0  10   1.06   1.82   0.32 o
   4   0  10   1.87   3.07   0.52 o
   5   0  10   0.36   0.47   0.12 o
   6   0  10   0.48   0.57   0.13 o
   7   0  10   0.16   0.34   0.13 <
   8   0  10   0.11   0.09   0.05 <
   0   1  10   1.66   2.32   0.40 o
   1   1  10   7.34   6.62   0.77 o
   2   1  10   1.98   2.30   0.29 o
   3   1  10   2.56   2.48   0.31 o
   4   1  10   0.60   0.51   0.09 o
   5   1  10   0.18   0.38   0.07 o
   6   1  10   0.14   0.30   0.06 o
   7   1  10   0.24   0.29   0.06 o
   8   1  10   0.36   0.43   0.12 o
   9   1  10   0.27   0.27   0.09 <
   0   2  10  15.38  12.78   2.09 o
   1   2  10   0.68   0.83   0.11 o
   2   2  10   0.12   0.27   0.05 o
   3   2  10   8.31   7.85   0.91 o
   4   2  10   5.70   3.86   0.47 o
   5   2  10   3.72   3.23   0.39 o
   6   2  10   0.39   0.32   0.06 o
   7   2  10   0.04   0.24   0.07 o
   0   3  10   1.42   1.33   0.24 o
   1   3  10   0.87   1.08   0.14 o
   2   3  10   9.98   8.91   1.03 o
   3   3  10   0.39   0.48   0.07 o
   4   3  10   0.68   1.37   0.17 o
   5   3  10   2.23   2.29   0.25 o
   6   3  10   0.42   0.44   0.09 o
   7   3  10   0.50   0.23   0.13 <
   0   4  10   3.15   3.70   0.62 o
   1   4  10   0.97   1.07   0.14 o
   2   4  10   1.26   1.42   0.18 o
   3   4  10   0.21   0.45   0.07 o
   4   4  10   0.86   0.75   0.11 o
   5   4  10   0.37   0.45   0.11 o
   6   4  10   0.54   0.62   0.19 o
   0   5  10   0.60   0.28   0.08 o
   1   5  10   0.56   0.61   0.09 o
   2   5  10   0.03   0.22   0.05 o
   3   5  10   0.67   0.92   0.13 o
   4   5  10   1.67   1.76   0.32 o
   5   5  10   0.10   0.43   0.15 <
   0   6  10   0.68   0.69   0.14 o
   1   6  10   0.09   0.27   0.05 o
   2   6  10   1.01   1.49   0.21 o
   3   6  10   0.00   0.25   0.08 o
   4   6  10   0.33   0.56   0.17 o
   0   7  10   0.65   0.79   0.16 o
   1   7  10   0.16   0.22   0.06 o
   2   7  10   1.14   1.31   0.24 o
   3   7  10   0.03   0.07   0.06 <
   0   8  10   0.10   0.20   0.09 <
   1   8  10   0.10   0.09   0.05 <
   2   8  10   0.17   0.18   0.10 <
   1   0  11   2.77   2.54   0.45 o
   2   0  11   4.01   4.63   0.77 o
   3   0  11   3.76   3.82   0.65 o
   4   0  11   2.62   2.46   0.43 o
   5   0  11   0.48   0.47   0.11 o
   6   0  11   2.08   2.04   0.36 o
   7   0  11   0.55   0.75   0.27 <
   0   1  11   6.63   7.38   1.22 o
   1   1  11   0.40   0.80   0.12 o
   2   1  11   4.61   3.70   0.41 o
   3   1  11   0.32   0.73   0.12 o
   4   1  11   1.34   1.34   0.18 o
   5   1  11   1.05   1.00   0.14 o
   6   1  11   0.39   0.25   0.07 o
   7   1  11   0.19   0.34   0.13 <
   0   2  11   0.06   0.14   0.06 <
   1   2  11   0.36   1.25   0.16 o
   2   2  11   1.91   1.50   0.19 o
   3   2  11   0.53   0.95   0.13 o
   4   2  11   1.44   1.22   0.17 o
   5   2  11   0.80   0.79   0.13 o
   6   2  11   1.30   1.13   0.22 o
   7   2  11   1.19   1.02   0.24 o
   0   3  11   6.72   7.05   1.16 o
   1   3  11   2.45   1.95   0.24 o
   2   3  11   1.46   1.55   0.19 o
   3   3  11   2.97   2.78   0.33 o
   4   3  11   0.67   0.86   0.11 o
   5   3  11   0.31   0.68   0.11 o
   6   3  11   1.00   0.80   0.13 o
   0   4  11   0.70   0.54   0.12 o
   1   4  11   9.86   8.57   1.00 o
   2   4  11   0.61   0.74   0.10 o
   3   4  11   0.83   1.56   0.19 o
   4   4  11   0.34   0.65   0.09 o
   5   4  11   0.05   0.36   0.14 <
   0   5  11   0.48   0.48   0.11 o
   1   5  11   1.69   2.18   0.26 o
   2   5  11   0.20   0.26   0.05 o
   3   5  11   1.06   0.87   0.12 o
   4   5  11   0.41   0.43   0.11 o
   5   5  11   0.11   0.22   0.10 <
   0   6  11   0.04   0.10   0.05 <
   1   6  11   0.22   0.52   0.08 o
   2   6  11   0.10   0.26   0.05 o
   3   6  11   0.05   0.20   0.05 o
   4   6  11   0.16   0.27   0.11 <
   0   7  11   0.77   0.49   0.11 o
   1   7  11   0.18   0.25   0.05 o
   2   7  11   0.26   0.20   0.05 o
   3   7  11   0.04   0.49   0.16 o
   0   8  11   0.13   0.21   0.06 o
   1   8  11   0.05   0.13   0.04 o
   2   8  11   0.09   0.11   0.08 <
   0   9  11   0.04   0.08   0.06 <
   1   9  11   0.17   0.20   0.10 <
   0   0  12   8.72   7.05   1.24 o
   1   0  12   2.09   1.85   0.34 o
   2   0  12   0.94   1.16   0.23 o
   3   0  12   3.78   3.36   0.58 o
   4   0  12   1.39   0.85   0.18 o
   5   0  12   0.08   0.12   0.06 <
   6   0  12   0.28   0.19   0.10 <
   0   1  12   1.99   1.36   0.25 o
   1   1  12   0.48   0.49   0.09 o
   2   1  12   3.70   2.34   0.27 o
   3   1  12   1.01   1.00   0.15 o
   4   1  12   3.13   2.43   0.30 o
   5   1  12   0.71   0.54   0.09 o
   6   1  12   0.57   0.47   0.12 o
   0   2  12   0.82   0.57   0.12 o
   1   2  12   1.40   0.95   0.13 o
   2   2  12   2.02   2.19   0.26 o
   3   2  12   1.68   1.66   0.21 o
   4   2  12   0.34   0.24   0.07 o
   5   2  12   0.22   0.32   0.07 o
   6   2  12   0.06   0.18   0.07 <
   0   3  12   0.81   0.84   0.16 o
   1   3  12   1.76   1.32   0.17 o
   2   3  12   2.40   1.95   0.24 o
   3   3  12   0.40   0.58   0.08 o
   4   3  12   0.63   0.78   0.11 o
   5   3  12   1.90   1.86   0.27 o
   0   4  12   3.97   2.85   0.48 o
   1   4  12   1.09   1.77   0.22 o
   2   4  12   0.68   2.34   0.28 o
   3   4  12   0.82   0.80   0.11 o
   4   4  12   1.19   1.35   0.20 o
   5   4  12   0.13   0.23   0.06 o
   0   5  12   0.00   0.22   0.07 o
   1   5  12   0.14   0.42   0.07 o
   2   5  12   1.67   1.37   0.17 o
   3   5  12   0.24   0.48   0.07 o
   4   5  12   0.64   0.80   0.15 o
   0   6  12   0.74   0.81   0.16 o
   1   6  12   0.12   0.23   0.05 o
   2   6  12   0.27   0.23   0.05 o
   3   6  12   0.15   0.28   0.06 o
   4   6  12   0.18   0.17   0.09 <
   0   7  12   0.07   0.19   0.06 <
   1   7  12   0.02   0.08   0.03 <
   2   7  12   0.40   0.37   0.06 o
   3   7  12   0.06   0.18   0.09 <
   0   8  12   0.04   0.09   0.05 <
   1   8  12   0.06   0.13   0.04 o
   2   8  12   0.12   0.13   0.08 <
   0   9  12   0.01   0.06   0.04 <
   1   9  12   0.01   0.09   0.05 <
   1   0  13   0.91   1.20   0.24 o
   2   0  13   0.17   0.42   0.12 o
   3   0  13   3.67   3.83   0.65 o
   4   0  13   0.59   0.30   0.10 o
   5   0  13   1.62   1.45   0.27 o
   6   0  13   0.00   0.18   0.11 <
   0   1  13   1.11   1.53   0.28 o
   1   1  13   4.97   4.22   0.50 o
   2   1  13   3.82   2.90   0.32 o
   3   1  13   1.03   0.93   0.14 o
   4   1  13   0.60   0.58   0.10 o
   5   1  13   0.81   0.63   0.12 o
   0   2  13   5.96   4.75   0.79 o
   1   2  13   1.86   2.37   0.29 o
   2   2  13   1.71   1.67   0.21 o
   3   2  13   0.96   0.92   0.13 o
   4   2  13   0.00   0.28   0.07 o
   5   2  13   0.02   0.08   0.06 <
   0   3  13   0.26   0.23   0.07 o
   1   3  13   2.12   1.80   0.22 o
   2   3  13   0.35   0.53   0.08 o
   3   3  13   0.19   0.20   0.04 o
   4   3  13   1.85   1.61   0.20 o
   5   3  13   0.11   0.20   0.06 o
   0   4  13   0.62   0.63   0.13 o
   1   4  13   0.78   0.74   0.10 o
   2   4  13   0.12   0.13   0.04 o
   3   4  13   0.36   0.49   0.07 o
   4   4  13   0.33   0.31   0.06 o
   5   4  13   0.13   0.13   0.04 <
   0   5  13   0.08   0.29   0.08 o
   1   5  13   0.36   0.42   0.07 o
   2   5  13   0.05   0.16   0.04 o
   3   5  13   0.18   0.35   0.07 o
   4   5  13   0.18   0.24   0.07 o
   0   6  13   0.49   0.36   0.09 o
   1   6  13   1.16   1.04   0.14 o
   2   6  13   0.12   0.35   0.06 o
   3   6  13   0.07   0.19   0.06 o
   4   6  13   0.03   0.07   0.04 <
   0   7  13   0.00   0.06   0.04 <
   1   7  13   0.10   0.21   0.04 o
   2   7  13   0.08   0.14   0.04 o
   3   7  13   0.13   0.15   0.05 <
   0   8  13   0.16   0.23   0.06 o
   1   8  13   0.13   0.14   0.04 o
   2   8  13   0.01   0.05   0.04 <
   0   9  13   0.00   0.09   0.07 <
   1   9  13   0.10   0.17   0.06 <
   0   0  14   1.12   2.66   0.62 o
   1   0  14   0.76   0.72   0.17 o
   2   0  14   0.43   0.46   0.13 o
   3   0  14   0.27   0.34   0.11 o
   4   0  14   1.54   1.61   0.30 o
   5   0  14   0.00   0.57   0.19 o
   0   1  14   0.14   0.34   0.10 o
   1   1  14   0.55   0.45   0.09 o
   2   1  14   1.30   0.98   0.13 o
   3   1  14   1.76   1.59   0.21 o
   4   1  14   0.72   0.72   0.11 o
   5   1  14   0.46   0.60   0.14 o
   0   2  14   0.29   0.53   0.12 o
   1   2  14   1.82   1.46   0.18 o
   2   2  14   0.91   0.88   0.12 o
   3   2  14   0.36   0.42   0.07 o
   4   2  14   0.19   0.35   0.08 o
   5   2  14   1.02   0.85   0.18 o
   0   3  14   0.01   0.11   0.05 <
   1   3  14   0.77   0.72   0.10 o
   2   3  14   0.02   0.28   0.05 o
   3   3  14   0.33   0.33   0.06 o
   4   3  14   0.22   0.54   0.09 o
   5   3  14   0.33   0.44   0.12 o
   0   4  14   0.07   0.26   0.07 o
   1   4  14   0.44   0.53   0.08 o
   2   4  14   0.14   0.30   0.05 o
   3   4  14   0.25   0.37   0.06 o
   4   4  14   0.10   0.10   0.05 <
   0   5  14   0.26   0.56   0.12 o
   1   5  14   0.11   0.14   0.04 o
   2   5  14   0.04   0.60   0.09 o
   3   5  14   0.29   0.46   0.09 o
   4   5  14   0.72   0.85   0.16 o
   0   6  14   0.08   0.25   0.07 o
   1   6  14   0.32   0.31   0.06 o
   2   6  14   0.63   0.89   0.13 o
   3   6  14   0.19   0.31   0.08 o
   0   7  14   0.07   0.11   0.05 <
   1   7  14   0.10   0.16   0.04 o
   2   7  14   0.06   0.09   0.05 <
   3   7  14   0.22   0.22   0.08 <
   0   8  14   0.00   0.05   0.04 <
   1   8  14   0.02   0.11   0.05 <
   2   8  14   0.14   0.16   0.08 <
   0   9  14   0.17   0.15   0.08 <
   1   9  14   0.05  -0.01   0.05 <
   1   0  15   1.29   1.21   0.25 o
   2   0  15   2.89   2.51   0.44 o
   3   0  15   1.63   1.23   0.24 o
   4   0  15   0.61   0.72   0.16 o
   0   1  15   2.09   1.64   0.29 o
   1   1  15   1.62   1.46   0.19 o
   2   1  15   0.60   0.97   0.13 o
   3   1  15   0.51   0.45   0.09 o
   4   1  15   0.01   0.09   0.05 <
   0   2  15   1.16   1.08   0.20 o
   1   2  15   0.37   0.45   0.07 o
   2   2  15   0.64   0.70   0.10 o
   3   2  15   0.40   0.32   0.09 o
   4   2  15   0.16   0.35   0.13 <
   0   3  15   0.34   0.40   0.09 o
   1   3  15   0.05   0.11   0.03 o
   2   3  15   0.15   0.29   0.05 o
   3   3  15   0.14   0.22   0.04 o
   4   3  15   0.41   0.48   0.10 o
   0   4  15   0.29   0.48   0.10 o
   1   4  15   0.72   0.57   0.08 o
   2   4  15   0.11   0.38   0.06 o
   3   4  15   0.70   0.62   0.11 o
   4   4  15   0.29   0.36   0.08 o
   0   5  15   0.06   0.20   0.06 o
   1   5  15   1.84   1.61   0.20 o
   2   5  15   0.03   0.29   0.05 o
   3   5  15   0.12   0.25   0.07 o
   0   6  15   0.19   0.21   0.06 o
   1   6  15   0.08   0.25   0.05 o
   2   6  15   0.04   0.12   0.04 <
   3   6  15   0.19   0.29   0.07 o
   0   7  15   0.14   0.12   0.05 <
   1   7  15   0.08   0.10   0.04 <
   2   7  15   0.09   0.10   0.05 <
   0   8  15   0.01   0.02   0.03 <
   1   8  15   0.10   0.13   0.05 <
   2   8  15   0.04   0.03   0.04 <
   0   9  15   0.01   0.07   0.06 <
   1   9  15   0.01   0.07   0.06 <
   0   0  16   0.11   0.12   0.11 <
   1   0  16   0.04   0.11   0.08 <
   2   0  16   0.26   0.33   0.11 o
   3   0  16   1.88   1.31   0.26 o
   4   0  16   0.99   0.97   0.28 o
   0   1  16   0.41   0.33   0.10 o
   1   1  16   0.80   0.53   0.09 o
   2   1  16   0.19   0.60   0.10 o
   3   1  16   0.10   0.16   0.06 <
   4   1  16   0.12   0.26   0.08 o
   0   2  16   0.25   0.49   0.11 o
   1   2  16   0.11   0.16   0.04 o
   2   2  16   0.79   0.68   0.10 o
   3   2  16   0.01   0.13   0.06 <
   4   2  16   0.11   0.19   0.10 <
   0   3  16   0.64   0.63   0.13 o
   1   3  16   0.52   0.44   0.07 o
   2   3  16   0.24   0.35   0.06 o
   3   3  16   0.01   0.12   0.04 o
   4   3  16   0.09   0.44   0.09 o
   0   4  16   0.49   0.69   0.14 o
   1   4  16   0.45   0.45   0.07 o
   2   4  16   0.05   0.22   0.05 o
   3   4  16   0.12   0.18   0.06 o
   0   5  16   0.03   0.09   0.05 <
   1   5  16   0.33   0.41   0.07 o
   2   5  16   0.33   0.41   0.08 o
   3   5  16   0.29   0.33   0.08 o
   0   6  16   0.04   0.27   0.07 o
   1   6  16   0.05   0.20   0.04 o
   2   6  16   0.03   0.12   0.05 <
   0   7  16   0.00   0.06   0.04 <
   1   7  16   0.05   0.09   0.04 <
   2   7  16   0.11   0.19   0.06 o
   0   8  16   0.16   0.23   0.10 <
   1   8  16   0.01   0.09   0.05 <
   0   9  16   0.01   0.02   0.04 <
   1   0  17   0.00   0.06   0.07 <
   2   0  17   0.79   0.56   0.14 o
   3   0  17   0.27   0.38   0.15 <
   0   1  17   0.46   0.56   0.13 o
   1   1  17   0.26   0.22   0.06 o
   2   1  17   0.72   0.79   0.11 o
   3   1  17   0.21   0.30   0.08 o
   0   2  17   0.28   0.31   0.09 o
   1   2  17   0.10   0.25   0.05 o
   2   2  17   0.00   0.11   0.04 <
   3   2  17   0.09   0.11   0.06 <
   4   2  17   0.22   0.13   0.12 <
   0   3  17   0.45   0.28   0.08 o
   1   3  17   0.09   0.14   0.04 o
   2   3  17   0.17   0.23   0.05 o
   3   3  17   0.04   0.18   0.05 o
   0   4  17   0.04   0.05   0.04 <
   1   4  17   0.09   0.28   0.05 o
   2   4  17   0.19   0.13   0.04 o
   3   4  17   0.01   0.03   0.04 <
   0   5  17   0.08   0.14   0.05 <
   1   5  17   0.03   0.09   0.03 <
   2   5  17   0.17   0.20   0.05 o
   0   6  17   0.05   0.04   0.04 <
   1   6  17   0.34   0.57   0.10 o
   2   6  17   0.06   0.21   0.07 o
   0   7  17   0.01   0.07   0.04 <
   1   7  17   0.17   0.20   0.06 o
   0   8  17   0.03   0.10   0.07 <
   1   8  17   0.05   0.12   0.05 <
   0   0  18   1.78   1.34   0.38 o
   1   0  18   0.33   0.27   0.10 <
   2   0  18   0.15   0.20   0.08 <
   3   0  18   0.12   0.22   0.12 <
   0   1  18   0.00   0.10   0.07 <
   1   1  18   0.21   0.24   0.06 o
   2   1  18   0.87   0.70   0.11 o
   3   1  18   0.11   0.16   0.09 <
   0   2  18   0.24   0.24   0.07 o
   1   2  18   0.12   0.42   0.07 o
   2   2  18   0.05   0.09   0.04 <
   3   2  18   0.01   0.06   0.05 <
   4   2  18   0.16   0.11   0.09 <
   0   3  18   0.02   0.05   0.04 <
   1   3  18   0.37   0.35   0.06 o
   2   3  18   0.05   0.08   0.04 <
   3   3  18   0.00   0.08   0.05 <
   0   4  18   0.01   0.06   0.04 <
   1   4  18   0.11   0.33   0.06 o
   2   4  18   0.03   0.10   0.04 <
   0   5  18   0.01   0.17   0.06 <
   1   5  18   0.10   0.12   0.04 <
   2   5  18   0.09   0.13   0.05 <
   0   6  18   0.09   0.28   0.08 o
   1   6  18   0.25   0.27   0.06 o
   2   6  18   0.02   0.15   0.08 <
   0   7  18   0.01   0.10   0.07 <
   1   7  18   0.10   0.12   0.05 <
   0   8  18   0.01   0.05   0.05 <
   1   0  19   0.07   0.13   0.08 <
   2   0  19   0.71   0.64   0.21 o
   0   1  19   0.30   0.33   0.10 o
   1   1  19   0.08   0.12   0.05 <
   2   1  19   0.17   0.21   0.07 o
   0   2  19   0.16   0.21   0.07 o
   1   2  19   0.10   0.19   0.05 o
   2   2  19   0.01   0.08   0.04 <
   3   2  19   0.19   0.16   0.08 <
   0   3  19   0.03   0.11   0.05 <
   1   3  19   0.06   0.11   0.03 o
   2   3  19   0.06   0.10   0.05 <
   3   3  19   0.03   0.12   0.06 <
   0   4  19   0.06   0.12   0.05 <
   1   4  19   0.14   0.18   0.05 o
   2   4  19   0.05   0.09   0.04 <
   0   5  19   0.00   0.04   0.04 <
   1   5  19   0.19   0.31   0.06 o
   2   5  19   0.10   0.19   0.09 <
   0   6  19   0.00   0.04   0.05 <
   1   6  19   0.07   0.13   0.05 <
   0   7  19   0.03   0.03   0.05 <
   1   7  19   0.06   0.15   0.08 <
   0   0  20   0.03   0.04   0.08 <
   1   0  20   0.21   0.17   0.08 <
   2   0  20   0.00   0.03   0.07 <
   0   1  20   0.20   0.21   0.08 <
   1   1  20   0.05   0.11   0.04 <
   2   1  20   0.03   0.05   0.05 <
   0   2  20   0.01   0.11   0.06 <
   1   2  20   0.32   0.33   0.06 o
   2   2  20   0.14   0.24   0.07 o
   3   2  20   0.05   0.05   0.06 <
   0   3  20   0.09   0.06   0.04 <
   1   3  20   0.02   0.09   0.03 <
   2   3  20   0.05   0.12   0.05 <
   0   4  20   0.00   0.03   0.03 <
   1   4  20   0.15   0.18   0.05 o
   2   4  20   0.01   0.04   0.03 <
   0   5  20   0.01  -0.00   0.04 <
   1   5  20   0.14   0.22   0.06 o
   0   6  20   0.00   0.10   0.06 <
   1   6  20   0.02   0.02   0.05 <
   1   0  21   0.01   0.00   0.07 <
   0   1  21   0.01   0.09   0.06 <
   1   1  21   0.00   0.05   0.04 <
   2   1  21   0.11   0.13   0.10 <
   0   2  21   0.03   0.08   0.05 <
   1   2  21   0.08   0.15   0.05 o
   2   2  21   0.08   0.08   0.07 <
   0   3  21   0.08   0.13   0.05 <
   1   3  21   0.18   0.20   0.06 o
   2   3  21   0.01   0.05   0.05 <
   0   4  21   0.02   0.07   0.06 <
   1   4  21   0.02   0.03   0.03 <
   0   5  21   0.00   0.02   0.05 <
   1   5  21   0.01   0.07   0.04 <
   0   6  21   0.02   0.04   0.05 <
   1   6  21   0.02   0.00   0.04 <
   0   0  22   0.29   0.25   0.13 <
   0   1  22   0.03   0.03   0.05 <
   1   1  22   0.13   0.12   0.05 <
   2   1  22   0.10   0.14   0.10 <
   0   2  22   0.07   0.16   0.06 <
   1   2  22   0.09   0.10   0.05 <
   2   2  22   0.02   0.02   0.06 <
   0   3  22   0.01   0.05   0.04 <
   1   3  22   0.18   0.28   0.08 o
   0   4  22   0.00   0.04   0.05 <
   1   4  22   0.07   0.07   0.04 <
   0   5  22   0.02   0.05   0.05 <
   0   1  23   0.02   0.07   0.07 <
   1   1  23   0.02  -0.00   0.07 <
   2   1  23   0.12   0.09   0.09 <
   0   2  23   0.03   0.08   0.07 <
   1   2  23   0.00   0.02   0.05 <
   0   3  23   0.00   0.06   0.06 <
   1   3  23   0.02   0.19   0.08 <
   0   4  23   0.04   0.03   0.05 <
   1   1  24   0.05   0.00   0.06 <
   0   2  24   0.04   0.07   0.07 <
   1   2  24   0.07   0.12   0.07 <
