# Supplementary material for: Optimal estimated standard uncertainties of reflection intensities for kinematical refinement from 3D electron diffraction data
Source: Acta Crystallogr A Found Adv. 2023 Aug 14;79(Pt 5):427–39. doi: 10.1107/S2053273323005053 (PMC10483590; doi:10.1107/S2053273323005053)
Supplement: Supplementary file 9 [file a-79-00427-L-alanine_model3sup9.hkl]

#
# h,k,l, Fc-squared, Fo-squared, sigma(Fo-squared) and status flag
#
data_L-alanine_model3
_shelx_title                             '   '
_shelx_refln_list_code                   4
_shelx_F_calc_maximum                    25.61
_exptl_crystal_F_000                     69.628
_reflns_d_resolution_high                0.4994

loop_
 _symmetry_equiv_pos_as_xyz
 'x, y, z'
 '-x+1/2, -y, z+1/2'
 '-x, y+1/2, -z+1/2'
 'x+1/2, -y+1/2, -z'

_cell_length_a                           5.7733
_cell_length_b                           5.9524
_cell_length_c                           12.2465
_cell_angle_alpha                        90
_cell_angle_beta                         90
_cell_angle_gamma                        90

_shelx_F_squared_multiplier              1.000

loop_
 _refln_index_h
 _refln_index_k
 _refln_index_l
 _refln_F_squared_calc
 _refln_F_squared_meas
 _refln_F_squared_sigma
 _refln_observed_status
   2   0   0 280.53 332.65  46.33 o
   4   0   0  23.26  36.86   5.52 o
   6   0   0   0.30   0.31   0.05 o
   8   0   0   0.74   0.74   0.11 o
  10   0   0   0.01   0.22   0.04 o
   1   1   0   0.17   1.30   0.21 o
   2   1   0 338.80 377.49  36.19 o
   3   1   0   0.03   0.70   0.10 o
   4   1   0  34.52  38.78   3.83 o
   5   1   0  19.67  19.43   2.01 o
   6   1   0   0.69   0.79   0.08 o
   7   1   0  10.15   7.70   0.71 o
   8   1   0   0.25   0.36   0.04 o
   9   1   0   0.01   0.24   0.05 o
  10   1   0   0.03   0.14   0.02 o
  11   1   0   0.01   0.17   0.03 o
   2   2   0   8.13   6.18   1.11 o
   3   2   0  13.69  13.79   1.77 o
   4   2   0   0.98   2.99   0.31 o
   5   2   0  11.55  10.69   1.26 o
   6   2   0   3.38   3.18   0.34 o
   7   2   0   0.41   0.39   0.05 o
   8   2   0   1.43   1.10   0.14 o
   9   2   0   1.06   0.83   0.10 o
  10   2   0   0.60   0.37   0.05 o
  11   2   0   0.09   0.14   0.04 o
   3   3   0  14.04  15.46   2.77 o
   4   3   0   2.84   2.18   0.31 o
   5   3   0   2.42   4.11   0.63 o
   6   3   0   0.11   0.16   0.03 o
   7   3   0   0.21   0.48   0.05 o
   8   3   0   0.01   0.18   0.03 o
   9   3   0   0.78   0.79   0.09 o
  10   3   0   0.00   0.03   0.02 <
  11   3   0   0.03   0.15   0.04 o
   4   4   0   3.60   3.50   0.63 o
   5   4   0   1.07   0.96   0.15 o
   6   4   0   0.00   0.69   0.16 o
   7   4   0   2.54   2.39   0.29 o
   8   4   0   0.72   0.83   0.13 o
   9   4   0   0.24   0.30   0.05 o
  10   4   0   0.02   0.19   0.04 o
   5   5   0   0.01   0.12   0.04 o
   6   5   0   1.11   1.02   0.16 o
   7   5   0   0.10   0.19   0.04 o
  10   5   0   0.59   0.33   0.07 o
   1   0   1 107.74 149.45  15.43 o
   2   0   1  24.73  35.56   3.57 o
   3   0   1  18.09  19.97   1.98 o
   4   0   1   3.38   3.32   0.32 o
   5   0   1  19.69  18.50   2.30 o
   6   0   1   2.76   3.98   0.41 o
   7   0   1   2.97   2.39   0.26 o
   8   0   1   0.16   0.15   0.02 o
   9   0   1   0.00   0.11   0.02 o
  10   0   1   0.06   0.11   0.02 o
  11   0   1   0.00   0.03   0.01 <
   1   1   1  24.70  45.98   6.01 o
   2   1   1   4.60   5.18   0.45 o
   3   1   1  33.14  32.56   2.55 o
   4   1   1  13.07  15.13   1.29 o
   5   1   1   8.92   8.57   0.65 o
   6   1   1   0.01   1.12   0.20 o
   7   1   1   1.20   1.12   0.10 o
   8   1   1   0.58   0.61   0.05 o
   9   1   1   0.05   0.25   0.03 o
  10   1   1   0.24   0.39   0.04 o
  11   1   1   0.02   0.07   0.01 o
   2   2   1  18.85  17.52   2.39 o
   3   2   1  13.26  12.23   1.20 o
   4   2   1   5.13   6.21   0.55 o
   5   2   1   2.36   5.06   0.97 o
   6   2   1   2.35   3.46   0.29 o
   7   2   1   0.96   1.08   0.09 o
   8   2   1   0.73   0.80   0.06 o
   9   2   1   0.18   0.24   0.03 o
  10   2   1   0.86   0.68   0.08 o
  11   2   1   0.07   0.12   0.03 o
   3   3   1  15.45  16.62   2.22 o
   4   3   1   6.18   6.26   0.58 o
   5   3   1   2.01   2.19   0.24 o
   6   3   1   0.51   0.82   0.08 o
   7   3   1   0.04   0.24   0.04 o
   8   3   1   1.23   1.29   0.11 o
   9   3   1   0.23   0.23   0.02 o
  10   3   1   0.32   0.38   0.04 o
  11   3   1   0.07   0.08   0.03 o
   4   4   1   5.34   6.43   0.96 o
   5   4   1   0.66   0.93   0.10 o
   6   4   1   1.80   1.87   0.19 o
   7   4   1   0.34   0.49   0.07 o
   8   4   1   0.29   0.37   0.05 o
   9   4   1   0.19   0.22   0.03 o
  10   4   1   0.64   0.36   0.05 o
   4   5   1   2.28   1.92   0.36 o
   5   5   1   6.09   5.15   0.71 o
   6   5   1   0.78   0.54   0.08 o
   7   5   1   0.64   0.42   0.06 o
   8   5   1   0.35   0.38   0.08 o
   9   5   1   0.22   0.28   0.06 o
  10   5   1   0.04  -0.02   0.02 <
   5   6   1   1.14   1.97   0.36 o
   6   6   1   1.08   0.90   0.17 o
   0   0   2  18.38   9.63   1.37 o
   1   0   2  96.52 166.97  21.54 o
   2   0   2   7.37  14.49   1.36 o
   3   0   2  17.58  23.80   2.47 o
   4   0   2   5.01   3.83   0.65 o
   5   0   2   7.55   8.80   1.15 o
   6   0   2   0.82   0.99   0.13 o
   7   0   2  17.44  14.21   1.36 o
   8   0   2   0.26   0.35   0.04 o
   9   0   2   0.86   0.80   0.09 o
  10   0   2   0.23   0.23   0.03 o
  11   0   2   0.00   0.05   0.02 <
   0   1   2 624.57 655.74  83.61 o
   1   1   2   2.16  10.78   1.45 o
   2   1   2  38.26  47.94   4.63 o
   3   1   2  19.84  20.24   1.48 o
   4   1   2   3.73   4.15   0.33 o
   5   1   2  32.14  32.11   2.37 o
   6   1   2   0.22   0.50   0.07 o
   7   1   2   2.96   2.92   0.30 o
   8   1   2   0.68   0.67   0.06 o
   9   1   2   0.60   0.61   0.05 o
  10   1   2   0.01   0.06   0.01 o
  11   1   2   0.27   0.21   0.04 o
   1   2   2  50.14  58.26   7.65 o
   2   2   2  98.33 125.79  16.12 o
   3   2   2  22.95  24.64   3.27 o
   4   2   2   9.63  11.18   0.97 o
   5   2   2   7.97   8.70   0.61 o
   6   2   2   0.03   0.63   0.10 o
   7   2   2   0.37   0.74   0.13 o
   8   2   2   0.47   0.50   0.05 o
   9   2   2   1.30   1.22   0.15 o
  10   2   2   0.09   0.08   0.01 o
  11   2   2   0.04   0.14   0.04 o
   2   3   2  24.18  22.95   2.98 o
   3   3   2   0.06   2.22   0.32 o
   4   3   2   2.94   4.99   0.72 o
   5   3   2   2.17   2.86   0.46 o
   6   3   2   1.87   2.56   0.34 o
   7   3   2   3.81   3.30   0.25 o
   8   3   2   1.20   1.16   0.10 o
   9   3   2   0.25   0.33   0.05 o
  10   3   2   0.31   0.41   0.05 o
   3   4   2   2.56   1.42   0.19 o
   4   4   2   3.38   3.45   0.45 o
   5   4   2   0.33   0.69   0.11 o
   6   4   2   0.55   0.74   0.14 o
   7   4   2   0.28   0.30   0.04 o
   8   4   2   0.20   0.26   0.03 o
   9   4   2   0.20   0.20   0.03 o
  10   4   2   0.19   0.28   0.05 o
   4   5   2   1.28   1.70   0.26 o
   5   5   2   0.73   0.69   0.11 o
   6   5   2   0.27   0.29   0.05 o
   7   5   2   0.41   0.33   0.06 o
   8   5   2   0.02   0.07   0.03 <
   9   5   2   0.33   0.31   0.07 o
  10   5   2   0.02   0.15   0.04 o
   5   6   2   0.69   0.75   0.11 o
   6   6   2   0.90   0.85   0.16 o
   1   0   3  56.34  89.01  11.47 o
   2   0   3   8.39  11.35   1.77 o
   3   0   3  15.46  27.21   2.58 o
   4   0   3   0.37   1.42   0.29 o
   5   0   3   3.66   3.52   0.41 o
   6   0   3   0.16   0.49   0.11 o
   7   0   3   0.01   0.22   0.04 o
   8   0   3   0.15   0.72   0.12 o
   9   0   3   0.81   0.67   0.08 o
  10   0   3   0.37   0.49   0.08 o
  11   0   3   0.06   0.13   0.03 o
   0   1   3  18.17  21.70   2.76 o
   1   1   3 108.88 168.58  16.26 o
   2   1   3  21.39  24.86   2.25 o
   3   1   3  12.46  11.45   0.89 o
   4   1   3   0.93   1.19   0.12 o
   5   1   3  11.92  12.76   0.96 o
   6   1   3   1.16   0.94   0.10 o
   7   1   3   2.66   2.78   0.31 o
   8   1   3   0.73   0.65   0.07 o
   9   1   3   0.08   0.29   0.06 o
  10   1   3   0.23   0.26   0.04 o
  11   1   3   0.08   0.13   0.03 o
   0   2   3  77.88  92.26  11.99 o
   1   2   3  22.25  23.13   2.96 o
   2   2   3  10.20   7.91   1.10 o
   3   2   3  25.21  31.88   4.41 o
   4   2   3  12.61  11.94   1.06 o
   5   2   3   1.47   1.75   0.15 o
   6   2   3   0.12   1.00   0.14 o
   7   2   3   0.63   1.05   0.12 o
   8   2   3   0.36   0.44   0.05 o
   9   2   3   0.00   0.24   0.05 o
  10   2   3   0.06   0.19   0.03 o
  11   2   3   0.04   0.05   0.02 <
   1   3   3  40.28  39.30   4.99 o
   2   3   3  17.08  14.95   1.97 o
   3   3   3  14.34  14.19   1.84 o
   4   3   3   3.45   4.42   0.62 o
   5   3   3   4.03   4.23   0.49 o
   6   3   3   0.15   0.70   0.21 o
   7   3   3   0.95   0.77   0.07 o
   8   3   3   0.44   0.51   0.05 o
   9   3   3   0.20   0.26   0.04 o
  10   3   3   0.67   0.51   0.06 o
  11   3   3   0.14   0.16   0.05 <
   2   4   3   4.30   4.83   0.74 o
   3   4   3  25.27  23.17   3.02 o
   4   4   3   4.04   3.73   0.51 o
   5   4   3   7.07   5.97   0.77 o
   6   4   3   0.41   1.06   0.15 o
   7   4   3   0.24   0.30   0.04 o
   8   4   3   0.19   0.18   0.02 o
   9   4   3   0.28   0.20   0.03 o
  10   4   3   0.00   0.10   0.04 <
   3   5   3   0.19   0.49   0.07 o
   4   5   3   1.43   0.97   0.13 o
   5   5   3   0.49   0.64   0.09 o
   6   5   3   0.52   0.70   0.10 o
   7   5   3   0.10   1.08   0.27 o
   8   5   3   0.03   0.22   0.05 o
   9   5   3   0.01   0.10   0.03 <
   4   6   3   1.23   1.16   0.16 o
   5   6   3   1.41   1.32   0.19 o
   6   6   3   0.79   0.53   0.10 o
   5   7   3   0.12   0.09   0.03 <
   0   0   4 614.22 616.52  87.07 o
   1   0   4   8.40   8.81   1.20 o
   2   0   4   9.11   5.98   0.76 o
   3   0   4  38.55  45.75   5.89 o
   4   0   4  15.49  14.22   1.41 o
   5   0   4  18.00  20.48   1.85 o
   6   0   4   0.17   0.92   0.13 o
   7   0   4   0.57   0.52   0.07 o
   8   0   4   0.01   0.17   0.03 o
   9   0   4   0.16   0.26   0.03 o
  10   0   4   0.28   0.24   0.04 o
  11   0   4   0.05   0.09   0.02 o
   0   1   4 158.41 214.59  27.90 o
   1   1   4   6.52   5.45   0.64 o
   2   1   4  69.20  93.41   9.50 o
   3   1   4   8.73   9.64   0.79 o
   4   1   4   4.28   6.01   0.48 o
   5   1   4   4.23   4.38   0.32 o
   6   1   4   0.87   1.47   0.24 o
   7   1   4   3.54   3.49   0.26 o
   8   1   4   0.90   0.81   0.07 o
   9   1   4   0.07   0.25   0.04 o
  10   1   4   0.29   0.31   0.04 o
  11   1   4   0.06   0.14   0.03 o
   0   2   4   0.72  51.23   6.52 o
   1   2   4   1.65   2.73   0.34 o
   2   2   4   9.59  13.62   1.80 o
   3   2   4   2.11   4.39   0.72 o
   4   2   4   0.62   1.04   0.12 o
   5   2   4   9.18   7.72   0.64 o
   6   2   4   0.68   1.07   0.12 o
   7   2   4   3.77   3.20   0.28 o
   8   2   4   0.28   0.44   0.05 o
   9   2   4   0.35   0.70   0.13 o
  10   2   4   0.03   0.09   0.02 o
   0   3   4  38.54  38.52   5.10 o
   1   3   4   4.34   4.86   0.71 o
   2   3   4   8.09   7.61   1.15 o
   3   3   4   1.34   1.98   0.27 o
   4   3   4   2.01   1.88   0.30 o
   5   3   4   2.94   3.81   0.42 o
   6   3   4   0.28   0.60   0.07 o
   7   3   4   0.28   0.56   0.07 o
   8   3   4   0.61   0.65   0.07 o
   9   3   4   1.17   1.02   0.10 o
  10   3   4   0.08   0.16   0.03 o
   1   4   4   1.87   1.49   0.20 o
   2   4   4  14.52  13.34   1.79 o
   3   4   4   6.42   6.35   0.87 o
   4   4   4   2.90   2.28   0.30 o
   5   4   4   1.08   1.95   0.30 o
   6   4   4   0.08   0.21   0.04 o
   7   4   4   0.81   0.88   0.09 o
   8   4   4   0.48   0.61   0.09 o
   9   4   4   0.35   0.34   0.04 o
  10   4   4   0.31   0.17   0.04 o
   2   5   4   2.91   2.95   0.41 o
   3   5   4   0.22   0.21   0.04 o
   4   5   4   0.83   0.64   0.11 o
   5   5   4   1.38   1.48   0.23 o
   6   5   4   1.36   0.93   0.13 o
   7   5   4   1.32   0.78   0.15 o
   9   5   4   0.08   0.35   0.07 o
  10   5   4   0.23   0.16   0.04 o
   3   6   4   0.99   0.80   0.11 o
   4   6   4   0.10   0.15   0.03 o
   5   6   4   0.19   0.23   0.05 o
   6   6   4   0.40   0.22   0.05 o
   4   7   4   0.50   0.95   0.20 o
   5   7   4   0.39   0.41   0.10 o
   1   0   5   1.61   4.14   0.56 o
   2   0   5  39.56  43.48   5.75 o
   3   0   5   1.79   1.77   0.23 o
   4   0   5   0.17   0.16   0.03 o
   5   0   5  12.04  10.76   1.05 o
   6   0   5   3.83   3.64   0.35 o
   7   0   5   0.30   0.58   0.06 o
   8   0   5   0.01   0.24   0.06 o
   9   0   5   0.07   0.15   0.02 o
  10   0   5   0.42   0.39   0.08 o
   0   1   5   5.05   4.75   0.63 o
   1   1   5  27.67  24.75   2.39 o
   2   1   5   3.37   2.98   0.29 o
   3   1   5   2.45   3.96   0.41 o
   4   1   5   4.57   5.39   0.44 o
   5   1   5   0.65   0.71   0.08 o
   6   1   5   0.25   0.70   0.06 o
   7   1   5   0.91   0.96   0.12 o
   8   1   5   1.35   1.41   0.11 o
   9   1   5   0.45   0.35   0.04 o
  10   1   5   0.26   0.28   0.05 o
  11   1   5   0.05   0.03   0.02 <
   0   2   5  17.91  18.04   2.46 o
   1   2   5  34.00  38.89   3.79 o
   2   2   5   0.30   0.44   0.06 o
   3   2   5  21.28  22.15   2.84 o
   4   2   5   3.67   4.26   0.36 o
   5   2   5   3.07   3.99   0.44 o
   6   2   5   3.89   3.71   0.28 o
   7   2   5   1.75   1.63   0.13 o
   8   2   5   1.05   1.02   0.10 o
   9   2   5   0.16   0.20   0.03 o
  10   2   5   0.37   0.44   0.05 o
   0   3   5  18.78  17.03   2.40 o
   1   3   5   1.79   1.86   0.21 o
   2   3   5  19.95  21.47   2.78 o
   3   3   5  12.78  13.34   1.70 o
   4   3   5  11.67  12.74   1.70 o
   5   3   5   2.98   2.27   0.31 o
   6   3   5   0.57   1.08   0.16 o
   7   3   5   1.09   0.98   0.09 o
   8   3   5   0.46   0.52   0.06 o
   9   3   5   0.02   0.11   0.02 o
  10   3   5   0.06   0.11   0.03 o
   0   4   5   0.05   0.22   0.04 o
   1   4   5   6.00   6.31   1.18 o
   2   4   5   7.40   7.39   0.96 o
   3   4   5   5.02   5.72   0.96 o
   4   4   5   3.12   2.29   0.33 o
   5   4   5   2.32   2.51   0.35 o
   6   4   5   2.25   2.53   0.34 o
   7   4   5   0.30   0.54   0.11 o
   8   4   5   0.04   0.13   0.02 o
   9   4   5   0.10   0.25   0.06 o
   1   5   5   2.78   3.43   0.58 o
   2   5   5   2.82   2.32   0.33 o
   3   5   5   1.87   1.57   0.21 o
   4   5   5   0.12   0.31   0.05 o
   5   5   5   1.31   0.95   0.14 o
   6   5   5   1.54   1.28   0.24 o
   9   5   5   0.14   0.12   0.04 <
   2   6   5   1.37   1.16   0.21 o
   3   6   5   0.09   0.91   0.17 o
   4   6   5   0.82   1.02   0.14 o
   5   6   5   0.20   0.26   0.06 o
   3   7   5   1.68   1.47   0.27 o
   4   7   5   0.68   0.66   0.13 o
   0   0   6  10.82   3.60   0.53 o
   1   0   6  23.90  25.83   3.47 o
   2   0   6   2.70   1.88   0.27 o
   3   0   6  12.35  10.77   1.42 o
   4   0   6   3.53   3.14   0.48 o
   5   0   6   0.16   0.18   0.03 o
   6   0   6   0.55   0.51   0.08 o
   7   0   6   0.63   1.09   0.11 o
   8   0   6   0.18   0.25   0.04 o
   9   0   6   0.05   0.07   0.02 o
  10   0   6   0.22   0.27   0.05 o
   0   1   6  11.73  14.08   1.84 o
   1   1   6   0.59   1.61   0.22 o
   2   1   6   9.81  11.24   1.09 o
   3   1   6   6.52   6.32   0.60 o
   4   1   6   6.63   6.83   0.60 o
   5   1   6   8.58   9.80   0.90 o
   6   1   6   1.10   1.06   0.10 o
   7   1   6   1.57   1.66   0.17 o
   8   1   6   0.15   0.30   0.03 o
   9   1   6   0.10   0.14   0.02 o
  10   1   6   0.33   0.29   0.06 o
   0   2   6 158.81 200.29  25.61 o
   1   2   6   1.25   1.95   0.25 o
   2   2   6  18.44  18.03   1.86 o
   3   2   6   6.04   7.74   0.97 o
   4   2   6   6.54   8.90   0.99 o
   5   2   6   0.86   0.81   0.07 o
   6   2   6   0.04   0.28   0.05 o
   7   2   6   0.43   0.63   0.07 o
   8   2   6   1.24   1.00   0.09 o
   9   2   6   0.46   0.49   0.07 o
  10   2   6   0.09   0.31   0.06 o
  11   2   6   0.08   0.11   0.03 o
   0   3   6   2.01   4.71   0.66 o
   1   3   6   1.88   2.76   0.44 o
   2   3   6  34.80  37.23   4.07 o
   3   3   6   0.08   2.30   0.37 o
   4   3   6   3.96   3.44   0.48 o
   5   3   6   1.74   3.01   0.43 o
   6   3   6   0.45   0.72   0.08 o
   7   3   6   0.24   0.57   0.10 o
   8   3   6   0.36   0.39   0.05 o
   9   3   6   0.04   0.12   0.02 o
  10   3   6   0.25   0.25   0.04 o
   0   4   6   5.67   6.86   0.89 o
   1   4   6   1.68   1.33   0.16 o
   2   4   6   1.13   1.04   0.14 o
   3   4   6   0.47   0.66   0.11 o
   4   4   6   2.76   1.94   0.28 o
   5   4   6   0.34   0.35   0.05 o
   6   4   6   1.14   1.97   0.29 o
   7   4   6   0.30   0.50   0.08 o
   8   4   6   0.04   0.14   0.03 o
   9   4   6   0.27   0.26   0.06 o
  10   4   6   0.17   0.14   0.03 o
   0   5   6   0.00   0.62   0.12 o
   1   5   6   3.99   2.54   0.33 o
   2   5   6   0.36   1.00   0.18 o
   3   5   6   1.96   1.79   0.28 o
   4   5   6   0.99   2.32   0.31 o
   5   5   6   0.92   0.60   0.09 o
   6   5   6   0.14   0.13   0.04 o
   1   6   6   0.79   0.82   0.15 o
   2   6   6   0.77   0.58   0.09 o
   3   6   6   0.16   1.90   0.40 o
   4   6   6   1.38   1.23   0.19 o
   5   6   6   0.79   0.86   0.16 o
   2   7   6   3.18   2.89   0.52 o
   3   7   6   0.90   0.62   0.09 o
   4   7   6   0.51   0.37   0.07 o
   1   0   7   2.49   2.57   0.39 o
   2   0   7   0.70   0.93   0.13 o
   3   0   7   1.47   1.80   0.25 o
   4   0   7   0.66   0.56   0.08 o
   5   0   7   0.78   1.06   0.14 o
   6   0   7   3.99   3.77   0.46 o
   7   0   7   1.45   1.42   0.13 o
   8   0   7   0.57   0.79   0.09 o
   9   0   7   0.55   0.45   0.08 o
   0   1   7   3.20   4.44   0.79 o
   1   1   7  32.99  35.42   3.48 o
   2   1   7   9.45   8.92   0.88 o
   3   1   7   1.27   1.51   0.16 o
   4   1   7   2.92   3.59   0.35 o
   5   1   7   3.30   4.07   0.37 o
   6   1   7   0.37   0.55   0.07 o
   7   1   7   0.25   0.34   0.03 o
   8   1   7   1.16   0.96   0.10 o
   9   1   7   0.19   0.18   0.03 o
  10   1   7   0.25   0.27   0.05 o
   0   2   7  15.09  14.47   1.90 o
   1   2   7   5.29   6.21   0.64 o
   2   2   7   5.61   5.40   0.52 o
   3   2   7   6.29   7.92   0.77 o
   4   2   7   3.80   4.59   0.41 o
   5   2   7   0.18   1.06   0.12 o
   6   2   7   1.63   1.60   0.15 o
   7   2   7   1.46   1.48   0.12 o
   8   2   7   0.81   0.73   0.09 o
   9   2   7   0.08   0.16   0.02 o
  10   2   7   0.29   0.34   0.07 o
   0   3   7  15.43  15.45   2.08 o
   1   3   7  11.78  11.06   1.06 o
   2   3   7   0.97   1.76   0.19 o
   3   3   7  12.22  10.73   1.46 o
   4   3   7   1.72   1.42   0.22 o
   5   3   7   3.33   4.43   0.63 o
   6   3   7   0.60   0.91   0.14 o
   7   3   7   0.37   0.41   0.05 o
   8   3   7   0.36   0.37   0.05 o
   9   3   7   0.08   0.12   0.03 o
  10   3   7   0.14   0.09   0.03 o
   0   4   7   2.93   3.10   0.46 o
   1   4   7  12.24  11.82   1.25 o
   2   4   7   7.19   8.73   1.15 o
   3   4   7   2.11   2.57   0.34 o
   4   4   7   1.90   2.63   0.34 o
   5   4   7   0.84   1.13   0.15 o
   6   4   7   0.77   0.78   0.13 o
   7   4   7   0.56   0.53   0.09 o
   8   4   7   0.45   0.41   0.09 o
   0   5   7   0.22   0.57   0.09 o
   1   5   7   6.27   4.59   0.60 o
   2   5   7   0.70   0.98   0.17 o
   3   5   7   2.01   1.39   0.19 o
   4   5   7   0.29   1.37   0.21 o
   5   5   7   0.54   1.25   0.17 o
   6   5   7   1.20   1.52   0.28 o
   0   6   7   2.17   2.29   0.43 o
   1   6   7   2.10   2.29   0.40 o
   2   6   7   0.59   1.28   0.21 o
   3   6   7   1.44   0.98   0.13 o
   4   6   7   0.17   0.22   0.04 o
   5   6   7   0.17   0.18   0.04 o
   1   7   7   0.29   0.70   0.14 o
   2   7   7   0.07   0.05   0.02 <
   3   7   7   0.29   0.24   0.04 o
   4   7   7   0.06   0.18   0.04 o
   2   8   7   0.26   0.23   0.05 o
   3   8   7   0.26   0.17   0.04 o
   0   0   8   0.12  23.57   3.43 o
   1   0   8   1.65   2.09   0.28 o
   2   0   8   8.26   6.19   0.82 o
   3   0   8   1.78   1.79   0.26 o
   4   0   8   5.09   5.39   0.72 o
   5   0   8   4.48   4.98   0.64 o
   6   0   8   1.42   1.17   0.16 o
   7   0   8   0.13   0.17   0.03 o
   8   0   8   1.15   1.11   0.15 o
   9   0   8   0.62   0.51   0.09 o
   0   1   8  36.91  43.05   5.48 o
   1   1   8  11.36  10.58   1.11 o
   2   1   8   0.26   0.47   0.08 o
   3   1   8  14.38  12.83   1.49 o
   4   1   8   2.25   2.51   0.26 o
   5   1   8   1.85   1.99   0.20 o
   6   1   8   0.15   0.44   0.04 o
   7   1   8   1.01   1.06   0.12 o
   8   1   8   0.13   0.17   0.02 o
   9   1   8   0.13   0.25   0.05 o
  10   1   8   0.23   0.28   0.05 o
   0   2   8   0.01   1.74   0.24 o
   1   2   8   0.88   0.96   0.11 o
   2   2   8   7.20   8.10   0.78 o
   3   2   8   5.80   6.41   0.61 o
   4   2   8   3.78   4.16   0.44 o
   5   2   8   2.71   2.46   0.21 o
   6   2   8   0.09   0.36   0.05 o
   7   2   8   1.17   1.27   0.14 o
   8   2   8   0.01   0.18   0.03 o
   9   2   8   0.02   0.05   0.02 <
  10   2   8   0.26   0.20   0.04 o
   0   3   8   2.92   5.88   0.83 o
   1   3   8   3.17   3.40   0.41 o
   2   3   8   5.97   4.89   0.53 o
   3   3   8   1.26   1.53   0.17 o
   4   3   8   2.06   2.07   0.27 o
   5   3   8   6.02   7.34   0.96 o
   6   3   8   0.34   0.54   0.06 o
   7   3   8   0.35   0.51   0.07 o
   8   3   8   0.35   0.90   0.17 o
   9   3   8   0.32   0.11   0.05 <
  10   3   8   0.05   0.13   0.03 o
   0   4   8   7.74   5.34   0.70 o
   1   4   8   2.15   2.02   0.23 o
   2   4   8   7.23   6.20   0.64 o
   3   4   8   3.36   4.04   0.59 o
   4   4   8   0.09   0.97   0.17 o
   5   4   8   0.89   1.12   0.18 o
   6   4   8   0.99   0.78   0.15 o
   7   4   8   0.66   0.57   0.12 o
   8   4   8   0.03   0.18   0.05 o
   0   5   8   0.75   0.73   0.10 o
   1   5   8   0.05   0.18   0.03 o
   2   5   8   0.76   0.61   0.09 o
   3   5   8   0.22   0.40   0.06 o
   4   5   8   1.85   1.40   0.20 o
   5   5   8   0.74   0.84   0.13 o
   6   5   8   0.58   0.70   0.13 o
   0   6   8   1.00   0.76   0.11 o
   1   6   8   1.61   1.49   0.21 o
   2   6   8   0.99   0.66   0.10 o
   3   6   8   0.38   0.35   0.05 o
   4   6   8   0.34   0.51   0.08 o
   5   6   8   0.04   0.17   0.04 o
   1   7   8   0.06   0.09   0.02 o
   2   7   8   0.39   0.56   0.11 o
   3   7   8   0.48   0.43   0.07 o
   4   7   8   0.09   0.17   0.04 o
   1   8   8   0.18   0.25   0.09 <
   2   8   8   1.45   1.31   0.24 o
   3   8   8   0.13   0.14   0.04 o
   1   0   9   0.89   1.32   0.22 o
   2   0   9   0.96   1.78   0.23 o
   3   0   9   3.12   6.01   0.84 o
   4   0   9   0.21   0.38   0.06 o
   5   0   9   2.05   2.13   0.28 o
   6   0   9   0.94   0.74   0.10 o
   7   0   9   0.16   0.14   0.03 o
   8   0   9   0.25   0.23   0.05 o
   9   0   9   0.24   0.26   0.05 o
   0   1   9   2.08   1.50   0.22 o
   1   1   9  13.12  12.65   1.29 o
   2   1   9   3.50   2.98   0.30 o
   3   1   9   1.43   1.24   0.13 o
   4   1   9   0.03   0.73   0.08 o
   5   1   9   3.08   2.89   0.32 o
   6   1   9   0.39   0.30   0.04 o
   7   1   9   1.00   1.07   0.14 o
   8   1   9   0.78   0.59   0.08 o
   9   1   9   0.12   0.15   0.03 o
   0   2   9  14.22  16.09   2.08 o
   1   2   9  14.24  13.21   1.28 o
   2   2   9   5.54   6.70   0.64 o
   3   2   9  15.11  15.01   1.44 o
   4   2   9   2.40   2.88   0.39 o
   5   2   9   0.68   0.83   0.09 o
   6   2   9   0.12   0.36   0.06 o
   7   2   9   0.01   0.24   0.03 o
   8   2   9   0.06   0.22   0.05 o
   9   2   9   0.26   0.33   0.07 o
  10   2   9   0.12   0.14   0.03 o
   0   3   9   4.67   8.10   1.10 o
   1   3   9  18.60  19.04   2.09 o
   2   3   9   3.37   3.12   0.33 o
   3   3   9   2.04   1.79   0.20 o
   4   3   9   2.37   3.48   0.39 o
   5   3   9   0.22   0.59   0.08 o
   6   3   9   0.61   0.66   0.07 o
   7   3   9   1.45   1.27   0.17 o
  10   3   9   0.22   0.24   0.05 o
   0   4   9   3.12   2.62   0.35 o
   1   4   9   0.04   2.25   0.46 o
   2   4   9   0.94   0.83   0.10 o
   3   4   9   0.47   1.22   0.17 o
   4   4   9   0.05   0.63   0.09 o
   5   4   9   0.98   0.93   0.13 o
   6   4   9   2.23   2.33   0.42 o
   7   4   9   0.18   0.10   0.04 <
   0   5   9   1.06   1.13   0.17 o
   1   5   9   2.77   3.67   0.63 o
   2   5   9   0.48   0.93   0.13 o
   3   5   9   0.29   0.27   0.05 o
   4   5   9   0.24   0.22   0.04 o
   5   5   9   0.23   0.23   0.05 o
   0   6   9   0.12   0.41   0.07 o
   1   6   9   0.01   0.14   0.03 o
   2   6   9   0.23   0.29   0.05 o
   3   6   9   0.47   0.50   0.07 o
   4   6   9   0.57   0.44   0.09 o
   0   7   9   0.37   0.39   0.06 o
   1   7   9   1.11   1.18   0.23 o
   2   7   9   0.12   0.18   0.04 o
   3   7   9   0.18   0.40   0.08 o
   4   7   9   0.15   0.19   0.05 o
   1   8   9   0.65   0.60   0.09 o
   2   8   9   0.10   0.12   0.04 o
   0   0  10   0.26   0.68   0.13 o
   1   0  10   3.70   3.32   0.44 o
   2   0  10   2.10   2.61   0.36 o
   3   0  10   1.06   2.03   0.26 o
   4   0  10   2.10   3.41   0.44 o
   5   0  10   0.41   0.53   0.08 o
   6   0  10   0.54   0.64   0.10 o
   7   0  10   0.24   0.38   0.08 o
   8   0  10   0.09   0.10   0.02 o
   0   1  10   1.92   2.58   0.36 o
   1   1  10   7.72   7.11   0.79 o
   2   1  10   2.13   2.54   0.33 o
   3   1  10   2.65   2.73   0.28 o
   4   1  10   0.61   0.57   0.07 o
   5   1  10   0.20   0.43   0.05 o
   6   1  10   0.16   0.33   0.05 o
   7   1  10   0.28   0.32   0.04 o
   8   1  10   0.40   0.48   0.09 o
   9   1  10   0.29   0.30   0.06 o
   0   2  10  16.11  13.32   1.83 o
   1   2  10   0.76   0.93   0.10 o
   2   2  10   0.08   0.30   0.06 o
   3   2  10   8.72   8.45   0.86 o
   4   2  10   6.05   4.21   0.45 o
   5   2  10   3.95   3.56   0.44 o
   6   2  10   0.46   0.36   0.04 o
   7   2  10   0.06   0.27   0.05 o
   0   3  10   1.27   1.48   0.21 o
   1   3  10   0.94   1.20   0.12 o
   2   3  10  10.42   9.52   0.94 o
   3   3  10   0.43   0.54   0.06 o
   4   3  10   0.76   1.53   0.20 o
   5   3  10   2.37   2.54   0.25 o
   6   3  10   0.49   0.49   0.07 o
   7   3  10   0.54   0.25   0.06 o
   0   4  10   3.49   4.08   0.65 o
   1   4  10   1.12   1.19   0.17 o
   2   4  10   1.42   1.58   0.23 o
   3   4  10   0.24   0.50   0.08 o
   4   4  10   0.95   0.84   0.09 o
   5   4  10   0.41   0.50   0.07 o
   6   4  10   0.56   0.69   0.13 o
   0   5  10   0.58   0.32   0.05 o
   1   5  10   0.68   0.68   0.11 o
   2   5  10   0.05   0.24   0.03 o
   3   5  10   0.80   1.02   0.15 o
   4   5  10   1.92   1.95   0.26 o
   5   5  10   0.11   0.48   0.10 o
   0   6  10   0.75   0.77   0.12 o
   1   6  10   0.11   0.31   0.04 o
   2   6  10   1.16   1.66   0.27 o
   3   6  10   0.00   0.28   0.05 o
   4   6  10   0.36   0.63   0.12 o
   0   7  10   0.76   0.88   0.12 o
   1   7  10   0.22   0.24   0.04 o
   2   7  10   1.29   1.46   0.19 o
   3   7  10   0.04   0.08   0.03 <
   0   8  10   0.15   0.22   0.05 o
   1   8  10   0.10   0.10   0.02 o
   2   8  10   0.19   0.21   0.05 o
   1   0  11   3.11   2.81   0.40 o
   2   0  11   4.16   5.06   0.66 o
   3   0  11   4.19   4.20   0.57 o
   4   0  11   2.87   2.72   0.37 o
   5   0  11   0.58   0.52   0.08 o
   6   0  11   2.31   2.26   0.32 o
   7   0  11   0.71   0.84   0.17 o
   0   1  11   7.00   7.97   1.16 o
   1   1  11   0.37   0.90   0.13 o
   2   1  11   4.92   4.04   0.44 o
   3   1  11   0.43   0.82   0.09 o
   4   1  11   1.50   1.49   0.15 o
   5   1  11   1.18   1.12   0.11 o
   6   1  11   0.44   0.28   0.04 o
   7   1  11   0.21   0.38   0.08 o
   0   2  11   0.06   0.16   0.04 o
   1   2  11   0.37   1.40   0.24 o
   2   2  11   2.09   1.67   0.16 o
   3   2  11   0.58   1.06   0.13 o
   4   2  11   1.49   1.36   0.16 o
   5   2  11   0.98   0.88   0.09 o
   6   2  11   1.53   1.26   0.17 o
   7   2  11   1.33   1.14   0.21 o
   0   3  11   7.48   7.67   1.00 o
   1   3  11   2.65   2.16   0.26 o
   2   3  11   1.59   1.73   0.17 o
   3   3  11   3.36   3.08   0.30 o
   4   3  11   0.74   0.96   0.10 o
   5   3  11   0.34   0.76   0.12 o
   6   3  11   1.06   0.89   0.12 o
   0   4  11   0.80   0.61   0.09 o
   1   4  11  10.45   9.21   0.95 o
   2   4  11   0.70   0.83   0.13 o
   3   4  11   0.93   1.74   0.25 o
   4   4  11   0.33   0.73   0.09 o
   5   4  11   0.05   0.40   0.08 o
   0   5  11   0.52   0.54   0.08 o
   1   5  11   1.84   2.43   0.43 o
   2   5  11   0.21   0.29   0.05 o
   3   5  11   1.12   0.97   0.10 o
   4   5  11   0.42   0.48   0.07 o
   5   5  11   0.14   0.25   0.05 o
   0   6  11   0.06   0.11   0.03 o
   1   6  11   0.20   0.58   0.13 o
   2   6  11   0.11   0.30   0.05 o
   3   6  11   0.03   0.22   0.03 o
   4   6  11   0.19   0.30   0.06 o
   0   7  11   0.82   0.55   0.08 o
   1   7  11   0.23   0.28   0.04 o
   2   7  11   0.30   0.22   0.04 o
   3   7  11   0.03   0.54   0.11 o
   0   8  11   0.15   0.24   0.04 o
   1   8  11   0.06   0.14   0.03 o
   2   8  11   0.12   0.12   0.03 o
   0   9  11   0.04   0.09   0.03 o
   1   9  11   0.21   0.22   0.05 o
   0   0  12   9.69   7.60   1.25 o
   1   0  12   2.26   2.05   0.30 o
   2   0  12   1.05   1.30   0.18 o
   3   0  12   4.05   3.69   0.48 o
   4   0  12   1.52   0.95   0.13 o
   5   0  12   0.08   0.13   0.03 o
   6   0  12   0.31   0.22   0.05 o
   0   1  12   2.07   1.50   0.22 o
   1   1  12   0.51   0.55   0.06 o
   2   1  12   4.12   2.57   0.27 o
   3   1  12   1.06   1.12   0.15 o
   4   1  12   3.46   2.69   0.31 o
   5   1  12   0.78   0.61   0.09 o
   6   1  12   0.64   0.53   0.09 o
   0   2  12   0.93   0.64   0.09 o
   1   2  12   1.49   1.05   0.12 o
   2   2  12   2.16   2.42   0.32 o
   3   2  12   1.81   1.85   0.19 o
   4   2  12   0.35   0.27   0.04 o
   5   2  12   0.25   0.36   0.05 o
   6   2  12   0.07   0.21   0.04 o
   0   3  12   0.91   0.94   0.13 o
   1   3  12   2.01   1.47   0.17 o
   2   3  12   2.51   2.16   0.21 o
   3   3  12   0.40   0.64   0.07 o
   4   3  12   0.66   0.87   0.12 o
   5   3  12   2.11   2.07   0.24 o
   0   4  12   4.10   3.13   0.41 o
   1   4  12   1.23   1.97   0.21 o
   2   4  12   0.65   2.62   0.33 o
   3   4  12   0.95   0.89   0.13 o
   4   4  12   1.39   1.51   0.17 o
   5   4  12   0.15   0.26   0.05 o
   0   5  12   0.01   0.25   0.05 o
   1   5  12   0.17   0.47   0.07 o
   2   5  12   1.94   1.52   0.18 o
   3   5  12   0.32   0.54   0.08 o
   4   5  12   0.73   0.89   0.12 o
   0   6  12   0.93   0.91   0.13 o
   1   6  12   0.16   0.26   0.03 o
   2   6  12   0.34   0.26   0.04 o
   3   6  12   0.18   0.32   0.04 o
   4   6  12   0.20   0.19   0.04 o
   0   7  12   0.08   0.21   0.03 o
   1   7  12   0.02   0.09   0.02 o
   2   7  12   0.46   0.42   0.05 o
   3   7  12   0.06   0.20   0.05 o
   0   8  12   0.04   0.10   0.02 o
   1   8  12   0.08   0.14   0.03 o
   2   8  12   0.14   0.14   0.04 o
   0   9  12   0.02   0.06   0.02 o
   1   9  12   0.01   0.10   0.02 o
   1   0  13   1.06   1.34   0.20 o
   2   0  13   0.22   0.48   0.07 o
   3   0  13   4.05   4.23   0.63 o
   4   0  13   0.61   0.33   0.06 o
   5   0  13   1.83   1.61   0.22 o
   6   0  13   0.00   0.21   0.05 o
   0   1  13   1.35   1.71   0.27 o
   1   1  13   5.42   4.62   0.43 o
   2   1  13   4.09   3.19   0.39 o
   3   1  13   1.18   1.03   0.11 o
   4   1  13   0.69   0.65   0.07 o
   5   1  13   0.92   0.71   0.08 o
   0   2  13   6.65   5.19   0.72 o
   1   2  13   1.97   2.63   0.34 o
   2   2  13   1.93   1.85   0.19 o
   3   2  13   1.10   1.03   0.13 o
   4   2  13   0.01   0.31   0.05 o
   5   2  13   0.03   0.09   0.03 o
   0   3  13   0.29   0.26   0.04 o
   1   3  13   2.35   2.00   0.20 o
   2   3  13   0.39   0.59   0.10 o
   3   3  13   0.23   0.23   0.03 o
   4   3  13   1.97   1.79   0.20 o
   5   3  13   0.17   0.22   0.04 o
   0   4  13   0.73   0.70   0.10 o
   1   4  13   0.81   0.82   0.13 o
   2   4  13   0.14   0.14   0.03 o
   3   4  13   0.43   0.55   0.10 o
   4   4  13   0.38   0.35   0.05 o
   5   4  13   0.15   0.14   0.03 o
   0   5  13   0.09   0.32   0.05 o
   1   5  13   0.38   0.47   0.06 o
   2   5  13   0.05   0.18   0.03 o
   3   5  13   0.22   0.39   0.05 o
   4   5  13   0.20   0.27   0.05 o
   0   6  13   0.56   0.40   0.06 o
   1   6  13   1.32   1.16   0.14 o
   2   6  13   0.14   0.40   0.08 o
   3   6  13   0.07   0.21   0.05 o
   4   6  13   0.05   0.07   0.02 o
   0   7  13   0.00   0.07   0.02 o
   1   7  13   0.11   0.24   0.03 o
   2   7  13   0.09   0.15   0.03 o
   3   7  13   0.16   0.17   0.04 o
   0   8  13   0.18   0.26   0.04 o
   1   8  13   0.15   0.15   0.02 o
   2   8  13   0.01   0.05   0.01 o
   0   9  13   0.01   0.10   0.03 o
   1   9  13   0.13   0.19   0.03 o
   0   0  14   1.18   2.96   0.55 o
   1   0  14   0.76   0.81   0.11 o
   2   0  14   0.49   0.51   0.08 o
   3   0  14   0.36   0.38   0.06 o
   4   0  14   1.79   1.79   0.24 o
   5   0  14   0.00   0.63   0.12 o
   0   1  14   0.15   0.38   0.07 o
   1   1  14   0.64   0.51   0.06 o
   2   1  14   1.46   1.09   0.11 o
   3   1  14   1.97   1.76   0.22 o
   4   1  14   0.81   0.81   0.09 o
   5   1  14   0.58   0.67   0.10 o
   0   2  14   0.35   0.60   0.09 o
   1   2  14   2.09   1.62   0.22 o
   2   2  14   0.97   0.98   0.11 o
   3   2  14   0.40   0.47   0.05 o
   4   2  14   0.19   0.39   0.06 o
   5   2  14   1.19   0.95   0.14 o
   0   3  14   0.01   0.12   0.02 o
   1   3  14   0.87   0.80   0.10 o
   2   3  14   0.01   0.31   0.07 o
   3   3  14   0.35   0.37   0.06 o
   4   3  14   0.26   0.60   0.10 o
   5   3  14   0.38   0.49   0.09 o
   0   4  14   0.06   0.29   0.04 o
   1   4  14   0.53   0.59   0.07 o
   2   4  14   0.14   0.34   0.05 o
   3   4  14   0.33   0.42   0.05 o
   4   4  14   0.11   0.11   0.02 o
   0   5  14   0.27   0.63   0.09 o
   1   5  14   0.12   0.16   0.02 o
   2   5  14   0.04   0.67   0.13 o
   3   5  14   0.33   0.52   0.06 o
   4   5  14   0.84   0.95   0.15 o
   0   6  14   0.13   0.27   0.04 o
   1   6  14   0.39   0.35   0.05 o
   2   6  14   0.78   0.99   0.11 o
   3   6  14   0.23   0.35   0.07 o
   0   7  14   0.10   0.12   0.03 o
   1   7  14   0.15   0.18   0.02 o
   2   7  14   0.08   0.11   0.02 o
   3   7  14   0.28   0.25   0.05 o
   0   8  14   0.00   0.06   0.02 o
   1   8  14   0.02   0.12   0.03 o
   2   8  14   0.16   0.18   0.04 o
   0   9  14   0.21   0.17   0.04 o
   1   9  14   0.05  -0.01   0.02 <
   1   0  15   1.46   1.35   0.21 o
   2   0  15   3.11   2.77   0.36 o
   3   0  15   1.87   1.37   0.21 o
   4   0  15   0.65   0.81   0.12 o
   0   1  15   2.35   1.82   0.24 o
   1   1  15   1.82   1.63   0.20 o
   2   1  15   0.70   1.09   0.15 o
   3   1  15   0.59   0.50   0.07 o
   4   1  15   0.00   0.10   0.02 o
   0   2  15   1.44   1.20   0.16 o
   1   2  15   0.41   0.50   0.06 o
   2   2  15   0.73   0.79   0.11 o
   3   2  15   0.43   0.36   0.05 o
   4   2  15   0.17   0.39   0.07 o
   0   3  15   0.40   0.44   0.08 o
   1   3  15   0.06   0.13   0.02 o
   2   3  15   0.17   0.33   0.05 o
   3   3  15   0.17   0.25   0.03 o
   4   3  15   0.47   0.54   0.08 o
   0   4  15   0.35   0.53   0.08 o
   1   4  15   0.83   0.63   0.07 o
   2   4  15   0.13   0.42   0.07 o
   3   4  15   0.87   0.69   0.08 o
   4   4  15   0.30   0.40   0.06 o
   0   5  15   0.08   0.22   0.05 o
   1   5  15   2.08   1.80   0.23 o
   2   5  15   0.03   0.32   0.04 o
   3   5  15   0.13   0.29   0.06 o
   0   6  15   0.23   0.23   0.04 o
   1   6  15   0.09   0.28   0.05 o
   2   6  15   0.05   0.13   0.03 o
   3   6  15   0.23   0.33   0.05 o
   0   7  15   0.17   0.13   0.03 o
   1   7  15   0.08   0.11   0.02 o
   2   7  15   0.14   0.12   0.03 o
   0   8  15   0.01   0.02   0.01 <
   1   8  15   0.13   0.15   0.03 o
   2   8  15   0.06   0.04   0.02 <
   0   9  15   0.01   0.08   0.02 o
   1   9  15   0.01   0.08   0.02 o
   0   0  16   0.11   0.14   0.05 <
   1   0  16   0.05   0.12   0.04 o
   2   0  16   0.29   0.37   0.06 o
   3   0  16   2.18   1.46   0.20 o
   4   0  16   1.11   1.08   0.20 o
   0   1  16   0.45   0.36   0.06 o
   1   1  16   0.91   0.59   0.07 o
   2   1  16   0.21   0.67   0.10 o
   3   1  16   0.12   0.18   0.03 o
   4   1  16   0.14   0.29   0.05 o
   0   2  16   0.29   0.55   0.09 o
   1   2  16   0.12   0.18   0.03 o
   2   2  16   0.91   0.76   0.10 o
   3   2  16   0.00   0.15   0.03 o
   4   2  16   0.14   0.22   0.05 o
   0   3  16   0.74   0.70   0.10 o
   1   3  16   0.60   0.49   0.06 o
   2   3  16   0.26   0.39   0.05 o
   3   3  16   0.01   0.14   0.03 o
   4   3  16   0.12   0.49   0.11 o
   0   4  16   0.57   0.77   0.11 o
   1   4  16   0.56   0.50   0.09 o
   2   4  16   0.08   0.24   0.05 o
   3   4  16   0.12   0.20   0.04 o
   0   5  16   0.07   0.10   0.02 o
   1   5  16   0.40   0.46   0.06 o
   2   5  16   0.41   0.46   0.07 o
   3   5  16   0.37   0.37   0.06 o
   0   6  16   0.05   0.30   0.06 o
   1   6  16   0.06   0.22   0.04 o
   2   6  16   0.04   0.14   0.02 o
   0   7  16   0.00   0.07   0.02 o
   1   7  16   0.06   0.10   0.02 o
   2   7  16   0.15   0.21   0.04 o
   0   8  16   0.20   0.26   0.05 o
   1   8  16   0.02   0.11   0.02 o
   0   9  16   0.01   0.02   0.02 <
   1   0  17   0.00   0.07   0.03 <
   2   0  17   0.94   0.63   0.10 o
   3   0  17   0.31   0.43   0.09 o
   0   1  17   0.60   0.63   0.10 o
   1   1  17   0.29   0.25   0.03 o
   2   1  17   0.79   0.88   0.12 o
   3   1  17   0.26   0.33   0.06 o
   0   2  17   0.31   0.35   0.05 o
   1   2  17   0.13   0.28   0.05 o
   2   2  17   0.00   0.12   0.02 o
   3   2  17   0.11   0.12   0.03 o
   4   2  17   0.26   0.15   0.05 <
   0   3  17   0.54   0.32   0.05 o
   1   3  17   0.10   0.16   0.02 o
   2   3  17   0.21   0.25   0.03 o
   3   3  17   0.03   0.20   0.05 o
   0   4  17   0.06   0.05   0.02 o
   1   4  17   0.10   0.32   0.05 o
   2   4  17   0.21   0.15   0.02 o
   3   4  17   0.01   0.03   0.01 <
   0   5  17   0.11   0.16   0.03 o
   1   5  17   0.04   0.10   0.02 o
   2   5  17   0.22   0.22   0.05 o
   0   6  17   0.06   0.05   0.01 o
   1   6  17   0.38   0.63   0.08 o
   2   6  17   0.09   0.24   0.04 o
   0   7  17   0.01   0.08   0.02 o
   1   7  17   0.20   0.22   0.03 o
   0   8  17   0.04   0.11   0.03 o
   1   8  17   0.07   0.14   0.02 o
   0   0  18   2.10   1.50   0.28 o
   1   0  18   0.39   0.30   0.05 o
   2   0  18   0.18   0.22   0.04 o
   3   0  18   0.16   0.24   0.06 o
   0   1  18   0.01   0.12   0.03 o
   1   1  18   0.25   0.27   0.04 o
   2   1  18   1.05   0.79   0.10 o
   3   1  18   0.12   0.18   0.04 o
   0   2  18   0.30   0.27   0.05 o
   1   2  18   0.14   0.47   0.07 o
   2   2  18   0.05   0.11   0.02 o
   3   2  18   0.02   0.06   0.02 o
   4   2  18   0.21   0.13   0.04 o
   0   3  18   0.03   0.06   0.02 o
   1   3  18   0.44   0.39   0.06 o
   2   3  18   0.07   0.09   0.02 o
   3   3  18   0.01   0.09   0.02 o
   0   4  18   0.02   0.06   0.02 o
   1   4  18   0.12   0.37   0.07 o
   2   4  18   0.03   0.11   0.02 o
   0   5  18   0.01   0.19   0.03 o
   1   5  18   0.14   0.14   0.02 o
   2   5  18   0.11   0.15   0.03 o
   0   6  18   0.09   0.32   0.06 o
   1   6  18   0.32   0.30   0.04 o
   2   6  18   0.03   0.17   0.04 o
   0   7  18   0.02   0.11   0.03 o
   1   7  18   0.13   0.13   0.02 o
   0   8  18   0.00   0.05   0.02 <
   1   0  19   0.07   0.15   0.04 o
   2   0  19   0.84   0.71   0.14 o
   0   1  19   0.37   0.37   0.06 o
   1   1  19   0.10   0.14   0.02 o
   2   1  19   0.20   0.24   0.03 o
   0   2  19   0.21   0.24   0.04 o
   1   2  19   0.12   0.21   0.03 o
   2   2  19   0.01   0.09   0.02 o
   3   2  19   0.24   0.18   0.04 o
   0   3  19   0.06   0.12   0.02 o
   1   3  19   0.08   0.12   0.02 o
   2   3  19   0.07   0.11   0.03 o
   3   3  19   0.03   0.14   0.03 o
   0   4  19   0.09   0.14   0.03 o
   1   4  19   0.18   0.20   0.03 o
   2   4  19   0.06   0.10   0.02 o
   0   5  19   0.00   0.05   0.02 <
   1   5  19   0.22   0.34   0.06 o
   2   5  19   0.12   0.21   0.05 o
   0   6  19   0.00   0.04   0.02 <
   1   6  19   0.08   0.14   0.03 o
   0   7  19   0.05   0.04   0.02 <
   1   7  19   0.09   0.17   0.04 o
   0   0  20   0.03   0.05   0.03 <
   1   0  20   0.27   0.19   0.04 o
   2   0  20   0.00   0.04   0.02 <
   0   1  20   0.24   0.24   0.04 o
   1   1  20   0.07   0.12   0.02 o
   2   1  20   0.04   0.06   0.02 <
   0   2  20   0.02   0.13   0.03 o
   1   2  20   0.37   0.37   0.04 o
   2   2  20   0.17   0.26   0.04 o
   3   2  20   0.06   0.06   0.02 <
   0   3  20   0.11   0.06   0.02 o
   1   3  20   0.03   0.10   0.01 o
   2   3  20   0.06   0.13   0.03 o
   0   4  20   0.00   0.04   0.01 <
   1   4  20   0.20   0.21   0.03 o
   2   4  20   0.02   0.04   0.01 o
   0   5  20   0.01  -0.00   0.02 <
   1   5  20   0.17   0.24   0.04 o
   0   6  20   0.00   0.11   0.03 o
   1   6  20   0.03   0.03   0.02 <
   1   0  21   0.01   0.00   0.02 <
   0   1  21   0.02   0.10   0.03 o
   1   1  21   0.00   0.05   0.02 o
   2   1  21   0.13   0.14   0.04 o
   0   2  21   0.03   0.09   0.02 o
   1   2  21   0.11   0.17   0.03 o
   2   2  21   0.09   0.09   0.03 o
   0   3  21   0.09   0.14   0.03 o
   1   3  21   0.24   0.22   0.04 o
   2   3  21   0.01   0.05   0.02 <
   0   4  21   0.03   0.08   0.02 o
   1   4  21   0.03   0.04   0.01 <
   0   5  21   0.00   0.03   0.02 <
   1   5  21   0.01   0.08   0.02 o
   0   6  21   0.03   0.04   0.02 <
   1   6  21   0.03   0.00   0.01 <
   0   0  22   0.37   0.28   0.06 o
   0   1  22   0.03   0.03   0.02 <
   1   1  22   0.16   0.14   0.03 o
   2   1  22   0.13   0.16   0.04 o
   0   2  22   0.09   0.18   0.03 o
   1   2  22   0.12   0.11   0.02 o
   2   2  22   0.02   0.02   0.02 <
   0   3  22   0.01   0.06   0.02 o
   1   3  22   0.22   0.32   0.05 o
   0   4  22   0.00   0.04   0.02 <
   1   4  22   0.08   0.08   0.02 o
   0   5  22   0.03   0.06   0.02 <
   0   1  23   0.02   0.07   0.03 <
   1   1  23   0.03  -0.00   0.02 <
   2   1  23   0.14   0.10   0.04 <
   0   2  23   0.03   0.09   0.03 o
   1   2  23   0.01   0.02   0.02 <
   0   3  23   0.00   0.07   0.02 <
   1   3  23   0.03   0.21   0.04 o
   0   4  23   0.04   0.03   0.02 <
   1   1  24   0.06   0.00   0.02 <
   0   2  24   0.05   0.08   0.03 <
   1   2  24   0.09   0.13   0.03 o
