# Supplementary material for: Optimal estimated standard uncertainties of reflection intensities for kinematical refinement from 3D electron diffraction data
Source: Acta Crystallogr A Found Adv. 2023 Aug 14;79(Pt 5):427–39. doi: 10.1107/S2053273323005053 (PMC10483590; doi:10.1107/S2053273323005053)
Supplement: Supplementary file 10 [file a-79-00427-natrolite_model0sup10.hkl]

#
# h,k,l, Fc-squared, Fo-squared, sigma(Fo-squared) and status flag
#
data_natrolite_model0
_shelx_title                             'UC from cif pets'
_shelx_refln_list_code                   4
_shelx_F_calc_maximum                    97.37
_exptl_crystal_F_000                     517.84
_reflns_d_resolution_high                0.6253

loop_
 _symmetry_equiv_pos_as_xyz
 'x, y, z'
 '-x, -y, z'
 'x+1/4, -y+1/4, z+1/4'
 '-x+1/4, y+1/4, z+1/4'
 'x, y+1/2, z+1/2'
 '-x, -y+1/2, z+1/2'
 'x+1/4, -y+3/4, z+3/4'
 '-x+1/4, y+3/4, z+3/4'
 'x+1/2, y, z+1/2'
 '-x+1/2, -y, z+1/2'
 'x+3/4, -y+1/4, z+3/4'
 '-x+3/4, y+1/4, z+3/4'
 'x+1/2, y+1/2, z'
 '-x+1/2, -y+1/2, z'
 'x+3/4, -y+3/4, z+1/4'
 '-x+3/4, y+3/4, z+1/4'

_cell_length_a                           18.2872
_cell_length_b                           18.666
_cell_length_c                           6.6222
_cell_angle_alpha                        90
_cell_angle_beta                         90
_cell_angle_gamma                        90

_shelx_F_squared_multiplier              1.000

loop_
 _refln_index_h
 _refln_index_k
 _refln_index_l
 _refln_F_squared_calc
 _refln_F_squared_meas
 _refln_F_squared_sigma
 _refln_observed_status
   4   0   0 3371.94 3363.15   18.40 o
   8   0   0 1717.83 1094.20   12.29 o
  12   0   0  117.04  609.03    9.56 o
  16   0   0  488.51  360.27    9.62 o
  20   0   0  101.27  159.58    8.85 o
  24   0   0    0.06   53.43    7.53 o
  28   0   0   56.38   33.29    7.32 o
   2   2   0 4217.03 7239.02   15.32 o
   4   2   0 2138.90 2997.03    9.36 o
   6   2   0  489.69  714.49    4.66 o
   8   2   0  610.47  627.12    4.35 o
  10   2   0 2440.22 2342.34    8.92 o
  12   2   0    5.00   22.10    2.02 o
  14   2   0   73.14   60.62    2.81 o
  16   2   0   41.82   56.05    3.21 o
  18   2   0   25.67   33.62    3.44 o
  20   2   0    7.27   16.77    3.48 o
  22   2   0  108.28  109.85    4.75 o
  24   2   0   38.43   19.78    3.73 o
  26   2   0   12.52    7.51    3.46 <
  28   2   0    9.15    9.84    3.91 <
   2   4   0 3164.01 4631.40   16.63 o
   4   4   0  762.55 1103.48    5.73 o
   6   4   0  217.81  478.85    3.49 o
   8   4   0  428.74  326.62    3.75 o
  10   4   0 3206.78 3737.05   13.30 o
  12   4   0 1302.60 1492.65    8.56 o
  14   4   0  386.24  362.18    4.58 o
  16   4   0   12.19    8.26    2.14 o
  18   4   0   28.18   45.76    2.81 o
  20   4   0   15.59    5.02    2.14 <
  22   4   0   41.61   39.87    3.13 o
  24   4   0   45.35   35.68    3.27 o
  26   4   0    8.88    5.81    2.83 <
  28   4   0    0.20    3.00    2.80 <
   2   6   0  169.96  169.92    5.35 o
   4   6   0  160.02  311.96    4.47 o
   6   6   0 1152.73  576.15    5.22 o
   8   6   0    0.33    6.95    1.61 o
  10   6   0  544.14  646.38    5.07 o
  12   6   0  124.30  244.45    3.94 o
  14   6   0 1322.67 1533.69    9.10 o
  16   6   0    1.37   21.58    3.09 o
  18   6   0  191.48  218.79    4.76 o
  20   6   0   44.34   52.16    3.49 o
  22   6   0   18.84   13.91    2.98 o
  24   6   0    6.69   11.23    3.02 o
  26   6   0   13.05    6.31    2.86 <
  28   6   0    5.81    7.46    2.90 <
   2   8   0  308.60  305.09    7.43 o
   4   8   0  204.55  143.94    4.67 o
   6   8   0   20.50   41.94    2.96 o
   8   8   0  285.45  323.67    4.22 o
  10   8   0   94.48   87.74    2.83 o
  12   8   0    6.86    8.76    2.02 o
  14   8   0   31.49   65.14    3.13 o
  16   8   0   59.20   43.85    3.14 o
  18   8   0    9.90   10.03    2.74 o
  20   8   0   18.74   15.04    3.34 o
  22   8   0    2.43    4.75    2.93 <
  24   8   0   36.13   49.45    4.23 o
  26   8   0    6.03   -1.03    2.16 <
  28   8   0    2.71    3.79    2.88 <
   2  10   0 1690.01 1934.39   17.99 o
   4  10   0 2391.72 2628.30   16.02 o
   6  10   0  234.66  200.55    4.85 o
   8  10   0  146.35  136.87    3.96 o
  10  10   0  961.56 1223.84    8.01 o
  12  10   0    0.37    9.61    2.23 o
  14  10   0    4.98    6.81    2.11 o
  16  10   0   21.52   48.67    3.08 o
  18  10   0    5.86   13.14    2.73 o
  20  10   0    1.38    5.49    2.66 <
  22  10   0    7.01    3.41    2.73 <
  24  10   0   15.91   90.52    4.59 o
  26  10   0  101.65   93.69    5.25 o
   2  12   0   41.24   46.60    7.49 o
   4  12   0  827.67  794.88   10.44 o
   6  12   0   27.86   49.12    4.53 o
   8  12   0    8.18   18.89    3.36 o
  10  12   0    0.85    5.15    2.52 <
  12  12   0   82.27   69.48    3.61 o
  14  12   0    0.87    3.64    2.09 <
  16  12   0  107.17  104.42    3.62 o
  18  12   0    3.07    4.03    2.25 <
  20  12   0    3.67   18.51    3.17 o
  22  12   0   13.42   16.03    3.29 o
  24  12   0   41.56   43.07    4.26 o
  26  12   0    5.96    7.94    3.41 <
   2  14   0   11.09   49.57    8.12 o
   4  14   0  113.86  144.17    6.99 o
   6  14   0  883.80 1012.69   11.65 o
   8  14   0    0.00    8.39    3.38 <
  10  14   0    2.90    0.58    2.35 <
  12  14   0   61.81   63.74    4.04 o
  14  14   0   19.48   35.27    3.58 o
  16  14   0    2.57    5.32    2.40 <
  18  14   0    3.80    4.46    2.45 <
  20  14   0   19.06   18.06    3.10 o
  22  14   0    7.82    6.33    2.81 <
  24  14   0    0.00    4.05    2.85 <
   2  16   0    1.19   -0.94    6.14 <
   4  16   0   12.69   16.79    5.93 <
   6  16   0    1.75    9.06    4.48 <
   8  16   0    8.23    4.18    3.67 <
  10  16   0    5.19   35.14    4.44 o
  12  16   0   80.32   80.06    4.77 o
  14  16   0    6.11    4.13    2.78 <
  16  16   0  159.46  173.68    5.31 o
  18  16   0   13.32   17.04    3.34 o
  20  16   0   12.59    6.65    2.88 <
  22  16   0    0.10   -0.26    2.11 <
  24  16   0    2.32    1.39    2.42 <
   2  18   0    1.36    3.14    6.55 <
   4  18   0   39.82   49.88    8.22 o
   6  18   0   88.77  118.79    7.59 o
   8  18   0    3.26    4.58    4.15 <
  10  18   0    2.63    2.01    3.17 <
  12  18   0    1.96    0.26    2.95 <
  14  18   0    1.37   11.87    3.72 o
  16  18   0    0.27    5.61    3.12 <
  18  18   0    0.05    8.99    3.36 <
  20  18   0    0.21    1.80    2.54 <
  22  18   0    0.00    1.61    2.35 <
   2  20   0    2.65   15.42    9.33 <
   4  20   0    6.21   13.79    7.36 <
   6  20   0   31.95   22.90    6.26 o
   8  20   0    1.90    8.75    4.96 <
  10  20   0    0.01    2.59    3.79 <
  12  20   0    1.51   10.57    4.08 <
  14  20   0    6.18   12.23    4.25 <
  16  20   0    0.71   -1.41    2.66 <
  18  20   0    1.61    1.13    2.71 <
  20  20   0    5.75   27.60    4.39 o
   2  22   0   24.97   27.57   14.42 <
   4  22   0    8.02   11.83    7.89 <
   6  22   0    1.71    6.95    5.92 <
   8  22   0    0.01    5.90    4.84 <
  10  22   0    0.01   -0.60    3.55 <
  12  22   0    3.91    4.08    4.20 <
  14  22   0    3.77    0.67    3.48 <
  16  22   0    0.10   -1.82    2.92 <
  18  22   0    0.16    1.10    3.09 <
   2  24   0    0.59    5.99   12.37 <
   4  24   0    1.19    6.47    8.10 <
   6  24   0    0.17    0.53    5.78 <
   8  24   0    6.84   19.43    7.00 <
  10  24   0    0.23   26.15    6.81 o
  12  24   0    2.14   -3.31    3.69 <
  14  24   0    0.00    1.22    3.93 <
  16  24   0    2.25   -0.17    3.40 <
   2  26   0    0.20    0.50   10.50 <
   4  26   0    0.03    5.56    8.49 <
   6  26   0    1.65   -4.10    5.32 <
   8  26   0    0.55   -1.01    4.19 <
  10  26   0   10.29   22.94    7.17 o
  12  26   0    0.10    2.01    5.15 <
  14  26   0    0.49    2.37    4.19 <
   2  28   0    0.03   -0.17   12.61 <
   4  28   0    0.32    3.45    8.34 <
   6  28   0    0.01    1.87    7.57 <
   8  28   0    0.68   -1.49    4.89 <
  10  28   0    0.47   -0.98    5.32 <
   1   1   1 3535.43 4945.85    7.32 o
   3   1   1 2853.80 3216.98    7.62 o
   5   1   1 4126.13 4164.53   10.32 o
   7   1   1 2347.54 2241.03    7.78 o
   9   1   1  227.86  496.50    4.30 o
  11   1   1  592.56  579.70    4.80 o
  13   1   1  239.22  518.11    4.97 o
  15   1   1  885.46  690.68    5.72 o
  17   1   1  199.94  229.42    4.46 o
  19   1   1   55.85  102.82    4.10 o
  21   1   1   53.15   76.68    4.15 o
  23   1   1   58.33   70.41    3.79 o
  25   1   1   39.23   64.72    3.78 o
  27   1   1    0.70   19.03    3.21 o
  29   1   1    2.60   11.12    3.07 o
   1   3   1 2093.11 3136.79   12.18 o
   3   3   1   75.68   77.24    1.61 o
   5   3   1 6541.44 8541.76   12.38 o
   7   3   1  193.00  187.18    2.15 o
   9   3   1   80.70   98.28    1.95 o
  11   3   1  365.23  326.60    2.83 o
  13   3   1  328.80  324.72    2.96 o
  15   3   1  259.04  254.03    2.81 o
  17   3   1   12.21   13.76    1.75 o
  19   3   1    1.59   21.86    4.08 o
  21   3   1   58.62   47.77    2.75 o
  23   3   1   21.76   21.67    2.35 o
  25   3   1   41.41   53.33    3.25 o
  27   3   1   32.91   24.33    3.00 o
   1   5   1 2856.92 3578.63   16.04 o
   3   5   1 6699.68 9480.72   18.14 o
   5   5   1   15.47   42.92    1.59 o
   7   5   1   12.44   13.42    1.18 o
   9   5   1  479.39  440.71    2.99 o
  11   5   1   54.21   67.31    1.99 o
  13   5   1  494.90  596.25    4.09 o
  15   5   1   79.24   80.71    2.47 o
  17   5   1  162.99  161.25    2.84 o
  19   5   1   10.15   33.60    2.11 o
  21   5   1   55.41   33.18    2.22 o
  23   5   1   83.02   67.94    2.61 o
  25   5   1   49.04   30.27    2.34 o
  27   5   1    8.17    1.10    1.73 <
   1   7   1 1961.02 1889.87   12.03 o
   3   7   1  161.50  142.43    3.49 o
   5   7   1   35.96   33.64    2.01 o
   7   7   1  410.76  401.49    3.09 o
   9   7   1  538.54  460.77    3.07 o
  11   7   1  101.54  101.41    2.05 o
  13   7   1   68.92   42.63    1.96 o
  15   7   1   67.24   65.97    2.35 o
  17   7   1   34.28   73.12    2.65 o
  19   7   1    6.62   24.68    2.40 o
  21   7   1   73.54   49.86    2.80 o
  23   7   1    2.83   16.23    2.30 o
  25   7   1   17.17    9.60    2.16 o
  27   7   1   38.21   26.60    2.67 o
   1   9   1  138.02  171.72    6.82 o
   3   9   1   45.95   53.33    3.83 o
   5   9   1  399.11  342.70    4.12 o
   7   9   1  364.41  345.16    3.45 o
   9   9   1  790.69  770.17    4.47 o
  11   9   1  178.98  150.15    2.39 o
  13   9   1  250.54  221.59    2.71 o
  15   9   1  102.96   94.39    2.41 o
  17   9   1   46.50   44.02    2.36 o
  19   9   1   57.40   71.87    2.63 o
  21   9   1    5.49   17.15    2.35 o
  23   9   1   31.66   31.79    2.79 o
  25   9   1   16.73    7.08    2.35 o
  27   9   1    3.11    1.10    2.04 <
   1  11   1  400.35  464.69   10.64 o
   3  11   1  163.13  159.29    5.30 o
   5  11   1   19.47   21.51    2.77 o
   7  11   1   80.89   80.28    2.94 o
   9  11   1  194.21  149.12    2.99 o
  11  11   1  315.72  334.52    3.56 o
  13  11   1   26.78   25.33    1.97 o
  15  11   1   87.39   88.93    2.38 o
  17  11   1    5.00    5.80    1.63 o
  19  11   1   43.49   42.65    2.46 o
  21  11   1    6.07    7.17    2.01 o
  23  11   1    2.05    4.96    2.06 <
  25  11   1   21.51   22.12    2.79 o
  27  11   1    7.69    6.50    2.40 <
   1  13   1  125.47  100.07    9.07 o
   3  13   1  126.39  155.62    5.98 o
   5  13   1  309.83  285.31    5.24 o
   7  13   1    7.77   14.28    2.52 o
   9  13   1  202.51  215.23    3.78 o
  11  13   1   47.10   68.77    2.68 o
  13  13   1   94.57   98.80    2.84 o
  15  13   1   15.72   14.24    1.95 o
  17  13   1   18.80   16.00    1.95 o
  19  13   1   16.59   15.32    2.04 o
  21  13   1   21.32   45.97    2.55 o
  23  13   1    5.00    8.20    2.11 o
  25  13   1    2.88    0.34    1.65 <
   1  15   1  387.91  567.58   14.43 o
   3  15   1   40.15   55.45    5.62 o
   5  15   1   46.95   37.66    4.15 o
   7  15   1   61.86   76.42    4.04 o
   9  15   1   65.25   72.65    3.48 o
  11  15   1   27.45   25.59    2.65 o
  13  15   1   27.68   19.94    2.43 o
  15  15   1   13.10   32.17    2.52 o
  17  15   1   14.20   22.88    2.33 o
  19  15   1   20.39   13.28    2.04 o
  21  15   1   11.43    9.00    2.02 o
  23  15   1   13.56   14.64    2.33 o
  25  15   1    0.56    1.44    1.87 <
   1  17   1   90.65   99.85   10.68 o
   3  17   1   14.29   13.67    5.48 <
   5  17   1   41.87   44.02    4.87 o
   7  17   1   13.58   49.66    4.18 o
   9  17   1   31.60   47.94    3.73 o
  11  17   1    3.95    4.77    2.30 <
  13  17   1    8.35   10.89    2.50 o
  15  17   1   15.31   24.47    2.76 o
  17  17   1   26.75   56.67    2.98 o
  19  17   1   24.41   46.63    2.83 o
  21  17   1    5.58    5.06    2.01 <
  23  17   1    4.92    6.02    1.99 o
   1  19   1    1.62    1.53    6.71 <
   3  19   1    5.48   -0.98    4.46 <
   5  19   1    0.43   14.26    4.31 o
   7  19   1    5.99   28.52    4.03 o
   9  19   1   19.07   57.03    4.37 o
  11  19   1   25.37   38.12    3.80 o
  13  19   1    3.80    7.29    2.61 <
  15  19   1    3.85    4.36    2.30 <
  17  19   1   13.83   15.50    2.81 o
  19  19   1    2.67    6.04    2.30 <
  21  19   1    5.09    4.39    2.16 <
   1  21   1    2.52   12.20    8.75 <
   3  21   1    9.08   29.73    7.65 o
   5  21   1    8.81    7.92    4.53 <
   7  21   1   12.49   13.80    4.15 o
   9  21   1    1.49    6.35    3.40 <
  11  21   1    2.13    7.77    3.19 <
  13  21   1    7.83    8.92    3.07 <
  15  21   1    2.27    3.96    2.49 <
  17  21   1    0.42    3.86    2.45 <
  19  21   1    4.13    3.67    2.35 <
   1  23   1    8.35   23.30   10.80 <
   3  23   1    1.09   -0.17    6.23 <
   5  23   1    5.94   18.40    5.88 o
   7  23   1    0.39    1.89    3.69 <
   9  23   1    6.13    8.95    3.96 <
  11  23   1    2.99    5.39    3.31 <
  13  23   1    1.00    5.61    3.16 <
  15  23   1    3.76    7.77    3.07 <
  17  23   1    4.02    2.71    2.52 <
   1  25   1    1.61    9.81   12.25 <
   3  25   1    3.72    7.31    7.60 <
   5  25   1    1.72    0.67    4.82 <
   7  25   1    3.21   11.17    5.01 <
   9  25   1    4.27    3.05    3.57 <
  11  25   1    1.11    1.29    3.50 <
  13  25   1    0.08   -1.49    2.78 <
  15  25   1    0.10    0.48    2.66 <
   1  27   1    0.89   -6.30   10.62 <
   3  27   1    1.52    6.45    8.77 <
   5  27   1    1.10    1.87    5.13 <
   7  27   1    2.11    4.36    4.58 <
   9  27   1    0.51    4.36    4.15 <
  11  27   1    0.85    0.00    3.64 <
   1  29   1    0.06    3.43   12.90 <
   3  29   1    0.43    2.13    8.68 <
   5  29   1    0.76    5.59    5.97 <
   2   0   2 3548.97 4726.52    8.56 o
   6   0   2  814.60  646.85    4.69 o
  10   0   2 2091.87 2129.95    9.85 o
  14   0   2  829.71  906.58    7.84 o
  18   0   2  159.56  124.31    4.91 o
  22   0   2  120.88   96.20    5.85 o
  26   0   2   72.48   74.02    4.97 o
   0   2   2 2955.97 3244.05    8.46 o
   2   2   2 4020.71 3475.48    6.80 o
   4   2   2 1493.75 2000.58    5.47 o
   6   2   2 1453.37 1595.80    5.90 o
   8   2   2  448.42  686.70    4.57 o
  10   2   2   31.70  379.39    3.93 o
  12   2   2  253.95  391.60    4.43 o
  14   2   2  110.79  231.57    4.19 o
  16   2   2   25.45  206.35    4.19 o
  18   2   2  193.99  167.59    4.22 o
  20   2   2  162.40  159.64    4.30 o
  22   2   2   22.92   50.94    3.87 o
  24   2   2   25.07   58.08    4.01 o
  26   2   2   18.32   25.57    3.55 o
  28   2   2   17.73   16.71    3.48 o
   2   4   2  708.67 1040.44    6.50 o
   4   4   2  872.46  564.75    3.09 o
   6   4   2   79.38   92.30    1.52 o
   8   4   2  968.34  881.93    3.83 o
  10   4   2  863.97  858.32    4.08 o
  12   4   2  397.79  631.05    3.94 o
  14   4   2  486.48  464.24    3.73 o
  16   4   2  249.73  235.68    3.00 o
  18   4   2   53.66   51.11    3.47 o
  20   4   2  162.43  156.65    3.27 o
  22   4   2   18.07   24.59    2.43 o
  24   4   2   36.30   32.57    2.91 o
  26   4   2    1.17    2.73    2.18 <
  28   4   2   17.54    4.87    2.30 <
   0   6   2 1500.34 1328.93   11.21 o
   2   6   2 1838.99 1748.07   10.43 o
   4   6   2   78.93   71.89    2.72 o
   6   6   2   80.03   75.47    1.83 o
   8   6   2  552.85  470.70    2.90 o
  10   6   2   69.93  167.61    2.19 o
  12   6   2  268.97  340.06    3.08 o
  14   6   2   44.45   58.15    2.24 o
  16   6   2  136.40  108.25    2.68 o
  18   6   2   93.18   75.19    2.67 o
  20   6   2   30.31   67.10    2.72 o
  22   6   2   20.32   41.79    2.47 o
  24   6   2   30.67   30.12    2.50 o
  26   6   2    0.81    6.59    1.92 o
  28   6   2    3.62    0.84    1.63 <
   2   8   2  126.65  121.04    5.04 o
   4   8   2  920.62  812.59    6.55 o
   6   8   2  426.66  352.31    3.57 o
   8   8   2 1388.45 1442.47    5.64 o
  10   8   2  217.01  210.53    2.44 o
  12   8   2   51.92   36.29    1.79 o
  14   8   2   72.11   65.04    2.11 o
  16   8   2   67.39   51.09    2.32 o
  18   8   2   31.07   68.06    2.60 o
  20   8   2   40.68   46.18    2.67 o
  22   8   2    8.76   13.84    2.28 o
  24   8   2   82.72  103.11    3.41 o
  26   8   2   12.59    9.96    2.40 o
   0  10   2 1894.41 1655.19   16.47 o
   2  10   2  135.49  164.02    5.96 o
   4  10   2  358.02  330.92    5.74 o
   6  10   2   97.86  249.05    3.76 o
   8  10   2   84.15   71.91    2.58 o
  10  10   2  373.60  517.34    3.85 o
  12  10   2    6.25   25.86    1.82 o
  14  10   2  209.51  232.79    2.86 o
  16  10   2   44.86   47.55    2.19 o
  18  10   2   52.37   61.48    2.48 o
  20  10   2    6.82   13.36    2.11 o
  22  10   2    3.41   12.73    2.23 o
  24  10   2   23.60   24.33    2.86 o
  26  10   2    0.14    5.59    2.30 <
   2  12   2  304.77  226.74    7.78 o
   4  12   2  262.17  271.36    6.54 o
   6  12   2  191.57  189.21    4.20 o
   8  12   2   66.19   95.69    3.08 o
  10  12   2   26.35   24.69    2.31 o
  12  12   2    9.52    6.77    1.70 o
  14  12   2   99.29   72.75    2.48 o
  16  12   2   17.71   20.20    2.02 o
  18  12   2    6.67   17.13    1.99 o
  20  12   2    5.52    4.10    1.77 <
  22  12   2   13.17   11.11    2.21 o
  24  12   2    1.17    1.39    1.73 <
  26  12   2   11.00    6.21    2.26 <
   0  14   2  183.85  258.31   11.23 o
   2  14   2   39.03   17.75    5.91 o
   4  14   2  259.62  286.63    8.20 o
   6  14   2   42.60   44.75    3.86 o
   8  14   2   59.04   70.97    3.46 o
  10  14   2  173.01  217.15    3.97 o
  12  14   2   53.68   34.58    2.58 o
  14  14   2    5.61    7.32    1.92 o
  16  14   2   27.42   42.12    2.45 o
  18  14   2   37.43   27.21    2.24 o
  20  14   2   56.96   78.88    2.80 o
  22  14   2   11.83   12.19    2.21 o
  24  14   2    2.45    3.74    2.06 <
   2  16   2    9.02   19.27    5.28 o
   4  16   2   63.13   67.05    5.34 o
   6  16   2   85.76   95.78    5.16 o
   8  16   2   18.53   17.37    3.17 o
  10  16   2   12.82   12.32    2.71 o
  12  16   2    3.56    9.81    2.47 o
  14  16   2   36.86   50.97    3.03 o
  16  16   2    0.35   10.98    2.30 o
  18  16   2    4.16    5.01    1.94 <
  20  16   2    0.08    0.96    1.53 <
  22  16   2    0.87    2.23    1.73 <
  24  16   2    0.60   -0.10    1.58 <
   0  18   2   55.59  105.26   10.94 o
   2  18   2   40.60   38.43    7.54 o
   4  18   2   20.52   26.70    6.10 o
   6  18   2   21.88   26.46    4.76 o
   8  18   2   23.47   17.98    3.61 o
  10  18   2   28.75   60.48    4.04 o
  12  18   2    8.35    8.52    2.62 o
  14  18   2   21.76   26.91    3.05 o
  16  18   2    5.84   16.64    2.66 o
  18  18   2   25.02   25.88    2.79 o
  20  18   2    3.90    5.16    2.04 <
  22  18   2    0.63    2.09    1.82 <
   2  20   2   15.48   24.23    7.88 o
   4  20   2   59.06   62.26    7.63 o
   6  20   2   11.98   46.28    5.76 o
   8  20   2    7.05    8.73    3.45 <
  10  20   2    0.69    8.27    3.21 <
  12  20   2    1.48    0.53    2.25 <
  14  20   2    9.88   23.92    3.29 o
  16  20   2    1.37    1.85    2.13 <
  18  20   2    3.93    7.07    2.52 <
  20  20   2    0.94    1.27    1.99 <
   0  22   2   10.60   21.53   10.49 <
   2  22   2    3.32   10.74    7.51 <
   4  22   2   10.33   15.79    6.81 <
   6  22   2    2.13    7.60    4.70 <
   8  22   2    0.78    1.41    3.31 <
  10  22   2    0.18    2.18    3.04 <
  12  22   2    4.00    8.39    3.26 <
  14  22   2    2.50    8.30    3.04 <
  16  22   2    0.23    1.68    2.37 <
  18  22   2    1.80    2.28    2.33 <
   2  24   2    2.98    5.06    7.91 <
   4  24   2    5.59    5.42    6.50 <
   6  24   2    8.67   16.91    5.71 <
   8  24   2   10.61   26.92    5.69 o
  10  24   2    2.96    6.50    3.74 <
  12  24   2    0.01   -0.93    2.83 <
  14  24   2    0.25    0.74    2.78 <
  16  24   2    0.22    3.62    2.78 <
   0  26   2    4.70   14.51   10.98 <
   2  26   2    0.12   -1.82    7.60 <
   4  26   2    0.71   -4.43    5.59 <
   6  26   2    0.02    3.62    5.06 <
   8  26   2    0.48    4.55    4.63 <
  10  26   2    0.13    2.97    3.69 <
  12  26   2    0.77    1.82    3.21 <
   2  28   2    1.25    2.54    8.56 <
   4  28   2    0.45    7.17    7.72 <
   6  28   2    0.31    2.83    5.32 <
   8  28   2    0.85   -0.36    4.46 <
   1   1   3   55.96  109.35    1.10 o
   3   1   3  316.53  291.51    1.69 o
   5   1   3 1025.45  988.95    4.32 o
   7   1   3  228.46  232.78    2.67 o
   9   1   3  321.16  290.73    2.98 o
  11   1   3  254.22  300.94    3.20 o
  13   1   3  112.42  126.14    2.73 o
  15   1   3   20.92   59.60    2.57 o
  17   1   3    4.93    7.17    2.01 o
  19   1   3   41.59   49.45    2.91 o
  21   1   3   14.64    8.59    2.45 o
  23   1   3   67.07   64.25    3.57 o
  25   1   3    3.48   10.31    2.66 o
  27   1   3   31.76   15.33    2.91 o
   1   3   3  428.15  545.03    2.71 o
   3   3   3  512.26  549.55    3.13 o
   5   3   3 1704.47 1287.79    5.77 o
   7   3   3  892.37  844.42    4.48 o
   9   3   3  159.05  349.47    3.75 o
  11   3   3  194.03  409.92    4.33 o
  13   3   3  461.20  459.00    4.71 o
  15   3   3   72.70  209.14    4.21 o
  17   3   3  134.58  188.90    4.19 o
  19   3   3    8.42   69.46    3.79 o
  21   3   3  109.92  102.49    4.17 o
  23   3   3   68.26   46.86    3.81 o
  25   3   3    3.38   25.01    3.57 o
  27   3   3   14.59   14.04    3.24 o
   1   5   3  578.70  567.92    4.51 o
   3   5   3 1168.39 1129.65    7.14 o
   5   5   3  663.28  684.86    4.58 o
   7   5   3  153.87  152.71    1.83 o
   9   5   3  116.23  179.03    2.23 o
  11   5   3   96.90  105.82    2.12 o
  13   5   3  620.01  624.64    3.99 o
  15   5   3    9.50   51.39    2.14 o
  17   5   3   13.56   23.99    2.45 o
  19   5   3   66.10   42.02    2.73 o
  21   5   3    3.74   11.85    2.30 o
  23   5   3   11.91   20.88    2.66 o
  25   5   3    5.98    2.47    2.21 <
  27   5   3    7.76   10.75    4.68 <
   1   7   3  222.23  171.40    3.82 o
   3   7   3  461.08  554.76    6.01 o
   5   7   3  393.17  314.11    4.85 o
   7   7   3  102.21  103.80    2.12 o
   9   7   3  689.09  615.17    3.46 o
  11   7   3  151.35  156.12    2.28 o
  13   7   3  144.41  155.50    2.59 o
  15   7   3  114.20  177.51    2.92 o
  17   7   3  189.11  185.47    3.14 o
  19   7   3  142.52  166.13    3.24 o
  21   7   3   14.24    7.01    2.09 o
  23   7   3   43.13   33.72    2.74 o
  25   7   3   15.80   18.29    2.47 o
  27   7   3    7.85    7.70    2.18 o
   1   9   3  136.34  128.89    4.11 o
   3   9   3  389.39  286.39    6.19 o
   5   9   3   67.59   67.53    3.66 o
   7   9   3  713.70  625.45    4.65 o
   9   9   3    8.45   14.74    1.70 o
  11   9   3   32.48   57.34    1.93 o
  13   9   3   25.38   17.63    1.68 o
  15   9   3    9.10   13.92    1.70 o
  17   9   3  119.79   84.48    2.60 o
  19   9   3   94.38  116.50    3.00 o
  21   9   3   10.32   15.24    2.35 o
  23   9   3   14.84   19.87    2.62 o
  25   9   3   15.89   10.13    2.45 o
   1  11   3  133.74  143.46    5.10 o
   3  11   3   62.14   46.83    4.97 o
   5  11   3   10.08    2.40    2.62 <
   7  11   3   94.64  129.47    3.45 o
   9  11   3   61.81   92.54    2.85 o
  11  11   3   44.05   40.71    2.19 o
  13  11   3   35.40   43.48    2.12 o
  15  11   3   39.51   39.76    2.10 o
  17  11   3   10.97   16.70    1.97 o
  19  11   3   26.47   23.43    2.14 o
  21  11   3    1.08    2.64    1.70 <
  23  11   3    0.83    5.01    2.11 <
  25  11   3    5.24    6.55    2.28 <
   1  13   3   57.18   99.16    5.34 o
   3  13   3  144.31  107.50    6.08 o
   5  13   3  366.71  375.96    7.55 o
   7  13   3  110.55   99.48    4.14 o
   9  13   3    7.58   14.52    2.47 o
  11  13   3    6.00   16.65    2.30 o
  13  13   3   11.32    8.40    1.87 o
  15  13   3   44.22   25.68    2.12 o
  17  13   3    3.05    4.36    1.53 <
  19  13   3   11.86   10.15    1.94 o
  21  13   3   18.90   17.43    2.33 o
  23  13   3    7.54   10.96    2.18 o
  25  13   3    0.30    1.05    1.77 <
   1  15   3   17.30   18.93    4.54 o
   3  15   3   41.33   17.72    5.21 o
   5  15   3    6.98   18.14    4.44 o
   7  15   3   53.81   36.16    4.15 o
   9  15   3   29.43   20.76    3.06 o
  11  15   3   32.91   40.45    3.03 o
  13  15   3    3.74   14.58    2.40 o
  15  15   3    2.93    7.74    2.04 o
  17  15   3   27.94   33.75    2.52 o
  19  15   3    4.53    3.48    1.75 <
  21  15   3   11.03   11.09    2.11 o
  23  15   3    1.75    3.69    1.94 <
   1  17   3    0.89    2.92    3.72 <
   3  17   3   14.65   18.78    5.86 o
   5  17   3   14.42   20.07    5.33 o
   7  17   3   44.99   65.26    5.16 o
   9  17   3   18.57   20.13    3.41 o
  11  17   3   24.73   27.98    3.22 o
  13  17   3    4.59    3.50    2.21 <
  15  17   3   14.69   16.16    2.66 o
  17  17   3   38.24   52.73    3.06 o
  19  17   3    3.24    4.92    2.01 <
  21  17   3    1.98    4.36    1.99 <
   1  19   3   15.32   26.37    5.91 o
   3  19   3    5.58   10.58    5.85 <
   5  19   3    8.08   26.66    6.17 o
   7  19   3   43.92   66.02    5.66 o
   9  19   3   21.30   42.67    4.23 o
  11  19   3    3.06    3.02    2.57 <
  13  19   3    5.54    3.65    2.40 <
  15  19   3    3.73    3.55    2.25 <
  17  19   3    3.73    9.57    2.57 o
  19  19   3    7.21   12.86    2.57 o
   1  21   3    0.34   13.66    5.94 <
   3  21   3   16.31   23.84    6.89 o
   5  21   3    1.42    5.68    5.08 <
   7  21   3    4.17   12.54    4.92 <
   9  21   3    4.24    6.88    3.67 <
  11  21   3    3.42    4.60    3.05 <
  13  21   3    2.72    6.81    2.93 <
  15  21   3    0.37   -0.98    2.01 <
  17  21   3    1.16   -0.24    1.89 <
  19  21   3    5.08    5.88    2.47 <
   1  23   3    9.50   19.12    6.93 <
   3  23   3    7.99   17.58    7.44 <
   5  23   3    3.72   -0.24    5.13 <
   7  23   3    1.62    8.80    5.01 <
   9  23   3    2.21    3.79    3.93 <
  11  23   3    2.84    2.37    2.93 <
  13  23   3    2.03    3.64    2.95 <
  15  23   3    0.90    1.10    2.57 <
   1  25   3    2.25    6.09    6.38 <
   3  25   3    0.77    5.03    8.20 <
   5  25   3    0.25   -0.05    4.89 <
   7  25   3    1.77    4.48    5.27 <
   9  25   3    2.28    2.45    4.10 <
  11  25   3    0.47    1.68    3.43 <
  13  25   3    0.05    0.55    2.97 <
   1  27   3    1.23    1.77    6.16 <
   3  27   3    0.07   -4.79    6.59 <
   5  27   3    0.02    0.98    5.49 <
   7  27   3    0.52    3.79    5.27 <
   9  27   3    0.59   -0.79    7.14 <
   0   0   4 5030.89 6413.99   13.98 o
   4   0   4   70.65  194.75    2.41 o
   8   0   4  816.52  758.68    6.31 o
  12   0   4   68.49   40.94    2.93 o
  16   0   4  123.31   81.73    3.55 o
  20   0   4  182.30  168.48    4.74 o
  24   0   4   29.86   45.88    4.47 o
   2   2   4  194.59  175.07    1.40 o
   4   2   4  849.25  757.59    2.67 o
   6   2   4  188.93  160.81    3.30 o
   8   2   4  973.46 1082.48    5.24 o
  10   2   4   73.52   58.32    2.47 o
  12   2   4   73.11   87.84    2.81 o
  14   2   4   18.98   45.08    2.62 o
  16   2   4   13.87   12.20    2.40 o
  18   2   4   38.38   39.14    2.86 o
  20   2   4    6.97    6.81    2.30 <
  22   2   4    6.13    7.60    2.49 o
  24   2   4   14.78   10.15    2.78 o
  26   2   4   11.39    7.94    2.52 o
   0   4   4   44.09  354.02    3.53 o
   2   4   4  815.80  768.51    3.40 o
   4   4   4  170.77  439.72    2.95 o
   6   4   4  647.45  598.90    3.92 o
   8   4   4  266.45  407.04    4.23 o
  10   4   4 1242.33 1334.23    5.70 o
  12   4   4   21.97  145.38    3.49 o
  14   4   4    4.22  118.86    3.62 o
  16   4   4    4.22   63.15    3.60 o
  18   4   4   11.08   68.54    3.74 o
  20   4   4    9.50   44.15    3.72 o
  22   4   4   86.26   86.57    3.89 o
  24   4   4   18.94   20.72    3.31 o
  26   4   4    5.02    9.81    3.50 <
   2   6   4  151.00  130.42    3.18 o
   4   6   4  409.90  368.20    4.93 o
   6   6   4  872.70  924.93    7.08 o
   8   6   4  116.70  132.22    1.95 o
  10   6   4  145.81  220.36    2.50 o
  12   6   4  276.55  343.92    3.06 o
  14   6   4  112.63   92.78    4.64 o
  16   6   4   73.32   76.11    2.76 o
  18   6   4   33.73   46.43    2.67 o
  20   6   4   66.88   75.53    3.11 o
  22   6   4   16.81    7.15    2.33 o
  24   6   4   10.38    3.86    2.30 <
  26   6   4   10.80    4.10    2.52 <
   0   8   4 1126.91 1065.92   10.43 o
   2   8   4  938.63  856.40    6.80 o
   4   8   4  141.27  134.15    4.64 o
   6   8   4   35.15   57.16    3.37 o
   8   8   4   27.39   25.30    1.97 o
  10   8   4   16.49   26.50    1.71 o
  12   8   4   24.33   16.21    1.66 o
  14   8   4    8.58   17.59    1.85 o
  16   8   4    6.23   17.46    2.01 o
  18   8   4  156.18  178.30    3.17 o
  20   8   4    1.35    5.73    1.94 <
  22   8   4    8.14   22.43    2.52 o
  24   8   4    0.69    2.59    1.73 <
   2  10   4   19.30   35.06    3.41 o
   4  10   4 1129.67 1131.95    9.85 o
   6  10   4   38.91   34.21    3.69 o
   8  10   4   11.10   13.16    2.16 o
  10  10   4  158.77  117.09    2.62 o
  12  10   4   27.80   47.82    2.07 o
  14  10   4   16.08    9.25    1.61 o
  16  10   4    1.10   12.37    1.85 o
  18  10   4   18.65    8.74    1.90 o
  20  10   4    2.88    3.26    1.77 <
  22  10   4   27.14   19.61    2.62 o
  24  10   4    0.44    9.35    2.30 o
   0  12   4   62.84   46.91    5.93 o
   2  12   4   42.44   72.14    4.56 o
   4  12   4    2.57   21.77    4.48 o
   6  12   4  204.54  267.45    6.09 o
   8  12   4   22.84   11.66    2.69 o
  10  12   4    7.89   16.34    2.33 o
  12  12   4   37.66   14.23    2.07 o
  14  12   4   47.59   52.41    2.43 o
  16  12   4    1.45    4.03    1.56 <
  18  12   4   10.42    4.85    1.73 <
  20  12   4   13.30   17.18    2.26 o
  22  12   4   13.95   10.49    2.21 o
  24  12   4    2.56   -0.07    1.77 <
   2  14   4   15.61    7.47    3.60 <
   4  14   4    2.45    4.77    3.67 <
   6  14   4   45.95   62.79    5.02 o
   8  14   4   17.40    7.81    2.98 <
  10  14   4   14.40   24.76    2.76 o
  12  14   4   23.52   18.07    2.43 o
  14  14   4   27.31   52.14    2.67 o
  16  14   4   23.61   23.04    2.31 o
  18  14   4    8.40   13.55    2.11 o
  20  14   4   22.12   23.20    2.31 o
  22  14   4    3.90    3.28    1.82 <
   0  16   4   35.20    6.48    5.10 <
   2  16   4    5.94    5.45    3.84 <
   4  16   4   10.23   17.16    5.14 o
   6  16   4   13.46   16.45    4.73 o
   8  16   4   26.44   15.27    3.80 o
  10  16   4    6.86   13.10    2.93 o
  12  16   4    0.27    0.24    1.89 <
  14  16   4   14.53   15.65    2.52 o
  16  16   4   14.02   12.67    2.38 o
  18  16   4   11.02   12.52    2.35 o
  20  16   4    1.83    0.53    1.46 <
  22  16   4    1.22    3.40    2.13 <
   2  18   4   11.38   19.87    5.54 o
   4  18   4    8.19    8.71    5.01 <
   6  18   4    2.57    1.68    3.50 <
   8  18   4   34.99   47.28    5.29 o
  10  18   4    1.07    4.67    2.73 <
  12  18   4   13.48   11.57    2.86 o
  14  18   4    5.88    9.71    2.71 o
  16  18   4    4.76    3.88    2.18 <
  18  18   4    3.13    8.75    2.28 o
  20  18   4    2.67    7.02    2.49 <
   0  20   4   13.24   24.41    8.16 <
   2  20   4    0.73    4.70    4.46 <
   4  20   4    4.59    5.68    6.83 <
   6  20   4   38.56   67.38    7.17 o
   8  20   4    0.03   -3.88    5.13 <
  10  20   4    0.16    4.43    3.40 <
  12  20   4    1.31    4.34    2.80 <
  14  20   4   12.19   16.75    3.26 o
  16  20   4    5.45    6.26    2.59 <
  18  20   4    2.04    5.99    2.57 <
   2  22   4    0.46    0.22    4.46 <
   4  22   4   14.06   33.99    7.32 o
   6  22   4    6.26   15.06    5.88 <
   8  22   4    1.33   -0.36    3.79 <
  10  22   4    1.18    0.96    3.48 <
  12  22   4    4.76    7.03    3.24 <
  14  22   4    3.71    7.67    3.12 <
  16  22   4    0.79    1.94    3.40 <
   0  24   4    0.59    4.22    7.36 <
   2  24   4    3.02   13.88    6.47 <
   4  24   4    2.34    8.77    6.71 <
   6  24   4    0.49    5.99    5.80 <
   8  24   4    0.10    0.24    4.43 <
  10  24   4    0.34    4.19    4.17 <
  12  24   4    0.15    0.93    3.76 <
   2  26   4    0.66    7.65    6.04 <
   4  26   4    0.08    3.52    5.66 <
   6  26   4    2.54    2.45    7.26 <
   8  26   4    0.20   -1.63   10.93 <
   1   1   5   84.77   82.97    1.19 o
   3   1   5  114.34  136.76    1.49 o
   5   1   5  262.39  261.17    2.02 o
   7   1   5  121.34  103.89    2.17 o
   9   1   5   64.64   60.22    2.37 o
  11   1   5  174.61  158.81    2.89 o
  13   1   5   44.55   62.33    2.41 o
  15   1   5   31.93   27.55    2.33 o
  17   1   5    4.08    6.83    1.87 o
  19   1   5    1.71    6.62    1.97 o
  21   1   5    2.02    4.68    2.01 <
  23   1   5   12.17   13.17    2.57 o
  25   1   5   16.71   12.46    3.77 o
   1   3   5   93.53  115.72    1.41 o
   3   3   5  104.05  117.39    1.44 o
   5   3   5  425.78  416.53    2.33 o
   7   3   5   59.05   57.66    2.06 o
   9   3   5  260.17  248.49    3.35 o
  11   3   5   22.40   61.79    2.60 o
  13   3   5  114.63  125.81    3.43 o
  15   3   5   31.43   47.78    3.10 o
  17   3   5   11.13   28.10    3.00 o
  19   3   5   32.35   29.29    3.15 o
  21   3   5   38.00   43.37    3.39 o
  23   3   5   30.82   24.35    3.24 o
  25   3   5    2.08    2.52    7.67 <
   1   5   5  336.08  467.66    2.95 o
   3   5   5  670.73  531.09    3.33 o
   5   5   5  134.76  241.64    2.84 o
   7   5   5  155.94  179.43    3.41 o
   9   5   5   34.71  211.04    4.09 o
  11   5   5   15.82  116.35    3.75 o
  13   5   5  308.71  242.05    3.95 o
  15   5   5   11.12   86.91    3.31 o
  17   5   5    6.35   70.57    3.48 o
  19   5   5   12.84   32.07    3.43 o
  21   5   5    1.01   24.16    3.45 o
  23   5   5   19.11   18.49    3.36 o
  25   5   5    2.43   13.62    4.32 o
   1   7   5  113.95  116.24    3.24 o
   3   7   5  236.22  176.24    3.85 o
   5   7   5   36.75   42.75    3.42 o
   7   7   5    0.24   29.00    3.64 o
   9   7   5   81.34   73.27    1.96 o
  11   7   5   81.18   60.56    1.86 o
  13   7   5   28.52   33.38    2.50 o
  15   7   5   47.41   56.24    2.46 o
  17   7   5   91.58  119.06    2.98 o
  19   7   5   61.96   45.24    2.94 o
  21   7   5    3.80    6.23    1.97 o
  23   7   5   13.61   16.08    4.44 o
   1   9   5   73.91   62.00    3.54 o
   3   9   5  151.03  121.64    4.09 o
   5   9   5  135.19   95.70    4.74 o
   7   9   5  173.34   97.99    6.38 o
   9   9   5   12.74   16.18    2.02 o
  11   9   5   22.94   14.49    1.73 o
  13   9   5   10.85   16.15    1.70 o
  15   9   5    3.48    5.87    1.53 o
  17   9   5   27.83   26.85    2.21 o
  19   9   5   48.34   72.65    2.75 o
  21   9   5   13.20   12.84    2.28 o
  23   9   5    6.50    7.65    2.52 o
   1  11   5   46.45   40.57    3.69 o
   3  11   5   74.79   46.65    3.87 o
   5  11   5    1.35    5.66    3.31 <
   7  11   5   36.34   24.39    3.73 o
   9  11   5   20.94   36.55    3.00 o
  11  11   5    0.58    3.48    1.56 <
  13  11   5   25.95   34.52    2.02 o
  15  11   5   33.57   28.26    2.02 o
  17  11   5    5.24    5.88    1.73 o
  19  11   5    1.60    4.99    1.75 <
  21  11   5    1.63    3.19    1.89 <
  23  11   5   19.94    3.65    2.21 <
   1  13   5   10.62    6.48    3.05 <
   3  13   5   52.00   49.85    4.32 o
   5  13   5  108.98  135.59    6.34 o
   7  13   5   43.07   47.78    4.70 o
   9  13   5   18.85   15.35    3.27 o
  11  13   5   13.61   16.56    2.57 o
  13  13   5   10.15    8.09    2.02 o
  15  13   5    6.56    5.78    1.77 o
  17  13   5    8.18    7.46    1.75 o
  19  13   5    0.40    1.25    1.53 <
  21  13   5   11.26   20.83    2.50 o
   1  15   5   12.37   11.09    3.74 <
   3  15   5    5.20    5.52    3.41 <
   5  15   5    5.23    9.43    4.37 <
   7  15   5   28.97  109.39    5.65 o
   9  15   5    9.52   15.40    3.89 o
  11  15   5   12.21   13.20    2.81 o
  13  15   5   24.79   13.50    2.60 o
  15  15   5    4.71    8.35    2.18 o
  17  15   5   20.13   11.29    2.19 o
  19  15   5    7.04    9.71    2.11 o
  21  15   5    2.06    1.97    1.92 <
   1  17   5    0.21    1.82    3.09 <
   3  17   5    7.16    4.51    3.81 <
   5  17   5    0.06    3.64    4.31 <
   7  17   5   22.11   36.06    5.36 o
   9  17   5   22.73   14.44    4.35 o
  11  17   5   10.20   19.65    3.41 o
  13  17   5    1.80    0.38    2.11 <
  15  17   5   14.27   13.92    2.74 o
  17  17   5   12.07   15.52    2.59 o
  19  17   5    0.58    0.67    2.11 <
   1  19   5    6.17    6.48    4.05 <
   3  19   5    3.07    5.54    4.51 <
   5  19   5    5.08   15.85    5.37 <
   7  19   5   25.95   43.83    6.01 o
   9  19   5   17.10   33.90    5.11 o
  11  19   5    0.58    3.21    3.02 <
  13  19   5    1.34    3.45    2.66 <
  15  19   5    0.35    0.00    2.11 <
  17  19   5    3.14    3.62    2.81 <
   1  21   5    1.66    8.63    4.75 <
   3  21   5   10.85   16.60    5.78 <
   5  21   5    0.85    2.73    4.99 <
   7  21   5    2.34    3.24    4.39 <
   9  21   5    4.42    2.52    3.96 <
  11  21   5    1.03    2.04    3.36 <
  13  21   5    6.68    4.05    3.00 <
  15  21   5    0.01   -2.21    3.09 <
   1  23   5    6.44    9.16    5.04 <
   3  23   5    3.84   11.13    5.71 <
   5  23   5    1.91   -0.91    5.11 <
   7  23   5    0.52    3.62    5.08 <
   9  23   5    1.42    3.07    4.46 <
  11  23   5    0.83    2.42    6.14 <
   1  25   5    0.85    1.82    4.41 <
   3  25   5    0.60    4.24    5.06 <
   5  25   5    0.02    0.53    7.00 <
   2   0   6  191.90  179.66    2.29 o
   6   0   6   83.86   79.15    2.45 o
  10   0   6  532.48  645.09    6.81 o
  14   0   6   37.84   48.48    3.56 o
  18   0   6   29.84   28.75    3.29 o
  22   0   6   24.95    6.63    2.93 <
   0   2   6  420.27  424.66    3.15 o
   2   2   6   96.75  105.31    1.48 o
   4   2   6   77.02   75.42    1.43 o
   6   2   6   85.66   79.82    1.65 o
   8   2   6   13.77   13.16    1.58 o
  10   2   6    8.75   21.40    2.11 o
  12   2   6  131.85  102.50    3.02 o
  14   2   6   13.83   13.95    2.26 o
  16   2   6   23.36   31.57    2.60 o
  18   2   6    9.68   16.56    2.50 o
  20   2   6   20.51   43.32    3.03 o
  22   2   6    4.77    4.15    2.21 <
   2   4   6  177.90  183.23    1.74 o
   4   4   6  128.15  123.16    1.68 o
   6   4   6    4.79    8.85    1.15 o
   8   4   6  106.27   93.50    2.28 o
  10   4   6   43.25   42.41    2.53 o
  12   4   6   60.50   63.48    3.04 o
  14   4   6  130.30  141.13    3.84 o
  16   4   6   31.33   39.63    3.44 o
  18   4   6    5.15   14.03    3.00 o
  20   4   6   22.98   33.27    3.53 o
  22   4   6   25.16   17.44    3.34 o
   0   6   6   49.26  143.43    3.16 o
   2   6   6  125.97  140.43    2.36 o
   4   6   6   13.92   89.81    2.11 o
   6   6   6   31.25  100.93    2.41 o
   8   6   6   45.70   71.79    3.09 o
  10   6   6   32.77  137.69    3.85 o
  12   6   6   81.90  111.73    3.70 o
  14   6   6   21.20   38.75    3.80 o
  16   6   6   34.66   49.79    3.27 o
  18   6   6   37.42   57.47    3.46 o
  20   6   6   25.15   40.26    3.51 o
  22   6   6    8.49   25.98    3.43 o
   2   8   6   33.97   46.37    3.06 o
   4   8   6   23.96   18.03    2.91 o
   6   8   6   10.79   13.51    2.98 o
   8   8   6  109.89  100.10    5.37 o
  10   8   6   19.30   13.28    3.44 o
  12   8   6   33.89   26.61    2.24 o
  14   8   6   44.76   63.02    2.55 o
  16   8   6   14.64   29.77    2.33 o
  18   8   6   19.91   32.73    2.62 o
  20   8   6    5.59    5.64    2.25 <
  22   8   6    1.19    4.79    4.84 <
   0  10   6  340.55  312.72    7.39 o
   2  10   6    0.65    8.13    2.64 o
   4  10   6   11.07   13.83    3.00 o
   6  10   6   14.53    5.79    2.86 <
   8  10   6   56.59   20.24    3.86 o
  10  10   6   66.70   81.95    3.43 o
  12  10   6   10.76   10.49    1.78 o
  14  10   6   41.77   38.92    2.09 o
  16  10   6   32.79   29.31    2.26 o
  18  10   6   18.54   14.89    2.14 o
  20  10   6   16.00   10.30    2.14 o
  22  10   6    2.21    1.25    1.68 <
   2  12   6   56.43   47.44    3.96 o
   4  12   6   55.86   50.90    3.98 o
   6  12   6   33.93   35.47    4.67 o
   8  12   6   11.50    9.22    3.70 <
  10  12   6    0.78    4.10    2.59 <
  12  12   6    9.05   12.62    2.18 o
  14  12   6   43.73   29.13    2.26 o
  16  12   6    1.18    1.58    1.34 <
  18  12   6   12.40    5.30    1.70 o
  20  12   6    1.21   -0.93    1.51 <
   0  14   6   44.26   52.03    6.12 o
   2  14   6    9.49   11.81    3.50 o
   4  14   6   84.32   98.16    5.25 o
   6  14   6    2.03   16.73    4.53 o
   8  14   6   17.39    8.09    4.08 <
  10  14   6   28.72   24.54    3.87 o
  12  14   6   16.95   14.77    2.59 o
  14  14   6    0.34    0.77    1.51 <
  16  14   6    4.89    6.79    1.99 o
  18  14   6    3.31    2.23    1.70 <
   2  16   6    1.07    3.96    3.21 <
   4  16   6   18.77   13.35    4.32 o
   6  16   6   46.27   64.42    6.41 o
   8  16   6    3.46   11.70    5.04 <
  10  16   6   19.62   11.50    3.99 <
  12  16   6    0.70    3.69    2.56 <
  14  16   6    3.86    4.08    2.23 <
  16  16   6    0.56    1.10    1.77 <
  18  16   6    0.31    1.29    2.06 <
   0  18   6   13.62   14.38    6.24 <
   2  18   6    7.44    9.26    4.01 <
   4  18   6    9.13   12.96    4.63 <
   6  18   6    1.49    3.14    4.67 <
   8  18   6    4.20    8.20    6.04 <
  10  18   6    6.07   12.04    4.70 <
  12  18   6    1.47    0.19    2.68 <
  14  18   6    8.84    7.32    2.78 <
  16  18   6    0.82    1.87    2.73 <
   2  20   6    2.96   12.56    4.75 <
   4  20   6   15.11   11.33    5.06 <
   6  20   6    6.04    7.51    5.44 <
   8  20   6    3.55    3.17    7.29 <
  10  20   6    2.29   10.05    8.39 <
  12  20   6    0.85    1.32    3.02 <
  14  20   6    5.96    4.65    4.29 <
   0  22   6    1.78    4.99    6.11 <
   2  22   6    2.46    0.82    3.96 <
   4  22   6    3.55    2.25    4.48 <
   6  22   6    0.09    2.49    5.18 <
   8  22   6    1.80    2.76    4.56 <
   2  24   6    1.55   -1.97    4.20 <
   4  24   6    0.63    4.34    6.69 <
   1   1   7   28.92   37.26    1.25 o
   3   1   7  112.45   98.16    1.60 o
   5   1   7   84.37   90.26    1.72 o
   7   1   7   22.28   27.40    1.54 o
   9   1   7    8.10   14.01    1.58 o
  11   1   7   59.79   69.69    3.30 o
  13   1   7   12.38   15.58    2.42 o
  15   1   7  107.47  105.89    3.25 o
  17   1   7   10.12    9.55    2.21 o
  19   1   7    3.68    5.40    2.16 <
  21   1   7   10.21    4.80    2.16 <
   1   3   7   54.71   53.52    1.45 o
   3   3   7   20.61   22.47    1.27 o
   5   3   7  108.00  115.99    1.75 o
   7   3   7    5.80    9.28    1.30 o
   9   3   7    1.43   11.24    1.58 o
  11   3   7   21.52   19.44    2.07 o
  13   3   7   43.93   41.51    2.74 o
  15   3   7   28.62   26.15    2.81 o
  17   3   7    2.61    1.22    1.94 <
  19   3   7    1.22    0.74    1.92 <
  21   3   7    8.13   12.19    2.78 o
   1   5   7   74.40   68.61    1.57 o
   3   5   7   81.37   80.73    1.65 o
   5   5   7   12.37   14.55    1.22 o
   7   5   7    4.52    7.27    1.30 o
   9   5   7   33.64   39.50    2.14 o
  11   5   7   11.55    7.01    1.90 o
  13   5   7  107.39  129.13    3.78 o
  15   5   7   42.57   53.60    3.35 o
  17   5   7   58.74   53.23    3.76 o
  19   5   7    1.64    4.24    2.57 <
  21   5   7    9.48   10.68    3.60 <
   1   7   7   69.50   71.16    2.13 o
   3   7   7    3.16   60.50    2.04 o
   5   7   7    0.69   39.17    1.99 o
   7   7   7   23.10   59.84    2.45 o
   9   7   7   35.26   43.33    3.06 o
  11   7   7   21.91   46.22    4.06 o
  13   7   7    1.22   23.97    3.28 o
  15   7   7    3.15   20.38    3.26 o
  17   7   7   10.24   32.27    3.62 o
  19   7   7    4.75    9.35    2.93 o
   1   9   7    0.39    7.55    2.37 o
   3   9   7    6.82   10.22    2.54 o
   5   9   7    6.20   10.94    2.93 o
   7   9   7   13.79    7.80    2.83 <
   9   9   7   32.57   31.24    3.85 o
  11   9   7   34.02   19.07    2.62 o
  13   9   7   20.74   23.90    2.21 o
  15   9   7    7.12   10.82    2.16 o
  17   9   7   31.42   25.72    2.69 o
  19   9   7   15.20    9.53    2.09 o
   1  11   7   80.92   69.10    3.94 o
   3  11   7    4.52    6.55    2.71 <
   5  11   7    8.63    3.36    2.62 <
   7  11   7   13.04   12.12    3.74 o
   9  11   7    8.72   11.68    4.13 <
  11  11   7   11.51    5.69    2.69 <
  13  11   7   19.93    8.62    1.90 o
  15  11   7   14.55   14.95    1.92 o
  17  11   7    1.15    2.49    1.58 <
  19  11   7    6.93   10.62    1.97 o
   1  13   7    7.68   10.99    3.29 o
   3  13   7   20.54    9.22    3.15 <
   5  13   7   17.69   14.24    3.60 o
   7  13   7    9.39    3.67    3.57 <
   9  13   7   18.84   12.32    6.65 <
  11  13   7   14.41   22.90    7.01 o
  13  13   7    5.97    2.71    2.01 <
  15  13   7    1.73    0.89    1.56 <
  17  13   7    3.19    2.59    1.82 <
   1  15   7   16.63   23.67    4.08 o
   3  15   7   19.23   12.92    3.72 o
   5  15   7    0.69    5.99    3.38 <
   7  15   7    4.83    4.80    4.05 <
   9  15   7   24.85   23.11    5.29 o
  11  15   7   16.60   19.76    4.47 o
  13  15   7    0.89   -0.43    2.21 <
  15  15   7    0.84    2.47    1.89 <
   1  17   7   12.65    8.95    3.82 <
   3  17   7    1.50    2.54    3.38 <
   5  17   7    6.97    3.38    3.36 <
   7  17   7    3.61    6.62    4.22 <
   9  17   7    5.74    3.74    4.15 <
  11  17   7    2.57    2.45    3.52 <
  13  17   7    1.87    1.61    2.61 <
   1  19   7    0.28   -0.29    3.24 <
   3  19   7    0.90    2.35    3.38 <
   5  19   7    1.13    0.58    3.64 <
   7  19   7    4.29    5.23    4.70 <
   9  19   7    6.38    5.90    5.16 <
  11  19   7    5.07    3.67    4.12 <
   1  21   7    0.41    2.54    3.93 <
   3  21   7    2.46    2.78    3.84 <
   5  21   7    2.69    2.04    4.03 <
   7  21   7    1.63    1.05    4.32 <
   0   0   8  902.14  897.57    6.50 o
   4   0   8   30.41   36.43    2.09 o
   8   0   8   10.52    6.02    1.97 o
  12   0   8   21.49   11.65    3.27 o
  16   0   8   22.04   39.75    4.06 o
   2   2   8   50.23   43.40    1.45 o
   4   2   8   31.02   30.66    1.44 o
   6   2   8   18.05   16.79    1.44 o
   8   2   8   35.29   28.96    1.68 o
  10   2   8   71.67   61.94    2.15 o
  12   2   8    0.09    4.53    1.97 <
  14   2   8   11.78   12.86    2.54 o
  16   2   8    5.18    3.00    2.04 <
  18   2   8    7.88    2.47    2.11 <
   0   4   8   70.89   89.72    2.44 o
   2   4   8   15.76   12.56    1.27 o
   4   4   8    3.62    6.67    1.13 o
   6   4   8   16.10   21.97    1.37 o
   8   4   8   14.42   16.37    1.54 o
  10   4   8   87.30   71.89    2.27 o
  12   4   8   44.04   34.25    2.33 o
  14   4   8    6.78   10.99    2.42 o
  16   4   8    1.54    1.99    2.09 <
  18   4   8    3.19    4.24    2.40 <
   2   6   8   12.50   25.20    1.49 o
   4   6   8   34.30   21.17    1.49 o
   6   6   8    9.60   19.15    1.51 o
   8   6   8    0.37    2.06    1.25 <
  10   6   8   16.57   21.20    2.09 o
  12   6   8   17.51   18.17    2.30 o
  14   6   8   62.22   89.54    3.76 o
  16   6   8    1.52    2.33    2.28 <
  18   6   8   14.54   26.64    3.38 o
   0   8   8   36.83   59.04    3.13 o
   2   8   8   23.49   39.07    1.99 o
   4   8   8    8.51   14.78    1.80 o
   6   8   8    5.83   24.51    2.01 o
   8   8   8   15.48   33.99    2.30 o
  10   8   8    0.39    9.76    2.45 o
  12   8   8    1.85   11.00    4.15 <
  14   8   8    7.15   11.70    2.90 o
  16   8   8   11.42    7.85    2.76 <
   2  10   8   38.30   21.58    3.06 o
   4  10   8   63.37   37.72    3.47 o
   6  10   8   16.87    8.33    2.76 o
   8  10   8    4.49    5.52    2.49 <
  10  10   8   26.62   21.79    3.24 o
  12  10   8    0.95    5.63    3.02 <
  14  10   8    8.16    6.04    2.11 <
  16  10   8    0.54    0.89    2.78 <
   0  12   8    1.16    2.97    3.31 <
   2  12   8    5.69    4.10    2.64 <
   4  12   8   40.91   22.21    3.61 o
   6  12   8    7.51    5.52    2.95 <
   8  12   8    0.22    1.44    3.26 <
  10  12   8    5.28    1.75    3.55 <
  12  12   8    3.15    4.51    2.90 <
  14  12   8    1.46    3.09    2.52 <
   2  14   8    1.01    3.04    2.88 <
   4  14   8    0.87    2.04    2.64 <
   6  14   8   44.08   45.51    4.55 o
   8  14   8    2.58    0.70    3.50 <
  10  14   8    0.64    2.25    4.34 <
  12  14   8    3.52    3.05    3.07 <
   0  16   8    3.60    6.59    4.82 <
   2  16   8    0.65   -2.06    2.56 <
   4  16   8    3.68    2.30    3.17 <
   6  16   8    0.95    3.16    3.26 <
   8  16   8    1.37    0.86    3.72 <
  10  16   8    3.04   -1.87    4.17 <
   2  18   8    0.09    3.16    3.40 <
   4  18   8    2.81    2.33    3.45 <
   6  18   8    5.14    8.42    4.27 <
   1   1   9   25.42   32.01    1.42 o
   3   1   9   16.54   10.97    1.22 o
   5   1   9   14.28   13.32    1.39 o
   7   1   9   45.72   47.76    1.83 o
   9   1   9    1.00    3.16    1.34 <
  11   1   9    6.87    6.88    1.65 o
  13   1   9    4.38    3.36    2.18 <
  15   1   9   12.19   23.90    2.95 o
   1   3   9   11.79    7.85    1.22 o
   3   3   9    1.33    3.28    1.08 o
   5   3   9   65.69   71.77    1.78 o
   7   3   9    1.34    2.83    1.15 <
   9   3   9    6.04    3.38    1.27 <
  11   3   9   11.81   10.51    1.70 o
  13   3   9    9.82    6.17    2.02 o
  15   3   9   10.70    6.86    2.35 <
   1   5   9    6.31    6.28    1.15 o
   3   5   9   60.67   65.09    1.76 o
   5   5   9    2.38    3.31    1.10 o
   7   5   9   12.37    5.11    1.25 o
   9   5   9    0.65    2.54    1.22 <
  11   5   9    0.43    2.37    1.49 <
  13   5   9    3.56    5.49    2.01 <
   1   7   9   17.58   17.96    1.46 o
   3   7   9    0.29    3.57    1.17 o
   5   7   9    4.96    6.47    1.39 o
   7   7   9   17.91   21.42    1.75 o
   9   7   9    2.40    7.41    1.58 o
  11   7   9    4.64    4.32    1.70 <
  13   7   9    8.48    3.79    2.49 <
   1   9   9    1.41   26.63    1.82 o
   3   9   9   18.17   19.76    1.99 o
   5   9   9    0.44    6.95    1.77 o
   7   9   9    6.88   15.30    2.09 o
   9   9   9   27.43   42.55    2.98 o
  11   9   9    1.87    6.14    2.90 <
   1  11   9    6.88    6.28    2.71 <
   3  11   9    1.44    6.21    2.66 <
   5  11   9    3.84    3.64    2.37 <
   7  11   9    3.36    8.99    2.66 o
   9  11   9    7.12    7.99    2.90 <
  11  11   9   13.10   14.83    3.67 o
   1  13   9    6.10   -0.14    2.30 <
   3  13   9    5.26    2.97    2.76 <
   5  13   9   11.78    6.91    3.14 <
   7  13   9    0.13    4.99    3.21 <
   1  15   9   16.50   14.28    3.86 o
   3  15   9    0.85   -1.51    2.66 <
   2   0  10    5.77    7.07    1.65 o
   6   0  10    4.28    2.30    1.61 <
   0   2  10    4.13    4.63    1.63 <
   2   2  10   18.58   19.66    1.44 o
   4   2  10   10.27    7.25    1.32 o
   6   2  10   14.06   10.85    1.46 o
   8   2  10   26.02   11.82    1.59 o
   2   4  10    1.10    2.30    1.13 <
   4   4  10    0.35    0.50    1.03 <
   6   4  10    7.31    4.37    1.22 o
   8   4  10    2.27    2.85    1.22 <
   0   6  10    9.23    8.49    1.87 o
   2   6  10   11.49   13.92    1.42 o
   4   6  10    3.67    3.79    1.22 o
   6   6  10    4.53    4.03    1.29 o
   2   8  10    1.56    1.99    1.25 <
   4   8  10    1.62    5.54    1.44 o
