# Supplementary material for: Optimal estimated standard uncertainties of reflection intensities for kinematical refinement from 3D electron diffraction data
Source: Acta Crystallogr A Found Adv. 2023 Aug 14;79(Pt 5):427–39. doi: 10.1107/S2053273323005053 (PMC10483590; doi:10.1107/S2053273323005053)
Supplement: Supplementary file 11 [file a-79-00427-natrolite_model1sup11.hkl]

#
# h,k,l, Fc-squared, Fo-squared, sigma(Fo-squared) and status flag
#
data_natrolite_model1
_shelx_title                             'UC from cif pets'
_shelx_refln_list_code                   4
_shelx_F_calc_maximum                    86.17
_exptl_crystal_F_000                     517.84
_reflns_d_resolution_high                0.6253

loop_
 _symmetry_equiv_pos_as_xyz
 'x, y, z'
 '-x, -y, z'
 'x+1/4, -y+1/4, z+1/4'
 '-x+1/4, y+1/4, z+1/4'
 'x, y+1/2, z+1/2'
 '-x, -y+1/2, z+1/2'
 'x+1/4, -y+3/4, z+3/4'
 '-x+1/4, y+3/4, z+3/4'
 'x+1/2, y, z+1/2'
 '-x+1/2, -y, z+1/2'
 'x+3/4, -y+1/4, z+3/4'
 '-x+3/4, y+1/4, z+3/4'
 'x+1/2, y+1/2, z'
 '-x+1/2, -y+1/2, z'
 'x+3/4, -y+3/4, z+1/4'
 '-x+3/4, y+3/4, z+1/4'

_cell_length_a                           18.2872
_cell_length_b                           18.666
_cell_length_c                           6.6222
_cell_angle_alpha                        90
_cell_angle_beta                         90
_cell_angle_gamma                        90

_shelx_F_squared_multiplier              1.000

loop_
 _refln_index_h
 _refln_index_k
 _refln_index_l
 _refln_F_squared_calc
 _refln_F_squared_meas
 _refln_F_squared_sigma
 _refln_observed_status
   4   0   0 4788.73 2943.92  219.36 o
   8   0   0 1619.02 1088.93  109.21 o
  12   0   0   88.87  763.83  259.87 <
  16   0   0  401.43  436.07   32.27 o
  20   0   0  113.17  202.12   23.81 o
  24   0   0    5.89   68.28   10.17 o
  28   0   0   55.96   42.38    1.84 o
   2   2   0 3376.12 4972.68  138.58 o
   4   2   0 2080.71 2609.37  105.49 o
   6   2   0  820.22  835.25   20.05 o
   8   2   0  858.02  728.08  131.04 o
  10   2   0 2855.64 2346.09   72.69 o
  12   2   0    0.64   28.21    3.22 o
  14   2   0   79.71   76.76    3.44 o
  16   2   0   31.08   71.26   35.05 <
  18   2   0   37.30   42.87    0.58 o
  20   2   0    9.18   21.41    2.48 o
  22   2   0  147.39  139.27   10.64 o
  24   2   0   27.96   25.19    9.62 <
  26   2   0    8.45    9.59    2.51 o
  28   2   0    2.17   12.56    4.78 <
   2   4   0 2894.33 3712.85   82.82 o
   4   4   0  728.45 1175.37   22.94 o
   6   4   0   48.56  573.85  103.15 o
   8   4   0  415.77  386.09    5.69 o
  10   4   0 3294.79 3558.32  450.89 o
  12   4   0 1176.77 1640.97   35.60 o
  14   4   0  454.51  443.57   10.32 o
  16   4   0    3.41   10.54    5.39 <
  18   4   0   44.20   58.33    4.17 o
  20   4   0   17.97    6.40    1.87 o
  22   4   0   52.87   50.79    2.42 o
  24   4   0   56.40   45.45   23.55 <
  26   4   0    7.35    7.41    0.40 o
  28   4   0    1.12    3.83    1.41 <
   2   6   0  249.71  208.77   18.83 o
   4   6   0  108.27  381.99   27.83 o
   6   6   0 1005.91  609.59   20.67 o
   8   6   0   15.04    8.89    1.90 o
  10   6   0  616.65  768.58  129.29 o
  12   6   0  189.05  308.07   14.88 o
  14   6   0 1512.73 1737.01  226.64 o
  16   6   0   16.84   27.58    3.65 o
  18   6   0  185.80  274.54   23.16 o
  20   6   0   65.37   66.43    2.33 o
  22   6   0   19.80   17.74    8.37 <
  24   6   0   12.37   14.34    3.68 o
  26   6   0    7.55    8.06    0.46 o
  28   6   0    4.62    9.53    3.19 <
   2   8   0  436.81  369.32   25.37 o
   4   8   0  145.20  176.09    6.80 o
   6   8   0    1.38   53.33   12.25 o
   8   8   0  414.49  398.57    0.78 o
  10   8   0  119.13  110.76    1.08 o
  12   8   0   14.31   11.19    4.47 <
  14   8   0    0.16   82.85   28.58 <
  16   8   0   34.62   55.65   17.69 o
  18   8   0    0.05   12.80    3.43 o
  20   8   0    9.08   19.18    5.76 o
  22   8   0    2.04    6.06    0.55 o
  24   8   0   53.03   63.05    1.81 o
  26   8   0    0.36   -1.32    0.18 <
  28   8   0    5.43    4.84    3.03 <
   2  10   0 1733.04 2010.61    0.47 o
   4  10   0 2624.90 2635.51   19.60 o
   6  10   0  241.14  247.48    3.56 o
   8  10   0  183.14  171.63   11.83 o
  10  10   0 1328.98 1427.94   57.33 o
  12  10   0    4.05   12.28    5.42 <
  14  10   0    9.95    8.70    3.58 <
  16  10   0   73.23   62.16    3.90 o
  18  10   0   13.78   16.79    0.77 o
  20  10   0    4.31    7.01    1.81 o
  22  10   0    8.18    4.35    4.26 <
  24  10   0   25.84  115.57   26.85 o
  26  10   0  116.30  118.97    0.12 o
   2  12   0   56.18   59.21    6.97 o
   4  12   0  988.18  923.49   69.41 o
   6  12   0   69.27   62.64    2.30 o
   8  12   0   11.08   24.12   10.69 <
  10  12   0    0.01    6.59    1.38 o
  12  12   0   56.20   87.92    2.30 o
  14  12   0    4.37    4.66    0.31 o
  16  12   0  138.90  132.26    0.25 o
  18  12   0    8.59    5.15    1.19 o
  20  12   0   18.06   23.66    3.19 o
  22  12   0   11.83   20.47   11.52 <
  24  12   0   72.91   54.91    4.11 o
  26  12   0    7.33   10.14    1.81 o
   2  14   0   25.56   63.28   17.97 o
   4  14   0  133.02  181.76   40.09 o
   6  14   0 1311.83 1198.16   30.93 o
   8  14   0    0.61   10.72    7.44 <
  10  14   0    1.73    0.74    3.00 <
  12  14   0   76.51   80.99    0.40 o
  14  14   0   15.03   44.98    7.02 o
  16  14   0    6.51    6.80    0.77 o
  18  14   0    9.60    5.70    2.11 <
  20  14   0   35.32   23.05    3.00 o
  22  14   0    8.43    8.09    0.40 o
  24  14   0    0.37    5.18    0.37 o
   2  16   0    1.02   -1.19    5.94 <
   4  16   0   20.83   21.42    4.05 o
   6  16   0    1.96   11.58    3.98 <
   8  16   0    5.15    5.33    3.00 <
  10  16   0   28.16   44.91    5.15 o
  12  16   0   99.56  101.61   39.41 <
  14  16   0    6.94    5.27    0.77 o
  16  16   0  233.78  219.52    7.18 o
  18  16   0   19.17   21.76    2.82 o
  20  16   0   20.54    8.49    4.63 <
  22  16   0    2.71   -0.34    0.61 <
  24  16   0    1.21    1.78    0.77 <
   2  18   0    1.26    4.01    8.39 <
   4  18   0   46.26   63.49   14.14 o
   6  18   0  137.14  150.71   17.62 o
   8  18   0    8.46    5.85    7.72 <
  10  18   0    6.03    2.57    2.11 <
  12  18   0    0.03    0.34    2.88 <
  14  18   0    1.45   15.16    2.79 o
  16  18   0    7.12    7.17    0.12 o
  18  18   0    2.86   11.49    1.41 o
  20  18   0    4.06    2.30    1.41 <
  22  18   0    0.19    2.05    2.48 <
   2  20   0    9.79   19.70    5.42 o
   4  20   0    7.74   17.62    2.76 o
   6  20   0   35.65   29.19    1.20 o
   8  20   0    8.89   11.18    2.79 o
  10  20   0    1.63    3.31    3.86 <
  12  20   0    8.94   13.51    9.56 <
  14  20   0   10.81   15.62    0.74 o
  16  20   0    3.03   -1.81    0.86 <
  18  20   0    1.38    1.44    0.70 <
  20  20   0   17.49   35.27    3.68 o
   2  22   0   43.97   35.17   19.41 <
   4  22   0    9.24   15.10    1.13 o
   6  22   0    8.69    8.88    0.74 o
   8  22   0    3.47    7.54    7.57 <
  10  22   0    0.13   -0.77    0.49 <
  12  22   0    4.22    5.21    0.43 o
  14  22   0    4.93    0.86    3.58 <
  16  22   0    0.05   -2.33    0.03 <
  18  22   0    0.18    1.41    1.35 <
   2  24   0    4.02    7.66    6.31 <
   4  24   0    5.46    8.27    0.92 o
   6  24   0    1.27    0.67    4.63 <
   8  24   0   15.61   24.82    2.11 o
  10  24   0    3.23   33.42    2.79 o
  12  24   0    2.84   -4.23    1.10 <
  14  24   0    1.11    1.56    1.65 <
  16  24   0    6.78   -0.21    2.76 <
   2  26   0    1.66    0.64    7.50 <
   4  26   0    1.32    7.11    1.07 o
   6  26   0    1.90   -5.24    1.32 <
   8  26   0    2.55   -1.29    1.41 <
  10  26   0   24.39   29.30    4.32 o
  12  26   0    0.50    2.57    7.57 <
  14  26   0    0.06    3.03    2.39 <
   2  28   0    0.08   -0.21    5.70 <
   4  28   0    1.70    4.41    6.62 <
   6  28   0    0.09    2.39    2.17 <
   8  28   0    0.47   -1.90    0.55 <
  10  28   0    3.49   -1.26    4.75 <
   1   1   1 3876.43 3870.51  221.95 o
   3   1   1 2854.07 2653.81  207.07 o
   5   1   1 4118.12 3408.65  431.75 o
   7   1   1 1977.46 2069.93  129.84 o
   9   1   1  197.74  607.83  117.61 o
  11   1   1  668.34  684.50   21.99 o
  13   1   1  207.01  640.86  137.78 o
  15   1   1 1044.05  810.62  109.90 o
  17   1   1  150.60  286.75   49.16 o
  19   1   1   58.96  130.71   35.44 o
  21   1   1   50.13   97.53   26.62 o
  23   1   1   53.53   89.55   12.85 o
  25   1   1   58.37   82.50   17.42 o
  27   1   1    3.16   24.32    4.50 o
  29   1   1    3.51   14.21    3.68 o
   1   3   1 2361.26 2784.76  371.80 o
   3   3   1  106.86   96.46    6.35 o
   5   3   1 7031.44 6748.85  181.63 o
   7   3   1  176.74  229.37   16.68 o
   9   3   1  100.69  123.90    8.47 o
  11   3   1  354.64  395.92   55.48 o
  13   3   1  283.78  397.45   45.21 o
  15   3   1  299.69  315.77   50.19 o
  17   3   1    8.34   17.55    4.72 o
  19   3   1    5.55   27.94   13.85 <
  21   3   1   62.24   60.74   10.52 o
  23   3   1   21.29   27.64    9.13 o
  25   3   1   72.88   67.98   13.81 o
  27   3   1   36.04   31.02    4.51 o
   1   5   1 2971.42 3131.57   90.97 o
   3   5   1 7091.20 7426.09  138.63 o
   5   5   1   27.31   54.69    4.17 o
   7   5   1   14.56   17.11    1.01 o
   9   5   1  641.74  527.88  110.71 o
  11   5   1   58.15   85.34   23.89 o
  13   5   1  517.78  719.67   26.70 o
  15   5   1  111.05  102.33    2.64 o
  17   5   1  184.24  202.87    9.03 o
  19   5   1   21.54   42.91    8.61 o
  21   5   1   54.35   42.20    4.14 o
  23   5   1  103.81   86.31   10.84 o
  25   5   1   52.44   38.54    9.17 o
  27   5   1    4.77    1.41    1.47 <
   1   7   1 2087.37 1845.00   70.60 o
   3   7   1  164.13  175.78   14.01 o
   5   7   1   38.76   42.68    3.90 o
   7   7   1  648.77  486.39   11.74 o
   9   7   1  607.00  548.29   27.40 o
  11   7   1  114.30  127.89   13.76 o
  13   7   1   62.72   54.00    5.07 o
  15   7   1   73.15   83.70    6.33 o
  17   7   1   27.61   93.10   22.47 o
  19   7   1   11.44   31.53    9.50 o
  21   7   1   74.12   63.34    8.62 o
  23   7   1    2.63   20.74    8.12 <
  25   7   1   16.70   12.26    2.45 o
  27   7   1   42.99   33.90    5.40 o
   1   9   1  201.25  214.61    1.02 o
   3   9   1   62.49   67.63    6.95 o
   5   9   1  524.73  414.07   35.20 o
   7   9   1  407.62  419.32   20.40 o
   9   9   1  816.12  895.86   18.17 o
  11   9   1  205.43  187.89    7.13 o
  13   9   1  284.83  275.82    8.57 o
  15   9   1  104.94  119.36   29.01 o
  17   9   1   51.76   56.01    4.23 o
  19   9   1   74.09   91.42   13.56 o
  21   9   1    7.14   21.90    7.81 <
  23   9   1   46.84   40.53    9.47 o
  25   9   1   11.30    9.04    0.98 o
  27   9   1    2.48    1.41    1.59 <
   1  11   1  609.39  565.33    7.89 o
   3  11   1  177.67  198.70   20.33 o
   5  11   1   21.85   27.41    6.32 o
   7  11   1  146.54  101.75   12.27 o
   9  11   1  235.64  186.35   13.02 o
  11  11   1  385.56  413.85   23.20 o
  13  11   1   20.68   32.27    5.98 o
  15  11   1  106.70  112.74    3.75 o
  17  11   1   11.49    7.41    1.04 o
  19  11   1   43.42   54.30    7.05 o
  21  11   1   12.50    9.16    2.79 o
  23  11   1    0.82    6.34    0.49 o
  25  11   1   32.87   28.23    5.36 o
  27  11   1    8.29    8.30    3.28 <
   1  13   1  114.15  125.65    2.34 o
   3  13   1  235.52  196.43    7.27 o
   5  13   1  491.28  353.48   33.86 o
   7  13   1    8.95   18.23   12.10 <
   9  13   1  311.32  269.93   10.90 o
  11  13   1   51.15   87.44   23.84 o
  13  13   1  114.03  125.16   14.66 o
  15  13   1   32.32   18.18    3.43 o
  17  13   1   16.47   20.41    4.84 o
  19  13   1   22.02   19.55    4.11 o
  21  13   1   44.12   58.68   17.48 o
  23  13   1    7.79   10.48    2.60 o
  25  13   1    4.37    0.43    1.13 <
   1  15   1  488.96  696.66   93.64 o
   3  15   1   61.02   70.57   10.90 o
   5  15   1   33.71   47.84   11.19 o
   7  15   1   73.46   97.03   27.36 o
   9  15   1  100.48   92.31    8.97 o
  11  15   1   34.77   32.62    9.81 o
  13  15   1   26.06   25.41    0.61 o
  15  15   1   32.86   41.08    7.82 o
  17  15   1   21.52   29.20    4.38 o
  19  15   1   22.10   16.95    5.67 <
  21  15   1   13.26   11.49    2.08 o
  23  15   1   20.74   18.69    3.43 o
  25  15   1    1.69    1.84    1.50 <
   1  17   1  100.83  126.40   17.58 o
   3  17   1   16.06   17.44    7.32 <
   5  17   1   51.78   56.02   11.14 o
   7  17   1   31.59   63.40   23.52 <
   9  17   1   47.52   61.10    1.84 o
  11  17   1    9.13    6.10    2.63 <
  13  17   1   19.20   13.91    1.99 o
  15  17   1   36.73   31.24    3.74 o
  17  17   1   37.16   72.29    7.91 o
  19  17   1   47.19   59.51    4.05 o
  21  17   1   12.41    6.46    1.87 o
  23  17   1    9.04    7.69    1.59 o
   1  19   1    0.54    1.96    5.33 <
   3  19   1    2.10   -1.26    0.80 <
   5  19   1    2.04   18.23    9.22 <
   7  19   1   16.61   36.43   16.36 <
   9  19   1   35.99   72.78    8.28 o
  11  19   1   39.71   48.63    4.81 o
  13  19   1   10.08    9.31    1.41 o
  15  19   1    0.72    5.57    2.88 <
  17  19   1   29.00   19.80    1.75 o
  19  19   1    4.32    7.72    2.21 o
  21  19   1    4.68    5.61    1.87 <
   1  21   1   14.18   15.60    0.49 o
   3  21   1   27.04   37.98   13.85 <
   5  21   1   18.06   10.11    2.57 o
   7  21   1   18.25   17.62    4.26 o
   9  21   1   12.75    8.12    3.71 <
  11  21   1    5.72    9.92    2.36 o
  13  21   1   11.81   11.40    1.65 o
  15  21   1    3.08    5.05    1.59 o
  17  21   1    0.94    4.93    0.83 o
  19  21   1    4.79    4.69    1.72 <
   1  23   1   18.89   29.75    7.11 o
   3  23   1    5.71   -0.21    5.54 <
   5  23   1   19.89   23.50    4.78 o
   7  23   1    5.64    2.42    2.48 <
   9  23   1    9.25   11.43    4.29 <
  11  23   1    2.24    6.89    4.01 <
  13  23   1    0.59    7.17    1.16 o
  15  23   1    7.51    9.93    1.35 o
  17  23   1    7.68    3.46    2.36 <
   1  25   1    4.83   12.53    3.95 o
   3  25   1    5.93    9.34    3.65 <
   5  25   1    5.25    0.86    4.26 <
   7  25   1    5.51   14.27    3.34 o
   9  25   1    8.82    3.89    2.18 <
  11  25   1    2.79    1.65    1.07 <
  13  25   1    0.15   -1.90    0.64 <
  15  25   1    0.73    0.61    3.31 <
   1  27   1    2.63   -8.06    5.70 <
   3  27   1    4.75    8.24    1.32 o
   5  27   1    2.62    2.39    2.63 <
   7  27   1    6.37    5.58    4.56 <
   9  27   1    0.82    5.57    3.00 <
  11  27   1    3.31    0.00    4.26 <
   1  29   1    0.25    4.38    4.87 <
   3  29   1    1.50    2.73    8.55 <
   5  29   1    2.32    7.14    4.56 <
   2   0   2 3047.13 3860.40  108.27 o
   6   0   2  755.70  714.71   35.62 o
  10   0   2 2584.40 2227.76  286.98 o
  14   0   2  898.29 1064.76   59.89 o
  18   0   2  202.78  156.67    9.86 o
  22   0   2  119.90  121.75   19.08 o
  26   0   2   89.92   94.15   19.43 o
   0   2   2 3224.43 2860.60  246.19 o
   2   2   2 3673.24 2835.67  147.64 o
   4   2   2 1297.08 1982.67  194.95 o
   6   2   2 1722.36 1674.35  264.79 o
   8   2   2  338.00  810.79   99.68 o
  10   2   2   29.14  482.32   73.61 o
  12   2   2  202.49  483.15  127.21 o
  14   2   2  144.29  292.42   96.39 o
  16   2   2   18.68  262.89   86.73 o
  18   2   2  160.48  210.08   28.96 o
  20   2   2  214.95  201.45   30.99 o
  22   2   2   12.35   64.95   19.00 o
  24   2   2   26.57   74.07   20.84 o
  26   2   2   16.30   32.63    8.06 o
  28   2   2   22.42   21.33    3.92 o
   2   4   2  919.35 1170.74   14.38 o
   4   4   2  852.22  618.08   34.80 o
   6   4   2  110.17  116.33    5.30 o
   8   4   2 1006.57  988.24   59.17 o
  10   4   2  884.35  985.17   49.42 o
  12   4   2  404.73  768.31  153.88 o
  14   4   2  496.77  563.16   64.17 o
  16   4   2  294.82  294.08   70.10 o
  18   4   2   71.39   65.01   15.59 o
  20   4   2  201.36  197.64   11.95 o
  22   4   2   20.56   31.38    5.79 o
  24   4   2   47.96   41.52    6.68 o
  26   4   2    0.73    3.49    1.50 <
  28   4   2   19.99    6.22    3.31 <
   0   6   2 1691.04 1374.41   44.32 o
   2   6   2 1691.70 1727.26  178.62 o
   4   6   2  103.09   90.57   14.24 o
   6   6   2   80.31   95.07    4.68 o
   8   6   2  634.86  558.59   38.19 o
  10   6   2   52.70  211.92   12.43 o
  12   6   2  386.77  422.66   10.01 o
  14   6   2   46.11   73.93   12.33 o
  16   6   2  127.72  136.42    3.41 o
  18   6   2   88.22   95.25    9.52 o
  20   6   2   57.43   85.58   13.62 o
  22   6   2   43.28   53.35   16.96 o
  24   6   2   49.19   38.42    6.50 o
  26   6   2    3.72    8.42    4.14 <
  28   6   2    4.44    1.07    0.92 <
   2   8   2  124.40  151.16   16.87 o
   4   8   2 1112.39  921.48   70.44 o
   6   8   2  451.89  423.61   30.16 o
   8   8   2 1503.22 1587.61   37.24 o
  10   8   2  308.18  262.72   29.09 o
  12   8   2   86.74   46.15    7.34 o
  14   8   2  105.02   82.56    6.30 o
  16   8   2   80.60   64.88    8.14 o
  18   8   2   53.69   86.78   33.99 <
  20   8   2   27.49   58.79   14.10 o
  22   8   2   11.91   17.68    9.62 <
  24   8   2   87.70  131.01    9.05 o
  26   8   2    9.35   12.71    1.47 o
   0  10   2 1996.08 1725.12    0.07 o
   2  10   2  141.60  205.30   24.74 o
   4  10   2  358.33  402.09    4.73 o
   6  10   2  113.83  314.12   29.31 o
   8  10   2  114.13   90.99    9.91 o
  10  10   2  591.56  638.76   22.29 o
  12  10   2    9.37   33.03   12.62 <
  14  10   2  292.20  292.14   17.31 o
  16  10   2   56.43   60.53   12.79 o
  18  10   2   75.54   78.26    8.72 o
  20  10   2   14.20   17.07    5.73 <
  22  10   2    9.34   16.27    5.61 <
  24  10   2   30.32   31.05    7.23 o
  26  10   2    0.51    7.14    6.16 <
   2  12   2  345.22  278.95    7.93 o
   4  12   2  300.58  335.89   45.37 o
   6  12   2  235.23  236.55   29.00 o
   8  12   2   84.89  121.40   18.19 o
  10  12   2   51.76   31.48    3.80 o
  12  12   2    2.97    8.64    2.21 o
  14  12   2  109.32   92.12    4.27 o
  16  12   2   19.83   25.77    1.78 o
  18  12   2   16.83   21.88    4.17 o
  20  12   2    2.89    5.24    0.86 o
  22  12   2   16.27   14.19    5.33 <
  24  12   2    0.71    1.78    0.98 <
  26  12   2   15.10    7.94    2.30 o
   0  14   2  399.84  325.55   89.75 o
   2  14   2   27.51   22.57    3.92 o
   4  14   2  358.89  356.90   53.69 o
   6  14   2   50.18   56.92    4.66 o
   8  14   2  102.90   90.24   15.09 o
  10  14   2  241.06  273.33   11.60 o
  12  14   2   52.36   43.96    3.50 o
  14  14   2    7.55    9.34    1.87 o
  16  14   2   44.19   53.72   10.27 o
  18  14   2   43.74   34.68    5.03 o
  20  14   2   86.99  100.45    8.29 o
  22  14   2   17.66   15.57    2.79 o
  24  14   2    5.49    4.78    2.33 <
   2  16   2    1.97   24.60    8.61 <
   4  16   2  127.49   85.29   25.34 o
   6  16   2  104.27  121.39   24.62 o
   8  16   2   20.64   22.16    1.16 o
  10  16   2   17.09   15.72    2.82 o
  12  16   2    9.71   12.53    1.78 o
  14  16   2   55.99   64.97    9.82 o
  16  16   2    7.07   14.03    0.89 o
  18  16   2    4.04    6.40    1.29 o
  20  16   2    0.19    1.23    0.95 <
  22  16   2    1.48    2.85    1.29 <
  24  16   2    0.08   -0.12    1.35 <
   0  18   2   88.74  133.90   84.37 <
   2  18   2   46.80   48.92   15.00 o
   4  18   2   33.47   34.06    8.03 o
   6  18   2   35.44   33.76    7.67 o
   8  18   2   28.72   22.93    1.96 o
  10  18   2   62.24   77.16    5.37 o
  12  18   2   10.82   10.88    2.54 o
  14  18   2   33.18   34.33    3.19 o
  16  18   2    9.30   21.26    4.53 o
  18  18   2   47.95   33.02    6.71 o
  20  18   2    3.31    6.59    2.70 <
  22  18   2    1.83    2.66    1.90 <
   2  20   2   19.85   30.92    2.79 o
   4  20   2   98.28   79.23    4.73 o
   6  20   2   50.96   59.13   15.55 o
   8  20   2   13.67   11.15    4.44 <
  10  20   2    2.19   10.57    3.43 o
  12  20   2    3.65    0.67    1.72 <
  14  20   2   34.31   30.56    7.02 o
  16  20   2    1.30    2.36    1.53 <
  18  20   2    5.95    9.04    1.38 o
  20  20   2    0.65    1.62    1.32 <
   0  22   2   24.16   27.49    4.69 o
   2  22   2    8.13   13.72    6.77 <
   4  22   2   15.63   20.16    2.39 o
   6  22   2    5.79    9.71    1.65 o
   8  22   2    3.87    1.81    0.77 <
  10  22   2    0.05    2.79    2.48 <
  12  22   2    7.18   10.72    4.20 <
  14  22   2    7.85   10.60    3.25 o
  16  22   2    0.98    2.14    1.90 <
  18  22   2    2.56    2.91    1.13 <
   2  24   2    6.50    6.46    2.42 <
   4  24   2   22.10    6.93    3.65 <
   6  24   2   21.63   21.60    6.47 o
   8  24   2   19.53   34.38    2.18 o
  10  24   2    4.25    8.30    3.19 <
  12  24   2    0.44   -1.19    2.45 <
  14  24   2    0.40    0.95    0.98 <
  16  24   2    0.85    4.62    1.59 <
   0  26   2   19.99   18.54    6.10 o
   2  26   2    1.14   -2.33    5.94 <
   4  26   2    0.94   -5.67    2.66 <
   6  26   2    0.09    4.62    2.73 <
   8  26   2    1.43    5.82    5.08 <
  10  26   2    1.21    3.80    2.94 <
  12  26   2    1.67    2.33    1.93 <
   2  28   2    2.20    3.25    1.44 <
   4  28   2    1.31    9.16    3.19 <
   6  28   2    0.08    3.61    2.79 <
   8  28   2    2.04   -0.46    3.00 <
   1   1   3   22.93  137.77   26.96 o
   3   1   3  487.82  354.84   27.72 o
   5   1   3 1099.15 1094.32   50.08 o
   7   1   3  130.99  285.46   22.60 o
   9   1   3  403.64  356.68   12.85 o
  11   1   3  331.54  373.62   32.41 o
  13   1   3  114.11  159.11   13.44 o
  15   1   3   31.20   76.01   15.73 o
  17   1   3    2.76    9.16    2.85 o
  19   1   3   45.15   62.96    9.63 o
  21   1   3    9.38   10.97    3.49 o
  23   1   3   81.23   81.72   20.74 o
  25   1   3    5.36   13.17    3.31 o
  27   1   3   38.96   19.56    5.21 o
   1   3   3  384.06  642.79  122.65 o
   3   3   3  585.03  646.55  165.17 o
   5   3   3 1726.51 1337.71  132.87 o
   7   3   3  753.40  952.76   93.46 o
   9   3   3  194.92  437.42   82.16 o
  11   3   3   87.60  509.09  146.89 o
  13   3   3  463.24  558.27   30.92 o
  15   3   3   65.94  265.17  100.46 <
  17   3   3  108.63  238.17   50.67 o
  19   3   3    8.81   88.69   26.62 o
  21   3   3  111.38  129.83   18.00 o
  23   3   3   81.44   59.59    9.64 o
  25   3   3    2.29   31.95   10.84 <
  27   3   3   19.43   17.92    5.52 o
   1   5   3  652.82  663.92   17.64 o
   3   5   3 1232.14 1235.41   50.15 o
   5   5   3  799.51  801.26   59.22 o
   7   5   3  191.19  191.07    9.98 o
   9   5   3  172.71  225.74   75.75 <
  11   5   3  128.27  133.77   27.15 o
  13   5   3  779.02  753.49   75.44 o
  15   5   3   10.57   65.60   15.63 o
  17   5   3   14.97   30.61    6.53 o
  19   5   3   58.07   53.38    8.83 o
  21   5   3    3.63   15.13    3.83 o
  23   5   3   19.01   26.66    4.38 o
  25   5   3    3.67    3.15    1.99 <
  27   5   3   11.85   13.72    0.95 o
   1   7   3  231.60  211.49   11.78 o
   3   7   3  421.77  661.47  118.21 o
   5   7   3  416.84  380.24   16.46 o
   7   7   3  143.67  131.00    4.38 o
   9   7   3  677.74  726.40    9.56 o
  11   7   3  174.87  196.21   20.13 o
  13   7   3  132.26  195.60   32.86 o
  15   7   3  149.49  224.56   20.58 o
  17   7   3  229.12  233.33   15.97 o
  19   7   3  167.03  209.95   28.73 o
  21   7   3    3.55    8.94    1.50 o
  23   7   3   48.10   42.96    6.59 o
  25   7   3   23.59   23.35    6.47 o
  27   7   3    7.30    9.83    3.19 o
   1   9   3  145.49  161.52   33.83 o
   3   9   3  451.61  348.27   20.28 o
   5   9   3   79.97   85.54    4.09 o
   7   9   3  891.60  741.93   58.08 o
   9   9   3    8.62   18.81    4.57 o
  11   9   3   51.53   73.06   20.59 o
  13   9   3   21.09   22.47    2.24 o
  15   9   3   13.67   17.77    5.88 o
  17   9   3  135.96  106.89    9.22 o
  19   9   3  141.63  147.91   18.53 o
  21   9   3   16.65   19.46    2.48 o
  23   9   3   17.85   25.37    4.93 o
  25   9   3   11.82   12.93    3.09 o
   1  11   3  201.43  180.65   23.50 o
   3  11   3   76.71   59.39    5.59 o
   5  11   3    2.34    3.06    1.96 <
   7  11   3  164.25  164.03    5.95 o
   9  11   3   39.42  117.35   32.63 o
  11  11   3   52.53   51.79    4.11 o
  13  11   3   43.01   55.39   13.13 o
  15  11   3   49.12   50.64    3.74 o
  17  11   3   31.92   21.34    3.00 o
  19  11   3   36.03   29.89   13.03 <
  21  11   3    2.27    3.37    1.23 <
  23  11   3    2.74    6.40    1.29 o
  25  11   3    4.76    8.36    1.78 o
   1  13   3   57.85  125.85   40.79 o
   3  13   3  185.31  135.31   17.02 o
   5  13   3  475.82  463.67   22.52 o
   7  13   3  101.98  125.58   11.06 o
   9  13   3   10.30   18.54    4.32 o
  11  13   3   14.96   21.27    5.03 o
  13  13   3   10.94   10.72    2.39 o
  15  13   3   26.40   32.67    7.02 o
  17  13   3    3.55    5.57    3.00 <
  19  13   3   16.01   12.96    1.35 o
  21  13   3   20.55   22.25    1.65 o
  23  13   3    8.66   14.00    7.26 <
  25  13   3    0.07    1.35    1.32 <
   1  15   3   22.00   24.15    8.31 <
   3  15   3   32.15   22.54    4.60 o
   5  15   3   15.88   23.17   10.76 <
   7  15   3   44.53   45.94    8.25 o
   9  15   3   32.80   26.46    2.48 o
  11  15   3   44.78   51.55    3.62 o
  13  15   3    6.76   18.63    6.92 <
  15  15   3    3.01    9.89    3.95 <
  17  15   3   47.11   43.05    7.36 o
  19  15   3    9.69    4.44    1.32 o
  21  15   3   13.27   14.15    1.07 o
  23  15   3    4.94    4.72    1.47 o
   1  17   3    2.23    3.74    1.81 <
   3  17   3   35.30   23.98    5.46 o
   5  17   3   30.30   25.63    4.41 o
   7  17   3   71.96   83.11    8.47 o
   9  17   3   31.40   25.69    4.32 o
  11  17   3   30.77   35.68    4.32 o
  13  17   3    4.11    4.47    0.46 o
  15  17   3   23.14   20.62    5.49 o
  17  17   3   47.43   67.21    7.51 o
  19  17   3    4.60    6.28    0.74 o
  21  17   3    7.30    5.58    1.44 o
   1  19   3   17.46   33.65    5.30 o
   3  19   3   10.09   13.51    0.92 o
   5  19   3    9.43   34.04   22.58 <
   7  19   3   83.67   84.14   15.75 o
   9  19   3   47.34   54.46    7.54 o
  11  19   3    2.21    3.86    1.44 <
  13  19   3    3.59    4.66    2.73 <
  15  19   3    5.73    4.53    1.07 o
  17  19   3   11.59   12.22    2.73 o
  19  19   3   10.18   16.42    4.17 o
   1  21   3    2.13   17.46    4.10 o
   3  21   3   40.21   30.45    5.46 o
   5  21   3    6.01    7.26    0.09 o
   7  21   3   14.05   16.02    4.47 o
   9  21   3    5.44    8.79    0.83 o
  11  21   3    0.70    5.88    4.07 <
  13  21   3   14.35    8.70    3.86 <
  15  21   3    1.60   -1.26    1.35 <
  17  21   3    2.36   -0.31    1.29 <
  19  21   3    7.37    7.51    1.47 o
   1  23   3   18.38   24.42    3.74 o
   3  23   3   22.96   22.46    1.99 o
   5  23   3    8.04   -0.31    2.63 <
   7  23   3    3.06   11.24    3.77 <
   9  23   3    6.63    4.84    3.09 <
  11  23   3    2.99    3.03    2.79 <
  13  23   3    5.17    4.66    3.19 <
  15  23   3    3.08    1.41    2.54 <
   1  25   3    6.53    7.78    4.56 <
   3  25   3    0.78    6.43    6.68 <
   5  25   3    0.42   -0.06    0.25 <
   7  25   3    4.04    5.73    6.65 <
   9  25   3    3.52    3.12    3.25 <
  11  25   3    0.75    2.14    3.34 <
  13  25   3    1.01    0.70    1.78 <
   1  27   3    3.05    2.27    3.43 <
   3  27   3    0.65   -6.13   19.39 <
   5  27   3    0.63    1.26    1.07 <
   7  27   3    1.95    4.84    2.85 <
   9  27   3    0.23   -1.01    6.55 <
   0   0   4 4886.65 5634.86  128.67 o
   4   0   4   89.23  246.39   36.33 o
   8   0   4  826.30  883.59  120.63 o
  12   0   4   58.50   51.90    7.43 o
  16   0   4  106.07  103.20    2.55 o
  20   0   4  203.90  212.35   25.61 o
  24   0   4   39.23   58.52    5.55 o
   2   2   4  218.19  217.41   18.33 o
   4   2   4  979.41  874.03   41.19 o
   6   2   4  190.62  200.22   23.75 o
   8   2   4 1092.58 1248.40   44.97 o
  10   2   4   40.42   73.77   12.33 o
  12   2   4  108.74  111.48   11.71 o
  14   2   4   23.77   57.50   13.49 o
  16   2   4   15.59   15.57    4.35 o
  18   2   4   43.33   49.86    6.44 o
  20   2   4    4.52    8.70    3.09 <
  22   2   4    3.86    9.71    6.77 <
  24   2   4   10.72   12.96    2.21 o
  26   2   4    5.84   10.14    3.16 o
   0   4   4   31.44  449.02  201.75 <
   2   4   4  813.94  884.49   88.28 o
   4   4   4  128.80  547.39   89.62 o
   6   4   4  739.75  710.14   28.40 o
   8   4   4  232.13  502.80  123.65 o
  10   4   4 1351.49 1518.58  366.47 o
  12   4   4   14.36  185.27   65.94 <
  14   4   4    0.12  151.79   50.23 o
  16   4   4    8.39   80.66   33.55 <
  18   4   4    7.67   87.49   26.93 o
  20   4   4   21.08   56.39   21.79 <
  22   4   4  123.26  110.02   23.83 o
  24   4   4   17.04   26.44    4.14 o
  26   4   4    7.53   12.53    2.88 o
   2   6   4  121.88  162.97   17.58 o
   4   6   4  584.87  449.81   35.51 o
   6   6   4  916.52 1074.31   51.17 o
   8   6   4  130.41  166.68    5.54 o
  10   6   4  150.64  277.10   81.60 o
  12   6   4  386.18  428.90    8.65 o
  14   6   4  122.74  117.31   34.92 o
  16   6   4   67.33   96.60   18.96 o
  18   6   4   30.88   59.16   10.39 o
  20   6   4   76.29   96.04   15.56 o
  22   6   4   17.06    9.13    3.09 <
  24   6   4    7.74    4.93    2.45 <
  26   6   4    8.57    5.24    3.12 <
   0   8   4 1116.17 1204.52   12.56 o
   2   8   4 1012.01  988.59   98.90 o
   4   8   4  141.16  168.40   10.93 o
   6   8   4   22.45   72.68   10.15 o
   8   8   4   26.43   32.22    3.86 o
  10   8   4   34.52   33.82    6.10 o
  12   8   4   24.25   20.66    5.39 o
  14   8   4    6.44   22.45    5.88 o
  16   8   4   23.61   22.31    3.40 o
  18   8   4  208.18  225.32   40.55 o
  20   8   4    4.62    7.32    1.47 o
  22   8   4   20.95   28.65   14.71 <
  24   8   4    0.72    3.31    1.96 <
   2  10   4    5.21   44.67    9.31 o
   4  10   4 1427.24 1307.51   90.46 o
   6  10   4   38.88   43.52    1.75 o
   8  10   4   10.27   16.79    1.99 o
  10  10   4  158.28  147.27    8.99 o
  12  10   4   47.58   60.98    3.65 o
  14  10   4   13.99   11.80    1.96 o
  16  10   4    0.52   15.80    6.19 <
  18  10   4   10.93   11.15    3.12 o
  20  10   4    0.89    4.17    1.65 <
  22  10   4   22.72   25.00    3.09 o
  24  10   4    0.67   11.95    5.82 <
   0  12   4   31.06   59.45   15.79 o
   2  12   4   64.91   91.82   22.29 o
   4  12   4    0.92   27.81    4.90 o
   6  12   4  253.22  335.19  107.23 o
   8  12   4   17.22   14.86    2.67 o
  10  12   4   11.82   20.87    2.08 o
  12  12   4   27.02   18.12    1.96 o
  14  12   4   62.33   66.73    7.82 o
  16  12   4    0.66    5.15    1.75 <
  18  12   4    9.75    6.19    1.47 o
  20  12   4   13.52   21.94    3.34 o
  22  12   4   14.61   13.39    2.70 o
  24  12   4    0.50   -0.09    0.80 <
   2  14   4   11.63    9.53    1.87 o
   4  14   4   13.81    6.10    3.09 <
   6  14   4   79.33   79.95   13.39 o
   8  14   4   13.70    9.96    2.42 o
  10  14   4    3.42   31.58   19.94 <
  12  14   4   23.35   23.05    2.64 o
  14  14   4   52.73   66.52    8.16 o
  16  14   4   36.88   29.40    2.73 o
  18  14   4   13.93   17.31    1.81 o
  20  14   4   34.04   29.61    3.95 o
  22  14   4    4.76    4.20    2.17 <
   0  16   4   30.90    8.25    7.73 <
   2  16   4    6.18    6.95    4.44 <
   4  16   4   17.16   21.91    2.15 o
   6  16   4   16.59   20.99    8.18 <
   8  16   4   25.46   19.46    3.22 o
  10  16   4   12.09   16.73    3.83 o
  12  16   4    0.75    0.31    1.10 <
  14  16   4   16.69   19.98    3.71 o
  16  16   4   19.94   16.18    1.26 o
  18  16   4   20.59   16.00    2.88 o
  20  16   4    0.83    0.67    1.29 <
  22  16   4    6.59    4.35    4.29 <
   2  18   4    9.71   25.37    6.89 o
   4  18   4   16.46   11.12    2.70 o
   6  18   4    3.87    2.14    1.53 <
   8  18   4   72.37   60.30   10.49 o
  10  18   4    0.37    5.97    2.39 <
  12  18   4   17.87   14.77    6.13 <
  14  18   4   12.53   12.41    3.00 o
  16  18   4    8.57    4.96    0.55 o
  18  18   4    9.88   11.18    4.01 <
  20  18   4    7.26    8.98    2.45 o
   0  20   4   24.30   31.17    1.93 o
   2  20   4    1.60    6.00    1.47 o
   4  20   4    5.56    7.26    1.50 o
   6  20   4   60.35   85.89    4.60 o
   8  20   4    0.69   -4.96    6.68 <
  10  20   4    0.09    5.67    3.71 <
  12  20   4    4.83    5.54    2.42 <
  14  20   4   23.43   21.39    4.54 o
  16  20   4   10.41    8.00    2.48 o
  18  20   4    5.37    7.66    1.16 o
   2  22   4    2.48    0.28    3.92 <
   4  22   4   24.33   43.39    4.60 o
   6  22   4   11.30   19.24    3.00 o
   8  22   4    1.22   -0.46    0.37 <
  10  22   4    2.95    1.23    3.55 <
  12  22   4    9.97    8.98    3.12 <
  14  22   4    4.85    9.80    1.13 o
  16  22   4    3.67    2.48    3.68 <
   0  24   4    4.73    5.39    7.01 <
   2  24   4   11.78   17.74    5.36 o
   4  24   4    3.98   11.21    6.03 <
   6  24   4    1.81    7.66    1.96 o
   8  24   4    0.67    0.31    4.53 <
  10  24   4    1.21    5.36    3.49 <
  12  24   4    0.14    1.19    2.21 <
   2  26   4    2.62    9.77    6.06 <
   4  26   4    0.78    4.50    3.95 <
   6  26   4    1.51    3.12    4.87 <
   8  26   4    0.63   -2.08    5.70 <
   1   1   5   50.98  104.72   18.02 o
   3   1   5   88.58  172.07   12.82 o
   5   1   5  334.65  324.44   46.41 o
   7   1   5  113.09  130.86   18.76 o
   9   1   5   63.25   76.40    3.62 o
  11   1   5  185.05  199.47   35.49 o
  13   1   5   75.45   79.38    8.47 o
  15   1   5   20.91   35.09    5.76 o
  17   1   5    5.39    8.73    2.51 o
  19   1   5    1.06    8.45    3.61 <
  21   1   5    2.48    5.97    1.32 o
  23   1   5   18.10   16.82    2.05 o
  25   1   5   13.66   15.90    2.63 o
   1   3   5  106.92  146.20   14.03 o
   3   3   5  107.37  148.10   27.01 o
   5   3   5  552.31  509.69   37.27 o
   7   3   5   64.72   73.19    7.89 o
   9   3   5  246.97  308.88   59.58 o
  11   3   5   16.14   78.76   40.17 <
  13   3   5  123.02  159.08   25.73 o
  15   3   5   53.84   60.92   28.62 <
  17   3   5   29.41   35.89    7.33 o
  19   3   5   34.40   37.34    1.90 o
  21   3   5   48.65   55.28    6.62 o
  23   3   5   40.54   31.05    8.28 o
  25   3   5    0.41    3.22    3.61 <
   1   5   5  354.36  575.02  102.76 o
   3   5   5  617.42  629.99   39.65 o
   5   5   5  176.95  304.48   98.09 o
   7   5   5  148.79  225.34   65.24 o
   9   5   5   20.17  268.55  111.13 <
  11   5   5    0.37  148.37   52.56 <
  13   5   5  300.48  300.83   40.47 o
  15   5   5    3.07  110.92   37.55 <
  17   5   5    3.21   90.12   24.11 o
  19   5   5   11.94   40.93   12.87 o
  21   5   5    0.95   30.87    9.40 o
  23   5   5   10.26   23.59    7.29 o
  25   5   5    0.60   17.40    1.04 o
   1   7   5  175.23  146.92   13.04 o
   3   7   5  296.18  219.82   33.15 o
   5   7   5   54.58   54.44    5.68 o
   7   7   5    5.43   37.07   19.54 <
   9   7   5   90.97   92.89    5.74 o
  11   7   5   89.67   76.81   16.03 o
  13   7   5   37.40   42.56    6.84 o
  15   7   5   58.90   71.60    8.50 o
  17   7   5  119.63  151.14   24.18 o
  19   7   5   80.92   57.57    5.55 o
  21   7   5    0.19    7.96    4.44 <
  23   7   5   20.48   20.53   10.36 <
   1   9   5  119.87   78.70   17.47 o
   3   9   5  230.71  153.36   15.96 o
   5   9   5  137.18  120.58   10.00 o
   7   9   5  157.28  123.00   27.83 o
   9   9   5   18.64   20.66    5.39 o
  11   9   5   20.01   18.48    1.16 o
  13   9   5   21.92   20.63    2.51 o
  15   9   5    3.33    7.50    1.29 o
  17   9   5   27.81   34.23    4.90 o
  19   9   5   73.04   92.56    9.88 o
  21   9   5   18.85   16.39    6.31 <
  23   9   5    5.19    9.77    6.25 <
   1  11   5   78.37   51.65   13.85 o
   3  11   5   90.88   59.19    9.18 o
   5  11   5    0.07    7.23    1.93 o
   7  11   5   53.70   31.08    7.09 o
   9  11   5   33.80   46.63    5.27 o
  11  11   5    1.76    4.44    1.23 o
  13  11   5   38.37   44.03   15.39 <
  15  11   5   32.90   36.02    5.82 o
  17  11   5    3.53    7.50    1.47 o
  19  11   5    0.54    6.37    1.93 o
  21  11   5    0.65    4.07    1.50 <
  23  11   5    9.50    4.66    1.01 o
   1  13   5   11.24    8.27    1.62 o
   3  13   5   63.81   63.40   13.41 o
   5  13   5  145.50  171.70   37.93 o
   7  13   5   47.43   60.82    6.72 o
   9  13   5   17.06   19.58    3.62 o
  11  13   5   32.91   21.15    5.82 o
  13  13   5   14.65   10.33    1.29 o
  15  13   5    8.81    7.38    2.21 o
  17  13   5   10.84    9.53    3.80 <
  19  13   5    0.97    1.59    1.16 <
  21  13   5   23.01   26.60    2.08 o
   1  15   5   14.81   14.16    0.74 o
   3  15   5    1.16    7.04    3.03 <
   5  15   5   12.34   12.04    0.43 o
   7  15   5   34.78  139.46   13.12 o
   9  15   5   10.70   19.67    5.51 o
  11  15   5   13.75   16.85    1.07 o
  13  15   5   18.53   17.22    5.82 <
  15  15   5    8.08   10.66    2.14 o
  17  15   5   23.51   14.40    2.79 o
  19  15   5   12.91   12.41    2.05 o
  21  15   5    5.01    2.51    2.36 <
   1  17   5    1.83    2.33    2.66 <
   3  17   5    6.11    5.76    2.36 <
   5  17   5    1.19    4.66    3.00 <
   7  17   5   43.65   46.02    2.91 o
   9  17   5   22.90   18.42    3.49 o
  11  17   5   27.04   25.10    3.49 o
  13  17   5    1.15    0.49    2.88 <
  15  17   5   19.99   17.77    4.29 o
  17  17   5   16.55   19.82    3.13 o
  19  17   5    1.47    0.86    0.18 o
   1  19   5    7.99    8.27    6.89 <
   3  19   5    4.08    7.08    2.51 <
   5  19   5   12.04   20.25    8.24 <
   7  19   5   48.18   55.93    3.99 o
   9  19   5   28.31   43.28   10.91 o
  11  19   5    1.41    4.10    3.31 <
  13  19   5    2.71    4.41    1.19 o
  15  19   5    1.21    0.00    2.05 <
  17  19   5    7.97    4.63    3.43 <
   1  21   5    3.68   11.03    3.19 o
   3  21   5   18.40   21.20    4.11 o
   5  21   5    1.02    3.49    6.13 <
   7  21   5    7.93    4.14    2.45 <
   9  21   5    3.95    3.22    0.37 o
  11  21   5    1.16    2.60    2.05 <
  13  21   5    9.68    5.18    2.08 <
  15  21   5    0.15   -2.82    0.55 <
   1  23   5   10.54   11.70    2.94 o
   3  23   5   10.31   14.21    2.48 o
   5  23   5    3.47   -1.16    3.92 <
   7  23   5    2.46    4.63    3.83 <
   9  23   5    3.08    3.92    1.47 <
  11  23   5    2.17    3.09    3.83 <
   1  25   5    2.01    2.33    1.10 <
   3  25   5    1.23    5.42    3.49 <
   5  25   5    0.01    0.67    4.62 <
   2   0   6  152.00  224.65   10.53 o
   6   0   6  114.05  100.37   26.01 o
  10   0   6  600.52  788.36   57.47 o
  14   0   6   68.29   61.80   15.22 o
  18   0   6   67.69   36.69    7.09 o
  22   0   6    9.99    8.46    4.63 <
   0   2   6  558.28  522.25   28.80 o
   2   2   6  112.03  133.25   14.70 o
   4   2   6   84.88   95.61    7.99 o
   6   2   6  116.96  101.21   13.87 o
   8   2   6    7.87   16.79    3.22 o
  10   2   6    8.17   27.33    4.23 o
  12   2   6   98.20  129.36    9.64 o
  14   2   6   16.27   17.80    2.64 o
  16   2   6   14.53   40.26   12.62 o
  18   2   6   13.59   21.14   10.45 <
  20   2   6   44.96   55.31    4.29 o
  22   2   6    5.30    5.30    1.38 o
   2   4   6  226.08  230.23   18.51 o
   4   4   6  175.72  155.56   22.27 o
   6   4   6    0.37   11.30    3.89 <
   8   4   6  171.98  118.50   17.67 o
  10   4   6   56.91   53.99    4.33 o
  12   4   6   72.15   80.71    7.83 o
  14   4   6  146.66  178.50    6.55 o
  16   4   6   33.09   50.52    8.25 o
  18   4   6    6.42   17.92    7.93 <
  20   4   6   32.46   42.45    2.33 o
  22   4   6   20.86   22.25    8.27 <
   0   6   6   34.85  182.26   91.13 <
   2   6   6  126.26  177.17   43.36 o
   4   6   6    3.02  114.56   40.86 <
   6   6   6   12.69  128.51   71.39 <
   8   6   6   25.81   91.28   39.42 <
  10   6   6   24.35  175.38   58.33 o
  12   6   6   71.93  141.74   20.28 o
  14   6   6   13.69   49.42   15.17 o
  16   6   6   28.67   63.44   11.13 o
  18   6   6   53.78   73.26    8.46 o
  20   6   6   38.87   51.38    8.58 o
  22   6   6   10.40   33.18    6.49 o
   2   8   6   36.37   59.06   17.69 o
   4   8   6   22.66   22.99    7.02 o
   6   8   6   17.99   17.25    3.37 o
   8   8   6  133.83  126.73   34.96 o
  10   8   6   29.69   16.95    6.53 <
  12   8   6   40.16   33.91    5.98 o
  14   8   6   54.20   80.26   12.11 o
  16   8   6   21.94   38.00    3.28 o
  18   8   6   21.41   41.77    9.04 o
  20   8   6   10.35    7.20    2.27 o
  22   8   6    1.21    6.13    3.22 <
   0  10   6  333.51  387.42   10.52 o
   2  10   6    4.72   10.38    2.24 o
   4  10   6   22.35   17.65    5.70 o
   6  10   6    7.22    7.38    3.40 <
   8  10   6   43.30   25.73   14.04 <
  10  10   6  104.42  104.24   30.53 o
  12  10   6   15.46   13.39    2.79 o
  14  10   6   52.70   49.59    8.59 o
  16  10   6   36.25   37.37    8.58 o
  18  10   6   25.62   19.00    3.49 o
  20  10   6   13.40   13.14    2.79 o
  22  10   6    0.74    1.59    0.92 <
   2  12   6   56.49   60.31    6.23 o
   4  12   6   65.51   64.74   13.90 o
   6  12   6   50.89   45.21    8.59 o
   8  12   6   11.92   11.77    7.63 <
  10  12   6    1.30    5.24    0.74 o
  12  12   6   12.07   16.12    1.65 o
  14  12   6   49.61   37.10    4.57 o
  16  12   6    0.07    2.02    2.63 <
  18  12   6    8.26    6.77    1.47 o
  20  12   6    0.35   -1.19    0.46 <
   0  14   6   70.50   66.28    2.27 o
   2  14   6   17.70   15.08    3.80 o
   4  14   6  110.00  124.65   25.16 o
   6  14   6   14.25   21.39    4.60 o
   8  14   6   21.84   10.33    4.60 <
  10  14   6   36.48   31.30   11.04 <
  12  14   6   21.73   18.85    7.66 <
  14  14   6    0.50    0.98    1.32 <
  16  14   6    8.43    8.67    0.67 o
  18  14   6    2.57    2.85    1.32 <
   2  16   6    1.85    5.05    2.33 <
   4  16   6   22.75   17.04    2.82 o
   6  16   6   53.48   82.04   17.36 o
   8  16   6   10.81   14.95    1.68 o
  10  16   6   19.03   14.68    1.96 o
  12  16   6    3.78    4.72    1.23 o
  14  16   6    2.32    5.21    1.59 o
  16  16   6    2.12    1.41    1.32 <
  18  16   6    0.36    1.65    2.17 <
   0  18   6   15.08   18.35    3.74 o
   2  18   6   13.09   11.83    1.35 o
   4  18   6   15.42   16.55    1.47 o
   6  18   6    3.94    4.01    3.61 <
   8  18   6    9.40   10.48    0.89 o
  10  18   6   17.79   15.38    5.30 <
  12  18   6    4.11    0.25    1.56 <
  14  18   6   13.88    9.34    1.87 o
  16  18   6    1.45    2.39    2.33 <
   2  20   6    4.96   16.05    2.73 o
   4  20   6   19.91   14.46    3.16 o
   6  20   6    8.87    9.59    5.27 <
   8  20   6    5.54    4.04    5.21 <
  10  20   6    3.25   12.83    4.32 <
  12  20   6    1.56    1.68    2.70 <
  14  20   6   15.45    5.94    3.58 <
   0  22   6    4.57    6.37   10.81 <
   2  22   6    3.90    1.04    2.51 <
   4  22   6    4.94    2.88    1.78 <
   6  22   6    0.63    3.19    2.27 <
   8  22   6    4.87    3.52    5.57 <
   2  24   6    2.09   -2.51    2.54 <
   4  24   6    5.79    5.54    4.59 <
   1   1   7   28.20   47.48    4.17 o
   3   1   7   91.08  124.07   10.87 o
   5   1   7  110.93  114.54   15.98 o
   7   1   7   29.16   34.94    7.23 o
   9   1   7    8.94   17.89    6.80 <
  11   1   7   91.91   88.69   17.50 o
  13   1   7   11.94   19.88    2.51 o
  15   1   7  129.18  134.31   14.10 o
  17   1   7    9.82   12.19    3.25 o
  19   1   7    9.27    6.89    1.62 o
  21   1   7    8.75    6.13    1.59 o
   1   3   7   50.06   68.03    7.39 o
   3   3   7   31.68   28.66    5.76 o
   5   3   7  105.92  146.78   18.16 o
   7   3   7   11.03   11.86    1.72 o
   9   3   7    9.98   14.37    4.35 o
  11   3   7   20.21   24.79    5.79 o
  13   3   7   48.64   52.87    4.42 o
  15   3   7   28.78   33.35    4.32 o
  17   3   7    4.73    1.56    1.23 <
  19   3   7    0.05    0.95    1.07 <
  21   3   7   11.65   15.56    3.40 o
   1   5   7   98.66   87.14   10.38 o
   3   5   7   96.91  102.46   11.52 o
   5   5   7    2.73   18.56    6.22 <
   7   5   7    7.08    9.28    3.06 o
   9   5   7   64.84   50.38    9.33 o
  11   5   7    6.98    8.95    2.39 o
  13   5   7  131.49  163.76   27.10 o
  15   5   7   51.84   68.29   15.64 o
  17   5   7   55.57   67.74   12.57 o
  19   5   7    0.18    5.42    4.17 <
  21   5   7   14.04   13.63    5.55 <
   1   7   7   52.73   90.33   18.71 o
   3   7   7    9.93   77.30   30.15 <
   5   7   7    2.00   50.05   19.27 <
   7   7   7   21.45   76.31   24.30 o
   9   7   7   27.58   55.20   19.62 <
  11   7   7   15.13   58.95   28.19 <
  13   7   7    4.95   30.63    9.92 o
  15   7   7    3.07   26.04    9.01 <
  17   7   7    6.79   41.20   11.27 o
  19   7   7    4.59   11.95    4.87 <
   1   9   7    0.08    9.65    3.03 o
   3   9   7   13.79   13.05    6.13 <
   5   9   7   20.24   13.97    2.94 o
   7   9   7   19.91    9.96    3.34 <
   9   9   7   31.26   39.82   13.15 o
  11   9   7   28.49   24.30    4.54 o
  13   9   7   15.62   30.49   18.08 <
  15   9   7    3.86   13.81    8.03 <
  17   9   7   21.31   32.79   10.63 o
  19   9   7   17.76   12.16    4.23 <
   1  11   7  102.42   87.77   13.27 o
   3  11   7    5.25    8.36    1.65 o
   5  11   7    6.70    4.29    2.48 <
   7  11   7   14.97   15.47    2.27 o
   9  11   7   34.59   14.93    6.93 <
  11  11   7   20.16    7.26    1.75 o
  13  11   7   16.20   11.00    3.95 <
  15  11   7   21.29   19.09    0.86 o
  17  11   7    2.82    3.19    0.77 o
  19  11   7    8.52   13.57    3.28 o
   1  13   7   11.22   14.03    2.42 o
   3  13   7   15.15   11.77    4.50 <
   5  13   7   30.33   18.18    1.90 o
   7  13   7    4.50    4.69    1.07 o
   9  13   7   27.90   15.72    3.49 o
  11  13   7   18.68   29.23    6.59 o
  13  13   7    4.30    3.46    1.32 <
  15  13   7    1.05    1.13    0.92 <
  17  13   7    4.80    3.31    1.10 o
   1  15   7   24.30   30.22    3.46 o
   3  15   7   26.58   16.49    1.75 o
   5  15   7    1.27    7.66    3.95 <
   7  15   7    5.39    6.13    1.41 o
   9  15   7   36.23   29.49    7.57 o
  11  15   7   23.67   25.22    4.47 o
  13  15   7    1.77   -0.55    1.68 <
  15  15   7    3.05    3.15    0.77 o
   1  17   7   13.94   11.43    1.90 o
   3  17   7    0.26    3.25    3.31 <
   5  17   7   11.80    4.32    2.88 <
   7  17   7    4.74    8.45    6.89 <
   9  17   7   10.36    4.78    4.07 <
  11  17   7    3.02    3.12    0.03 o
  13  17   7    3.46    2.05    1.07 <
   1  19   7    0.42   -0.37    2.21 <
   3  19   7    1.52    3.00    2.79 <
   5  19   7    0.28    0.74    2.08 <
   7  19   7    5.21    6.68    3.09 <
   9  19   7    5.94    7.54    4.41 <
  11  19   7    4.67    4.69    0.77 o
   1  21   7    1.93    3.25    4.47 <
   3  21   7    5.16    3.55    2.17 <
   5  21   7    5.60    2.60    1.26 <
   7  21   7    4.04    1.35    2.24 <
   0   0   8 1102.11 1078.26  111.18 o
   4   0   8   41.01   46.45   12.48 o
   8   0   8    6.71    7.69    4.17 <
  12   0   8   19.48   14.86    1.41 o
  16   0   8   38.09   50.73    8.06 o
   2   2   8   31.18   55.21    9.69 o
   4   2   8   21.93   39.07    6.04 o
   6   2   8   21.16   21.42    2.27 o
   8   2   8   22.07   36.90    7.23 o
  10   2   8  104.90   78.79   17.13 o
  12   2   8    0.57    5.79    3.12 <
  14   2   8   17.73   16.42    1.26 o
  16   2   8    5.64    3.83    2.36 <
  18   2   8    3.39    3.15    1.90 <
   0   4   8  117.48  114.12   15.36 o
   2   4   8   17.13   16.03    1.41 o
   4   4   8    3.70    8.52    1.59 o
   6   4   8   11.40   28.03   10.91 <
   8   4   8   30.69   20.90    3.86 o
  10   4   8   97.43   91.29   17.65 o
  12   4   8   44.17   43.63   13.21 o
  14   4   8   11.22   14.03    2.73 o
  16   4   8    0.28    2.54    0.92 <
  18   4   8    3.17    5.42    2.39 <
   2   6   8   26.60   32.18    4.11 o
   4   6   8   23.81   26.97    5.21 o
   6   6   8   12.35   24.45    3.92 o
   8   6   8    1.15    2.63    1.10 <
  10   6   8   26.80   27.06    4.90 o
  12   6   8   22.91   23.20    5.33 o
  14   6   8   63.89  113.94   17.02 o
  16   6   8    0.01    2.97    3.00 <
  18   6   8   16.26   34.01    6.07 o
   0   8   8   52.23   75.26   23.55 o
   2   8   8   18.88   49.82   21.54 <
   4   8   8    4.10   18.87    6.13 o
   6   8   8    8.72   31.31   10.88 <
   8   8   8   17.24   43.39   21.14 <
  10   8   8    4.45   12.47    7.35 <
  12   8   8    5.55   14.06    8.45 <
  14   8   8    3.88   14.95    2.11 o
  16   8   8    8.04   10.02    2.67 o
   2  10   8   39.12   27.50    1.78 o
   4  10   8   62.82   47.97   13.59 o
   6  10   8   21.48   10.63    1.65 o
   8  10   8    5.80    7.05    2.33 o
  10  10   8   44.59   27.81   15.18 <
  12  10   8    6.16    7.20    5.45 <
  14  10   8    6.99    7.72    3.80 <
  16  10   8    2.69    1.13    2.24 <
   0  12   8    4.18    3.80    3.52 <
   2  12   8    5.77    5.24    2.39 <
   4  12   8   42.36   28.30    6.44 o
   6  12   8    9.72    7.05    2.94 <
   8  12   8    1.60    1.84    2.63 <
  10  12   8    5.83    2.24    3.74 <
  12  12   8    3.81    5.76    0.80 o
  14  12   8    2.17    3.95    4.99 <
   2  14   8    1.60    3.89    0.52 o
   4  14   8    0.49    2.60    1.65 <
   6  14   8   67.60   58.00   13.53 o
   8  14   8    0.35    0.89    3.43 <
  10  14   8    2.26    2.88    2.94 <
  12  14   8    3.04    3.89    2.39 <
   0  16   8   12.01    8.42    1.29 o
   2  16   8    0.61   -2.63    1.01 <
   4  16   8    5.92    2.94    2.48 <
   6  16   8    0.25    4.04    1.56 <
   8  16   8    1.77    1.10    2.36 <
  10  16   8    1.95   -2.39    3.12 <
   2  18   8    0.56    4.04    2.94 <
   4  18   8    4.90    2.97    1.90 <
   6  18   8    9.06   10.75    2.17 o
   1   1   9   32.15   40.83    3.86 o
   3   1   9   14.21   14.00    1.96 o
   5   1   9   24.01   17.01    3.16 o
   7   1   9   55.00   60.84   11.50 o
   9   1   9    3.34    4.04    1.65 <
  11   1   9    8.37    8.79    2.79 o
  13   1   9    2.67    4.29    3.58 <
  15   1   9   16.67   30.52    3.43 o
   1   3   9    7.21   10.02    2.33 o
   3   3   9    2.16    4.20    0.77 o
   5   3   9   82.51   91.32   21.11 o
   7   3   9    2.71    3.61    1.29 <
   9   3   9    4.41    4.32    2.21 <
  11   3   9   11.05   13.42    2.24 o
  13   3   9    6.48    7.87    2.24 o
  15   3   9    7.68    8.76    1.87 o
   1   5   9    6.24    8.03    2.30 o
   3   5   9   59.67   82.81   10.21 o
   5   5   9    2.54    4.23    1.26 o
   7   5   9    6.35    6.52    2.05 o
   9   5   9    0.76    3.25    2.11 <
  11   5   9    0.89    3.03    1.44 <
  13   5   9    7.90    7.01    3.22 <
   1   7   9   14.72   22.92    5.15 o
   3   7   9    1.22    4.56    2.02 <
   5   7   9    5.92    8.27    1.99 o
   7   7   9   22.04   27.33    5.03 o
   9   7   9    4.44    9.47    3.22 <
  11   7   9    1.44    5.51    3.89 <
  13   7   9    4.26    4.84    2.94 <
   1   9   9    3.98   34.03   15.56 <
   3   9   9   21.03   25.22    6.40 o
   5   9   9    2.83    8.88    2.27 o
   7   9   9    8.09   19.54    6.03 o
   9   9   9   39.88   54.29   14.56 o
  11   9   9    9.00    7.84    5.12 <
   1  11   9    6.77    8.03    0.34 o
   3  11   9    4.09    7.93    1.32 o
   5  11   9    3.37    4.66    1.78 <
   7  11   9    6.14   11.49    7.90 <
   9  11   9    5.78   10.20    7.29 <
  11  11   9   18.66   18.94   11.18 <
   1  13   9    5.33   -0.18    1.01 <
   3  13   9    6.71    3.80    1.16 o
   5  13   9   14.94    8.82    2.73 o
   7  13   9    0.23    6.37    1.78 o
   1  15   9   23.48   18.23    2.94 o
   3  15   9    2.25   -1.93    2.11 <
   2   0  10    7.96    9.04    3.65 <
   6   0  10    2.09    2.94    1.29 <
   0   2  10    6.73    5.91    0.86 o
   2   2  10   19.44   25.09    2.39 o
   4   2  10    8.64    9.25    1.93 o
   6   2  10   11.76   13.85    3.28 o
   8   2  10   21.10   15.08    4.26 o
   2   4  10    0.93    2.94    1.04 <
   4   4  10    0.25    0.64    0.92 <
   6   4  10    6.88    5.58    1.59 o
   8   4  10    6.60    3.65    1.19 o
   0   6  10   12.10   10.85    4.32 <
   2   6  10   14.51   17.77    3.95 o
   4   6  10    4.39    4.84    0.86 o
   6   6  10    1.45    5.15    1.53 o
   2   8  10    1.41    2.54    1.16 <
   4   8  10    7.29    7.08    2.11 o
