# Supplementary material for: Optimal estimated standard uncertainties of reflection intensities for kinematical refinement from 3D electron diffraction data
Source: Acta Crystallogr A Found Adv. 2023 Aug 14;79(Pt 5):427–39. doi: 10.1107/S2053273323005053 (PMC10483590; doi:10.1107/S2053273323005053)
Supplement: Supplementary file 12 [file a-79-00427-natrolite_model2sup12.hkl]

#
# h,k,l, Fc-squared, Fo-squared, sigma(Fo-squared) and status flag
#
data_natrolite_model2
_shelx_title                             'UC from cif pets'
_shelx_refln_list_code                   4
_shelx_F_calc_maximum                    105.70
_exptl_crystal_F_000                     517.84
_reflns_d_resolution_high                0.6253

loop_
 _symmetry_equiv_pos_as_xyz
 'x, y, z'
 '-x, -y, z'
 'x+1/4, -y+1/4, z+1/4'
 '-x+1/4, y+1/4, z+1/4'
 'x, y+1/2, z+1/2'
 '-x, -y+1/2, z+1/2'
 'x+1/4, -y+3/4, z+3/4'
 '-x+1/4, y+3/4, z+3/4'
 'x+1/2, y, z+1/2'
 '-x+1/2, -y, z+1/2'
 'x+3/4, -y+1/4, z+3/4'
 '-x+3/4, y+1/4, z+3/4'
 'x+1/2, y+1/2, z'
 '-x+1/2, -y+1/2, z'
 'x+3/4, -y+3/4, z+1/4'
 '-x+3/4, y+3/4, z+1/4'

_cell_length_a                           18.2872
_cell_length_b                           18.666
_cell_length_c                           6.6222
_cell_angle_alpha                        90
_cell_angle_beta                         90
_cell_angle_gamma                        90

_shelx_F_squared_multiplier              1.000

loop_
 _refln_index_h
 _refln_index_k
 _refln_index_l
 _refln_F_squared_calc
 _refln_F_squared_meas
 _refln_F_squared_sigma
 _refln_observed_status
   4   0   0  2916.92  3758.24  1345.93 <
   8   0   0  1587.35  1196.76   428.63 <
  12   0   0    61.93   601.08   215.29 <
  16   0   0   364.69   360.54   129.19 <
  20   0   0    32.08   157.18    56.39 <
  24   0   0    10.97    53.04    19.23 <
  28   0   0    67.96    33.12    12.22 <
   2   2   0  4009.06  8530.38  3055.01 <
   4   2   0  2353.75  3625.51  1298.40 <
   6   2   0   501.99   762.25   273.00 <
   8   2   0   526.64   648.17   232.14 <
  10   2   0  2547.73  2676.03   958.37 <
  12   2   0    11.16    21.95     7.91 <
  14   2   0    74.13    60.48    21.69 <
  16   2   0    24.12    55.51    19.92 <
  18   2   0    10.18    33.28    12.00 <
  20   2   0    21.12    16.67     6.13 <
  22   2   0    91.52   109.25    32.00 o
  24   2   0    23.59    19.60     5.94 o
  26   2   0     3.85     7.44     2.57 <
  28   2   0     1.56     9.74     3.25 <
   2   4   0  3346.27  5609.11  2008.82 <
   4   4   0   769.98  1208.93   432.99 <
   6   4   0   265.54   500.56   179.26 <
   8   4   0   571.36   354.43   126.96 <
  10   4   0  3564.78  4419.35  1582.70 <
  12   4   0  1218.59  1584.99   567.65 <
  14   4   0   400.80   370.99   132.88 <
  16   4   0     4.16     8.18     3.04 <
  18   4   0    37.81    45.52    16.35 <
  20   4   0     8.31     4.97     1.97 <
  22   4   0    63.08    39.75    14.28 <
  24   4   0    46.80    35.45    12.77 <
  26   4   0     1.64     5.75     2.35 <
  28   4   0     0.40     2.97     1.54 <
   2   6   0   237.73   179.39    64.30 <
   4   6   0   146.71   315.39   112.97 <
   6   6   0  1631.86   692.83   248.13 <
   8   6   0     4.33     6.90     2.55 <
  10   6   0   473.65   660.64   236.59 <
  12   6   0   136.55   245.83    88.05 <
  14   6   0  1542.24  1690.36   605.38 <
  16   6   0     8.21    21.42     7.76 <
  18   6   0   228.36   221.01    79.19 <
  20   6   0    62.13    51.99    18.68 <
  22   6   0    16.06    13.79     5.10 <
  24   6   0     6.20    11.13     4.16 <
  26   6   0     6.83     6.25     2.52 <
  28   6   0     8.73     7.40     2.90 <
   2   8   0   279.10   311.54   111.62 <
   4   8   0   248.01   148.77    53.31 <
   6   8   0    17.98    41.63    14.97 <
   8   8   0   296.38   331.17   118.63 <
  10   8   0    77.06    87.34    31.30 <
  12   8   0     8.44     8.69     3.21 <
  14   8   0    13.94    64.46    23.14 <
  16   8   0    26.30    43.35    15.57 <
  18   8   0     0.27     9.93     3.73 <
  20   8   0    10.99    14.90     5.50 <
  22   8   0     0.00     4.70     2.04 <
  24   8   0    44.03    49.15    17.69 <
  26   8   0     1.47    -1.02     0.95 <
  28   8   0     2.27     3.75     1.76 <
   2  10   0  1632.92  2118.79   758.82 <
   4  10   0  2483.12  2987.36  1069.91 <
   6  10   0   242.96   204.01    73.07 <
   8  10   0   143.27   137.46    49.24 <
  10  10   0   924.90  1284.08   459.89 <
  12  10   0     1.52     9.53     3.52 <
  14  10   0     6.24     6.76     2.55 <
  16  10   0    64.99    48.72    17.49 <
  18  10   0     5.60    13.03     4.80 <
  20  10   0     3.84     5.44     2.23 <
  22  10   0     3.82     3.38     1.64 <
  24  10   0    25.92    89.91    32.26 <
  26  10   0    80.65    93.03    33.37 <
   2  12   0    64.07    46.70    17.00 <
   4  12   0   928.28   854.99   306.22 <
   6  12   0    32.92    48.88    17.60 <
   8  12   0    14.21    18.76     6.84 <
  10  12   0     1.18     5.11     2.09 <
  12  12   0    33.59    68.56    24.58 <
  14  12   0     4.46     3.61     1.55 <
  16  12   0   112.15   104.28    37.36 <
  18  12   0     3.44     3.99     1.69 <
  20  12   0    16.51    18.39     6.69 <
  22  12   0     6.03    15.88     5.85 <
  24  12   0    38.33    42.74    15.40 <
  26  12   0     4.17     7.87     3.14 <
   2  14   0     9.90    49.16    17.91 <
   4  14   0   111.40   144.22    51.72 <
   6  14   0  1114.46  1103.84   395.34 <
   8  14   0     0.64     8.32     3.28 <
  10  14   0     1.20     0.57     0.97 <
  12  14   0    42.16    63.20    22.71 <
  14  14   0    13.08    34.96    12.60 <
  16  14   0     6.42     5.28     2.12 <
  18  14   0     5.67     4.42     1.85 <
  20  14   0    23.80    17.93     6.53 <
  22  14   0     5.74     6.28     2.52 <
  24  14   0     0.86     4.01     1.83 <
   2  16   0     0.15    -0.93     2.49 <
   4  16   0    26.89    16.71     6.45 <
   6  16   0     0.60     8.98     3.71 <
   8  16   0     4.11     4.14     2.09 <
  10  16   0    26.62    34.98    12.66 <
  12  16   0    80.53    79.76    28.62 <
  14  16   0     7.24     4.09     1.83 <
  16  16   0   191.12   174.52    62.53 <
  18  16   0    14.59    16.90     6.21 <
  20  16   0     9.47     6.59     2.62 <
  22  16   0     2.60    -0.26     0.86 <
  24  16   0     1.70     1.38     1.09 <
   2  18   0     0.18     3.11     2.87 <
   4  18   0    40.84    49.58    18.06 <
   6  18   0   114.04   119.01    42.72 <
   8  18   0     2.18     4.54     2.33 <
  10  18   0     1.48     2.00     1.45 <
  12  18   0     0.33     0.26     1.19 <
  14  18   0     1.32    11.76     4.47 <
  16  18   0     4.83     5.56     2.35 <
  18  18   0     0.45     8.91     3.47 <
  20  18   0     1.65     1.78     1.21 <
  22  18   0     0.00     1.59     1.09 <
   2  20   0     8.91    15.30     6.64 <
   4  20   0     8.31    13.68     5.73 <
   6  20   0    20.87    22.70     8.51 <
   8  20   0     4.21     8.68     3.68 <
  10  20   0     2.04     2.57     1.78 <
  12  20   0     6.86    10.49     4.09 <
  14  20   0     8.11    12.13     4.69 <
  16  20   0     0.42    -1.40     1.19 <
  18  20   0     1.10     1.12     1.16 <
  20  20   0    12.67    27.39     9.97 <
   2  22   0    29.32    27.38    15.04 <
   4  22   0     6.24    11.72     5.26 <
   6  22   0     3.11     6.89     3.42 <
   8  22   0     2.17     5.85     2.85 <
  10  22   0     0.00    -0.59     1.45 <
  12  22   0     2.61     4.04     2.23 <
  14  22   0     1.39     0.67     1.43 <
  16  22   0     0.02    -1.81     1.35 <
  18  22   0     0.30     1.09     1.31 <
   2  24   0     0.87     5.94     5.82 <
   4  24   0     2.41     6.42     3.99 <
   6  24   0     0.12     0.52     2.33 <
   8  24   0    10.27    19.27     7.45 <
  10  24   0     1.72    25.92     9.67 <
  12  24   0     2.59    -3.28     1.90 <
  14  24   0     0.32     1.21     1.64 <
  16  24   0     1.45    -0.17     1.35 <
   2  26   0     0.30     0.50     4.23 <
   4  26   0     0.96     5.51     3.94 <
   6  26   0     0.74    -4.06     2.59 <
   8  26   0     0.84    -1.00     1.73 <
  10  26   0    13.55    22.75     8.66 <
  12  26   0     0.20     2.00     2.19 <
  14  26   0     0.49     2.35     1.90 <
   2  28   0     0.07    -0.17     5.08 <
   4  28   0     0.22     3.42     3.56 <
   6  28   0     0.20     1.85     3.11 <
   8  28   0     0.56    -1.47     2.04 <
  10  28   0     1.68    -0.97     2.16 <
   1   1   1  3497.90  5900.17  1056.57 o
   3   1   1  2662.59  3690.04   762.97 o
   5   1   1  4129.22  4925.52  1018.44 o
   7   1   1  2060.69  2447.06   506.00 o
   9   1   1   251.03   509.65   105.40 o
  11   1   1   640.24   611.81   126.51 o
  13   1   1   211.35   520.85   107.71 o
  15   1   1  1050.46   744.03   153.87 o
  17   1   1   171.55   229.30    47.46 o
  19   1   1    47.87   102.12    21.19 o
  21   1   1    22.60    75.83    15.76 o
  23   1   1    64.66    70.07    13.51 o
  25   1   1    44.78    64.32    12.41 o
  27   1   1     5.51    18.87     3.83 o
  29   1   1     6.03    11.03     2.45 o
   1   3   1  2235.87  3758.45   951.80 o
   3   3   1    82.05    78.27    19.82 o
   5   3   1  6587.70 10240.60  2593.34 o
   7   3   1   229.29   193.32    48.98 o
   9   3   1    64.63    97.83    24.79 o
  11   3   1   331.36   332.04    84.10 o
  13   3   1   363.62   333.46    84.45 o
  15   3   1   210.50   254.12    64.37 o
  17   3   1     3.29    13.62     3.52 o
  19   3   1    20.40    21.75     5.20 o
  21   3   1    60.84    47.53    10.83 o
  23   3   1    20.10    21.49     4.96 o
  25   3   1    49.46    53.02    12.08 o
  27   3   1    36.67    24.16     5.61 o
   1   5   1  2987.28  4250.12  1076.29 o
   3   5   1  6478.63 11173.40  2829.50 o
   5   5   1    19.17    42.73    10.84 o
   7   5   1    14.41    13.33     3.42 o
   9   5   1   534.04   464.02   117.52 o
  11   5   1    37.37    66.75    16.91 o
  13   5   1   564.62   622.47   157.63 o
  15   5   1    74.91    80.41    20.39 o
  17   5   1   142.57   160.97    40.77 o
  19   5   1    17.70    33.37     8.51 o
  21   5   1    34.58    32.88     8.36 o
  23   5   1    63.11    67.43    17.10 o
  25   5   1    40.84    30.03     7.67 o
  27   5   1     1.70     1.09     0.74 <
   1   7   1  1849.97  2099.27   613.89 o
   3   7   1   167.17   144.85    36.72 o
   5   7   1    26.06    33.37     8.50 o
   7   7   1   492.60   424.56   107.52 o
   9   7   1   557.82   480.93   121.81 o
  11   7   1    94.53   101.27    25.67 o
  13   7   1    52.62    42.32    10.76 o
  15   7   1    74.03    65.81    16.71 o
  17   7   1    35.80    72.65    18.42 o
  19   7   1     9.60    24.49     6.28 o
  21   7   1    36.32    49.32    12.55 o
  23   7   1     7.18    16.10     4.19 o
  25   7   1    12.44     9.52     2.57 o
  27   7   1    33.65    26.39     6.78 o
   1   9   1   210.10   177.67    63.68 <
   3   9   1    54.37    53.33    13.60 o
   5   9   1   391.44   352.89    89.39 o
   7   9   1   370.09   354.62    89.82 o
   9   9   1   839.23   817.01   206.91 o
  11   9   1   201.01   151.86    38.46 o
  13   9   1   262.55   224.32    56.82 o
  15   9   1    84.60    93.89    23.79 o
  17   9   1    53.10    43.81    11.13 o
  19   9   1    73.71    71.67    18.19 o
  21   9   1    11.37    17.02     4.40 o
  23   9   1    30.89    31.55     8.07 o
  25   9   1     9.18     7.02     2.02 o
  27   9   1     1.50     1.09     0.88 <
   1  11   1   469.00   487.16   174.53 <
   3  11   1   151.87   160.05    40.59 o
   5  11   1    14.06    21.33     5.51 o
   7  11   1   101.15    80.62    20.47 o
   9  11   1   183.18   149.83    37.98 o
  11  11   1   337.98   340.96    86.35 o
  13  11   1    15.17    25.09     6.41 o
  15  11   1    96.74    88.81    22.51 o
  17  11   1     6.52     5.76     1.59 o
  19  11   1    59.05    42.48    10.80 o
  21  11   1     7.54     7.11     1.97 o
  23  11   1     1.05     4.92     1.50 o
  25  11   1    27.45    21.96     5.67 o
  27  11   1     7.10     6.44     1.90 o
   1  13   1   129.79   100.47    36.16 <
   3  13   1   185.25   158.40    40.19 o
   5  13   1   353.15   292.93    74.22 o
   7  13   1     7.03    14.16     3.74 o
   9  13   1   236.90   218.22    55.28 o
  11  13   1    46.95    68.39    17.35 o
  13  13   1    80.02    98.27    24.91 o
  15  13   1    14.68    14.12     3.67 o
  17  13   1    15.01    15.86     4.10 o
  19  13   1    18.55    15.20     3.93 o
  21  13   1    32.66    45.69    11.62 o
  23  13   1     7.29     8.13     2.24 o
  25  13   1     1.72     0.33     0.67 <
   1  15   1   498.23   592.32   212.22 <
   3  15   1    60.82    55.41    14.22 o
   5  15   1    32.93    37.34     9.60 o
   7  15   1    47.12    75.85    19.28 o
   9  15   1    83.81    72.62    18.44 o
  11  15   1    26.25    25.41     6.52 o
  13  15   1    21.12    19.77     5.10 o
  15  15   1    25.53    31.97     8.16 o
  17  15   1    18.40    22.71     5.84 o
  19  15   1    12.39    13.16     3.43 o
  21  15   1     7.54     8.92     2.40 o
  23  15   1    13.09    14.52     3.78 o
  25  15   1     1.33     1.43     0.83 <
   1  17   1   103.90    99.90    36.04 <
   3  17   1    10.16    13.55     4.52 <
   5  17   1    42.39    43.76    11.26 o
   7  17   1    20.63    49.33    12.62 o
   9  17   1    42.22    47.70    12.19 o
  11  17   1     4.85     4.73     1.52 o
  13  17   1    11.37    10.81     2.90 o
  15  17   1    17.81    24.28     6.24 o
  17  17   1    28.94    56.26    14.29 o
  19  17   1    28.77    46.30    11.78 o
  21  17   1     5.87     5.02     1.50 o
  23  17   1     4.35     5.97     1.71 o
   1  19   1     0.01     1.52     2.76 <
   3  19   1     1.03    -0.97     1.81 <
   5  19   1     1.63    14.14     3.97 o
   7  19   1    10.12    28.30     7.35 o
   9  19   1    30.67    56.70    14.47 o
  11  19   1    31.74    37.88     9.72 o
  13  19   1    10.86     7.23     2.12 o
  15  19   1     1.26     4.32     1.45 <
  17  19   1    16.37    15.38     4.05 o
  19  19   1     2.66     5.99     1.78 o
  21  19   1     3.74     4.35     1.40 o
   1  21   1     5.38    12.10     5.59 <
   3  21   1    11.27    29.49     9.16 o
   5  21   1     7.65     7.85     2.69 <
   7  21   1    11.43    13.68     3.86 o
   9  21   1     4.85     6.30     2.09 o
  11  21   1     3.91     7.70     2.33 o
  13  21   1     8.94     8.85     2.57 o
  15  21   1     2.82     3.92     1.43 <
  17  21   1     1.14     3.82     1.38 <
  19  21   1     3.93     3.64     1.33 <
   1  23   1     9.22    23.10     9.35 <
   3  23   1     2.72    -0.17     2.52 <
   5  23   1    10.02    18.25     5.19 o
   7  23   1     2.64     1.88     1.57 <
   9  23   1     4.95     8.87     2.76 o
  11  23   1     1.41     5.35     1.90 <
  13  23   1     0.67     5.56     1.90 <
  15  23   1     4.92     7.70     2.31 o
  17  23   1     4.86     2.69     1.24 <
   1  25   1     3.44     9.72     6.04 <
   3  25   1     4.20     7.25     3.73 <
   5  25   1     2.80     0.67     1.95 <
   7  25   1     3.79    11.08     3.45 o
   9  25   1     3.91     3.02     1.64 <
  11  25   1     1.27     1.28     1.45 <
  13  25   1     0.33    -1.47     1.16 <
  15  25   1     0.27     0.48     1.07 <
   1  27   1     0.92    -6.25     5.32 <
   3  27   1     3.37     6.39     4.21 <
   5  27   1     1.41     1.85     2.11 <
   7  27   1     3.61     4.33     2.14 <
   9  27   1     0.54     4.32     2.00 <
  11  27   1     0.77     0.00     1.47 <
   1  29   1     0.03     3.40     5.46 <
   3  29   1     0.88     2.11     3.56 <
   5  29   1     1.66     5.54     2.78 <
   2   0   2  3465.56  5502.41  1393.43 o
   6   0   2  1047.45   736.61   263.81 <
  10   0   2  2164.81  2389.14   855.63 <
  14   0   2   959.59   969.73   347.29 <
  18   0   2   177.65   124.92    44.79 <
  22   0   2   101.36    95.68    34.36 <
  26   0   2    85.39    73.74    21.66 o
   0   2   2  3092.11  3854.83   976.23 o
   2   2   2  3952.57  4067.32   728.30 o
   4   2   2  1599.49  2286.42   472.77 o
   6   2   2  1335.66  1726.26   356.95 o
   8   2   2   459.89   715.20   147.90 o
  10   2   2    76.77   382.59    79.12 o
  12   2   2   169.25   388.58    80.37 o
  14   2   2    85.37   230.22    47.64 o
  16   2   2    22.70   204.76    42.37 o
  18   2   2   146.58   166.73    34.51 o
  20   2   2   189.54   160.48    33.23 o
  22   2   2    12.61    50.46    10.54 o
  24   2   2    27.27    57.65    12.02 o
  26   2   2    11.43    25.34     5.42 o
  28   2   2    19.78    16.57     3.69 o
   2   4   2   826.88  1158.13   293.30 o
   4   4   2   988.01   628.52   159.16 o
   6   4   2   132.91    94.35    23.91 o
   8   4   2   789.57   908.42   230.07 o
  10   4   2   846.95   904.99   229.17 o
  12   4   2   447.30   652.88   165.34 o
  14   4   2   489.55   476.47   120.67 o
  16   4   2   254.58   237.86    60.25 o
  18   4   2    55.28    50.84    11.59 o
  20   4   2   167.34   156.87    35.56 o
  22   4   2    18.49    24.40     5.62 o
  24   4   2    43.14    32.37     7.43 o
  26   4   2     0.77     2.71     1.07 <
  28   4   2     6.68     4.83     1.45 o
   0   6   2  1649.83  1519.22   544.11 <
   2   6   2  1720.71  1921.71   486.66 o
   4   6   2    53.26    71.30    18.10 o
   6   6   2   102.76    76.13    19.29 o
   8   6   2   514.32   485.46   122.96 o
  10   6   2    28.92   165.34    41.89 o
  12   6   2   328.73   349.07    88.41 o
  14   6   2    24.92    57.57    14.62 o
  16   6   2   146.78   108.53    27.50 o
  18   6   2    76.76    74.74    18.96 o
  20   6   2    52.58    66.87    16.97 o
  22   6   2    35.26    41.56    10.58 o
  24   6   2    39.05    29.93     7.64 o
  26   6   2     3.19     6.54     1.83 o
  28   6   2     0.73     0.83     0.69 <
   2   8   2   114.45   121.33    30.80 o
   4   8   2  1016.38   886.24   224.45 o
   6   8   2   455.75   366.17    92.72 o
   8   8   2  1438.62  1572.28   398.17 o
  10   8   2   222.84   212.88    53.93 o
  12   8   2    33.59    35.97     9.15 o
  14   8   2    90.29    65.05    16.49 o
  16   8   2    41.77    50.61    12.86 o
  18   8   2    44.96    67.75    17.19 o
  20   8   2    33.46    45.81    11.66 o
  22   8   2    10.72    13.73     3.59 o
  24   8   2    82.66   102.60    26.03 o
  26   8   2     6.22     9.87     2.69 o
   0  10   2  2084.09  1880.11   673.37 <
   2  10   2   127.81   164.53    41.75 o
   4  10   2   406.54   343.19    86.93 o
   6  10   2    66.06   247.00    62.57 o
   8  10   2    74.74    71.64    18.17 o
  10  10   2   580.83   549.65   139.20 o
  12  10   2     6.41    25.64     6.54 o
  14  10   2   220.98   234.52    59.40 o
  16  10   2    35.46    47.18    11.98 o
  18  10   2    76.24    61.37    15.57 o
  20  10   2     8.75    13.25     3.45 o
  22  10   2     6.19    12.62     3.33 o
  24  10   2    23.69    24.14     6.22 o
  26  10   2     0.42     5.53     1.69 o
   2  12   2   292.95   230.11    67.36 o
   4  12   2   322.97   279.03    81.64 o
   6  12   2   203.31   191.10    48.42 o
   8  12   2    96.33    96.02    24.35 o
  10  12   2    28.72    24.53     6.29 o
  12  12   2     4.69     6.71     1.83 o
  14  12   2    87.40    72.41    18.36 o
  16  12   2    18.90    20.04     5.15 o
  18  12   2    11.82    16.99     4.38 o
  20  12   2     3.01     4.06     1.26 o
  22  12   2     9.32    11.01     2.93 o
  24  12   2     0.12     1.38     0.78 <
  26  12   2     8.61     6.16     1.81 o
   0  14   2   328.84   268.40    96.25 <
   2  14   2    21.36    17.58     5.66 o
   4  14   2   304.58   292.62    85.65 o
   6  14   2    53.34    44.61    11.40 o
   8  14   2    78.76    70.94    18.03 o
  10  14   2   203.83   219.09    55.51 o
  12  14   2    42.46    34.32     8.74 o
  14  14   2     7.36     7.25     2.00 o
  16  14   2    31.10    41.84    10.65 o
  18  14   2    30.26    26.99     6.90 o
  20  14   2    72.90    78.59    19.93 o
  22  14   2    15.33    12.09     3.19 o
  24  14   2     2.10     3.71     1.26 <
   2  16   2     1.46    19.08     5.96 o
   4  16   2    85.32    67.08    19.74 o
   6  16   2   107.99    95.93    24.38 o
   8  16   2    13.13    17.22     4.55 o
  10  16   2    13.19    12.22     3.29 o
  12  16   2     4.99     9.72     2.66 o
  14  16   2    45.50    50.70    12.90 o
  16  16   2     4.58    10.89     2.90 o
  18  16   2     5.50     4.97     1.47 o
  20  16   2     0.14     0.95     0.67 <
  22  16   2     0.54     2.21     0.90 <
  24  16   2     0.11    -0.10     0.64 <
   0  18   2    65.16   104.91    37.85 <
   2  18   2    31.71    38.13    13.98 <
   4  18   2    28.23    26.54     9.82 <
   6  18   2    32.70    26.32     6.93 o
   8  18   2    16.18    17.82     4.74 o
  10  18   2    57.78    60.35    15.38 o
  12  18   2     9.71     8.45     2.38 o
  14  18   2    19.92    26.69     6.86 o
  16  18   2     7.39    16.50     4.33 o
  18  18   2    30.08    25.69     6.61 o
  20  18   2     4.86     5.11     1.52 o
  22  18   2     1.12     2.07     0.90 <
   2  20   2    22.98    24.07     9.18 <
   4  20   2    68.27    62.03    22.43 <
   6  20   2    30.35    46.04    11.89 o
   8  20   2     6.18     8.66     2.59 o
  10  20   2     1.46     8.20     2.45 o
  12  20   2     2.63     0.52     0.93 <
  14  20   2    19.75    23.75     6.15 o
  16  20   2     0.21     1.83     0.97 <
  18  20   2     3.79     7.01     2.04 o
  20  20   2     0.07     1.26     0.88 <
   0  22   2    22.85    21.39     8.75 <
   2  22   2     5.39    10.65     4.87 <
   4  22   2    12.40    15.66     6.24 <
   6  22   2     2.71     7.53     2.69 <
   8  22   2     2.42     1.40     1.38 <
  10  22   2     0.02     2.16     1.35 <
  12  22   2     3.60     8.32     2.47 o
  14  22   2     3.92     8.22     2.42 o
  16  22   2     0.60     1.66     1.05 <
  18  22   2     1.59     2.26     1.09 <
   2  24   2     2.65     5.01     3.66 <
   4  24   2    10.72     5.38     3.26 <
   6  24   2    12.33    16.78     4.83 o
   8  24   2    12.73    26.70     7.14 o
  10  24   2     3.44     6.44     2.23 <
  12  24   2     0.30    -0.93     1.16 <
  14  24   2     0.31     0.74     1.14 <
  16  24   2     0.56     3.59     1.45 <
   0  26   2     7.68    14.39     6.78 <
   2  26   2     0.70    -1.81     3.14 <
   4  26   2     0.26    -4.39     2.73 <
   6  26   2     0.01     3.59     2.23 <
   8  26   2     1.18     4.51     2.19 <
  10  26   2     1.18     2.95     1.66 <
  12  26   2     1.23     1.81     1.38 <
   2  28   2     1.68     2.52     3.56 <
   4  28   2     0.38     7.10     4.01 <
   6  28   2     0.01     2.80     2.26 <
   8  28   2     0.67    -0.36     1.81 <
   1   1   3    27.91   107.98    19.33 o
   3   1   3   339.17   302.45    54.15 o
   5   1   3  1002.35  1061.03   268.70 o
   7   1   3   217.11   235.59    59.65 o
   9   1   3   354.70   299.27    75.81 o
  11   1   3   336.55   310.65    78.67 o
  13   1   3   121.96   126.43    32.04 o
  15   1   3    35.34    59.33    15.05 o
  17   1   3     3.14     7.11     1.97 o
  19   1   3    41.89    49.13    12.49 o
  21   1   3     8.13     8.52     2.38 o
  23   1   3    71.73    63.94    16.26 o
  25   1   3     6.07    10.22     2.54 o
  27   1   3    21.50    15.20     3.64 o
   1   3   3   380.01   558.78   100.08 o
   3   3   3   527.91   577.47   103.43 o
   5   3   3  1697.75  1422.21   322.14 o
   7   3   3   855.69   890.88   184.23 o
   9   3   3   152.81   351.10    72.62 o
  11   3   3   176.14   411.28    85.05 o
  13   3   3   405.91   464.92    96.16 o
  15   3   3    52.09   207.48    42.94 o
  17   3   3    98.03   187.58    38.82 o
  19   3   3    18.31    68.99    14.35 o
  21   3   3   112.51   102.23    21.21 o
  23   3   3    63.37    46.57     9.76 o
  25   3   3     2.54    24.78     5.32 o
  27   3   3    11.98    13.92     3.16 o
   1   5   3   598.77   599.31   151.78 o
   3   5   3  1264.59  1247.11   315.84 o
   5   5   3   728.05   730.45   184.98 o
   7   5   3   178.98   154.82    39.22 o
   9   5   3   114.26   179.28    45.41 o
  11   5   3   106.28   105.98    26.85 o
  13   5   3   585.82   640.83   162.29 o
  15   5   3    15.50    51.02    12.94 o
  17   5   3    20.02    23.82     5.48 o
  19   5   3    38.77    41.61     9.49 o
  21   5   3     4.87    11.74     2.83 o
  23   5   3    11.97    20.70     4.81 o
  25   5   3     2.66     2.45     1.05 <
  27   5   3    10.24    10.66     3.07 o
   1   7   3   203.61   173.01    43.85 o
   3   7   3   445.50   571.81   144.83 o
   5   7   3   356.14   319.74    93.51 o
   7   7   3   122.47   104.46    26.47 o
   9   7   3   603.50   629.92   159.52 o
  11   7   3   169.59   157.25    39.83 o
  13   7   3   134.19   155.42    39.38 o
  15   7   3   139.49   178.15    45.13 o
  17   7   3   194.80   186.14    47.14 o
  19   7   3   137.40   165.86    42.02 o
  21   7   3     4.45     6.94     1.95 o
  23   7   3    31.49    33.43     8.54 o
  25   7   3    15.99    18.14     4.69 o
  27   7   3     8.31     7.63     2.12 o
   1   9   3   146.96   129.89    32.93 o
   3   9   3   412.77   295.41    74.87 o
   5   9   3    98.99    67.94    24.36 <
   7   9   3   748.25   656.64   166.29 o
   9   9   3     6.10    14.61     3.76 o
  11   9   3    47.75    57.17    14.50 o
  13   9   3    28.05    17.51     4.49 o
  15   9   3     9.69    13.80     3.57 o
  17   9   3    90.15    83.90    21.26 o
  19   9   3   131.22   116.75    29.60 o
  21   9   3    13.41    15.11     3.95 o
  23   9   3    17.26    19.72     5.10 o
  25   9   3     8.88    10.04     2.73 o
   1  11   3   136.68   144.01    36.54 o
   3  11   3    56.17    46.60    11.98 o
   5  11   3     3.05     2.38     1.36 <
   7  11   3   153.79   131.07    33.22 o
   9  11   3    65.36    92.22    23.38 o
  11  11   3    46.63    40.49    10.29 o
  13  11   3    34.08    43.19    10.98 o
  15  11   3    49.91    39.57    10.07 o
  17  11   3    19.21    16.59     4.29 o
  19  11   3    30.36    23.27     5.97 o
  21  11   3     1.25     2.61     0.95 <
  23  11   3     3.52     4.97     1.52 o
  25  11   3     6.78     6.49     1.88 o
   1  13   3    63.89    98.89    25.13 o
   3  13   3   142.51   107.73    27.40 o
   5  13   3   363.64   382.30   136.94 <
   7  13   3   104.89    99.29    25.20 o
   9  13   3    15.18    14.42     3.79 o
  11  13   3    16.03    16.54     4.29 o
  13  13   3     9.57     8.33     2.24 o
  15  13   3    22.83    25.42     6.49 o
  17  13   3     3.76     4.33     1.26 o
  19  13   3    10.83    10.06     2.66 o
  21  13   3    21.46    17.30     4.48 o
  23  13   3    11.47    10.87     2.90 o
  25  13   3     0.17     1.05     0.76 <
   1  15   3    14.34    18.78     5.10 o
   3  15   3    22.98    17.55     4.92 o
   5  15   3    12.22    18.00     6.69 <
   7  15   3    37.35    35.85     9.24 o
   9  15   3    23.04    20.59     5.37 o
  11  15   3    39.24    40.22    10.26 o
  13  15   3     8.04    14.46     3.78 o
  15  15   3     5.40     7.68     2.12 o
  17  15   3    29.89    33.50     8.54 o
  19  15   3     3.33     3.45     1.12 o
  21  15   3     8.45    10.99     2.93 o
  23  15   3     2.50     3.66     1.21 o
   1  17   3     0.86     2.90     1.66 <
   3  17   3    19.99    18.65     5.94 o
   5  17   3    13.59    19.91     7.45 <
   7  17   3    50.49    64.93    16.57 o
   9  17   3    20.18    19.98     5.24 o
  11  17   3    24.63    27.77     7.16 o
  13  17   3     4.10     3.47     1.26 <
  15  17   3    11.39    16.01     4.19 o
  17  17   3    32.95    52.32    13.32 o
  19  17   3     2.65     4.87     1.47 o
  21  17   3     3.74     4.33     1.35 o
   1  19   3    13.19    26.14     7.05 o
   3  19   3     5.23    10.49     3.88 <
   5  19   3     9.75    26.44     9.80 <
   7  19   3    59.95    65.78    16.82 o
   9  19   3    34.87    42.43    10.87 o
  11  19   3     2.42     2.99     1.28 <
  13  19   3     3.10     3.61     1.33 <
  15  19   3     2.50     3.52     1.26 <
  17  19   3     6.57     9.49     2.62 o
  19  19   3     7.15    12.74     3.38 o
   1  21   3     2.21    13.54     4.18 o
   3  21   3    25.46    23.69     7.47 o
   5  21   3     0.66     5.63     2.87 <
   7  21   3     5.56    12.43     3.71 o
   9  21   3     5.20     6.82     2.28 <
  11  21   3     1.47     4.56     1.69 <
  13  21   3     6.19     6.75     2.09 o
  15  21   3     1.09    -0.97     0.86 <
  17  21   3     1.16    -0.24     0.76 <
  19  21   3     4.47     5.82     1.78 o
   1  23   3    11.15    18.96     5.57 o
   3  23   3    16.74    17.46     5.93 <
   5  23   3     3.01    -0.24     2.07 <
   7  23   3     3.67     8.72     2.99 <
   9  23   3     2.88     3.75     1.85 <
  11  23   3     2.25     2.35     1.33 <
  13  23   3     2.47     3.61     1.50 <
  15  23   3     1.59     1.09     1.07 <
   1  25   3     3.80     6.04     2.99 <
   3  25   3     0.72     4.99     3.61 <
   5  25   3     0.55    -0.05     1.97 <
   7  25   3     1.79     4.44     2.49 <
   9  25   3     2.08     2.42     1.76 <
  11  25   3     0.82     1.66     1.45 <
  13  25   3     0.82     0.55     1.21 <
   1  27   3     1.37     1.76     2.52 <
   3  27   3     0.07    -4.75     2.99 <
   5  27   3     0.50     0.97     2.26 <
   7  27   3     0.59     3.75     2.40 <
   9  27   3     0.36    -0.78     2.90 <
   0   0   4  4926.68  7395.01  2648.38 <
   4   0   4    46.65   193.05    48.90 o
   8   0   4   653.46   771.58   276.35 <
  12   0   4    33.68    40.47    14.53 <
  16   0   4   116.18    81.54    29.25 <
  20   0   4   154.46   167.91    60.17 <
  24   0   4    40.75    45.60    16.44 <
   2   2   4   213.93   178.03    31.89 o
   4   2   4   887.41   807.61   144.62 o
   6   2   4   205.75   162.95    31.22 o
   8   2   4   976.33  1145.18   290.02 o
  10   2   4    58.99    57.95    14.70 o
  12   2   4    71.74    87.51    22.18 o
  14   2   4    17.80    44.73    11.37 o
  16   2   4    11.62    12.09     3.21 o
  18   2   4    33.38    38.85     9.92 o
  20   2   4     5.24     6.75     1.95 o
  22   2   4     2.88     7.53     2.16 o
  24   2   4    13.71    10.07     2.78 o
  26   2   4     6.66     7.87     2.04 o
   0   4   4    73.00   355.65    90.07 o
   2   4   4   804.03   809.56   144.98 o
   4   4   4   128.22   437.94    78.43 o
   6   4   4   748.19   636.55   131.63 o
   8   4   4   243.63   410.22    84.84 o
  10   4   4  1285.95  1428.82   295.45 o
  12   4   4    18.46   144.20    29.86 o
  14   4   4     0.41   117.73    24.40 o
  16   4   4    13.71    62.70    13.05 o
  18   4   4    13.41    68.00    14.14 o
  20   4   4     9.32    43.77     9.18 o
  22   4   4    98.45    86.32    17.91 o
  24   4   4    14.84    20.54     4.45 o
  26   4   4     3.43     9.72     2.83 o
   2   6   4   154.37   131.26    33.26 o
   4   6   4   418.91   378.43    95.86 o
   6   6   4   898.56   977.55   350.10 <
   8   6   4   119.35   132.40    33.55 o
  10   6   4   109.91   219.13    55.50 o
  12   6   4   341.37   351.66    89.05 o
  14   6   4   119.42    92.76    21.10 o
  16   6   4    48.84    75.44    17.13 o
  18   6   4    28.80    46.07    10.50 o
  20   6   4    72.75    75.19    17.08 o
  22   6   4    10.65     7.09     1.86 o
  24   6   4     2.37     3.83     1.26 o
  26   6   4     3.44     4.06     1.57 <
   0   8   4  1112.54  1133.00   405.77 <
   2   8   4   965.18   908.62   230.11 o
   4   8   4   125.06   134.06    34.01 o
   6   8   4    29.58    56.74    20.36 <
   8   8   4    36.55    25.18     6.42 o
  10   8   4    27.28    26.36     6.71 o
  12   8   4    15.78    16.06     4.12 o
  14   8   4     4.70    17.43     4.47 o
  16   8   4    15.26    17.34     4.48 o
  18   8   4   152.11   178.13    45.13 o
  20   8   4     5.06     5.68     1.64 o
  22   8   4     9.34    22.24     5.73 o
  24   8   4     0.91     2.57     0.95 <
   2  10   4     9.28    34.71     8.90 o
   4  10   4  1162.67  1205.53   305.33 o
   6  10   4    45.15    34.06    12.29 <
   8  10   4     6.71    13.04     3.43 o
  10  10   4   165.57   117.49    29.76 o
  12  10   4    46.05    47.64    12.10 o
  14  10   4     9.66     9.16     2.40 o
  16  10   4     3.29    12.26     3.18 o
  18  10   4     6.71     8.66     2.33 o
  20  10   4     1.94     3.23     1.09 <
  22  10   4    19.51    19.44     5.03 o
  24  10   4     3.28     9.27     2.52 o
   0  12   4    41.46    46.50    16.83 <
   2  12   4    48.77    71.83    18.28 o
   4  12   4     2.30    21.58     5.75 o
   6  12   4   232.09   270.38    96.86 <
   8  12   4    17.51    11.56     3.12 o
  10  12   4     8.15    16.20     4.21 o
  12  12   4    20.86    14.09     3.67 o
  14  12   4    55.54    52.16    13.24 o
  16  12   4     0.30     3.99     1.19 o
  18  12   4     7.79     4.80     1.40 o
  20  12   4    16.38    17.05     4.40 o
  22  12   4    10.44    10.40     2.78 o
  24  12   4     0.40    -0.07     0.71 <
   2  14   4     6.67     7.40     2.38 o
   4  14   4     8.80     4.74     1.90 <
   6  14   4    60.29    62.59    22.52 <
   8  14   4    12.13     7.74     2.31 o
  10  14   4     9.00    24.53     6.31 o
  12  14   4    18.16    17.92     4.65 o
  14  14   4    43.55    51.89    13.18 o
  16  14   4    26.06    22.87     5.87 o
  18  14   4    10.86    13.44     3.52 o
  20  14   4    23.04    23.02     5.91 o
  22  14   4     3.92     3.26     1.09 <
   0  16   4    16.92     6.41     3.07 <
   2  16   4     3.08     5.40     2.07 <
   4  16   4    14.38    17.03     4.79 o
   6  16   4    13.34    16.31     6.14 <
   8  16   4    24.36    15.15     4.13 o
  10  16   4     9.67    12.99     3.50 o
  12  16   4     0.34     0.24     0.76 <
  14  16   4    12.38    15.52     4.07 o
  16  16   4    15.47    12.57     3.33 o
  18  16   4    10.56    12.42     3.28 o
  20  16   4     1.15     0.52     0.62 <
  22  16   4     3.96     3.37     1.50 <
   2  18   4     7.01    19.69     5.47 o
   4  18   4     9.96     8.64     2.97 <
   6  18   4     1.40     1.66     1.54 <
   8  18   4    46.48    47.04    12.11 o
  10  18   4     0.31     4.63     1.62 <
  12  18   4    11.91    11.47     3.12 o
  14  18   4     8.89     9.63     2.66 o
  16  18   4     6.18     3.85     1.31 <
  18  18   4     6.10     8.68     2.38 o
  20  18   4     5.30     6.96     2.26 o
   0  20   4    17.31    24.23     9.29 <
   2  20   4     1.06     4.66     2.14 <
   4  20   4     5.98     5.64     3.09 <
   6  20   4    34.36    66.87    24.12 <
   8  20   4     0.05    -3.85     2.28 <
  10  20   4     0.07     4.39     1.76 <
  12  20   4     4.01     4.30     1.57 <
  14  20   4    12.85    16.61     4.40 o
  16  20   4     6.17     6.20     1.88 o
  18  20   4     3.25     5.94     1.83 o
   2  22   4     0.53     0.21     1.81 <
   4  22   4    16.68    33.72    10.29 o
   6  22   4     8.99    14.94     5.85 <
   8  22   4     0.44    -0.36     1.52 <
  10  22   4     2.56     0.95     1.43 <
  12  22   4     6.36     6.97     2.19 o
  14  22   4     3.00     7.60     2.31 o
  16  22   4     2.18     1.92     1.54 <
   0  24   4     4.24     4.18     3.33 <
   2  24   4     5.51    13.76     4.35 o
   4  24   4     3.44     8.70     3.71 <
   6  24   4     0.56     5.94     3.16 <
   8  24   4     0.01     0.24     1.78 <
  10  24   4     0.46     4.16     1.97 <
  12  24   4     0.29     0.93     1.54 <
   2  26   4     1.84     7.58     3.09 <
   4  26   4     0.27     3.49     2.49 <
   6  26   4     1.42     2.42     3.18 <
   8  26   4     0.06    -1.62     4.47 <
   1   1   5    59.55    82.33    14.74 o
   3   1   5   117.79   137.01    24.55 o
   5   1   5   259.42   264.16    47.31 o
   7   1   5   126.28   104.08    18.66 o
   9   1   5    61.02    59.93    15.19 o
  11   1   5   151.37   158.59    40.17 o
  13   1   5    50.84    62.03    15.74 o
  15   1   5    32.10    27.36     7.00 o
  17   1   5     7.51     6.78     1.88 o
  19   1   5     5.35     6.56     1.85 o
  21   1   5     3.31     4.63     1.43 o
  23   1   5    12.30    13.06     3.47 o
  25   1   5    12.12    12.35     4.69 <
   1   3   5    83.52   115.35    20.65 o
   3   3   5    87.46   116.92    20.93 o
   5   3   5   477.95   430.63    77.11 o
   7   3   5    59.45    57.42    10.31 o
   9   3   5   232.02   249.47    63.19 o
  11   3   5    14.21    61.23    15.53 o
  13   3   5   116.47   125.66    31.86 o
  15   3   5    29.15    47.42    12.08 o
  17   3   5    20.00    27.91     7.17 o
  19   3   5    39.13    29.11     7.48 o
  21   3   5    35.50    43.05    10.98 o
  23   3   5    33.27    24.17     6.25 o
  25   3   5     0.14     2.49     3.21 <
   1   5   5   367.29   479.01    85.79 o
   3   5   5   632.96   547.31    98.02 o
   5   5   5   152.46   243.03    43.53 o
   7   5   5   120.72   178.58    34.21 o
   9   5   5    23.84   209.20    47.42 o
  11   5   5     1.37   115.10    23.86 o
  13   5   5   302.80   244.19    50.51 o
  15   5   5     7.76    86.13    17.86 o
  17   5   5     4.66    69.94    14.52 o
  19   5   5    11.49    31.79     6.71 o
  21   5   5     3.08    23.95     5.13 o
  23   5   5     6.10    18.31     4.02 o
  25   5   5     0.94    13.49     5.13 <
   1   7   5   126.25   116.59    29.55 o
   3   7   5   261.35   178.78    45.29 o
   5   7   5    49.64    42.62    10.88 o
   7   7   5     5.26    28.78     8.54 o
   9   7   5    86.27    73.11    18.54 o
  11   7   5    60.92    60.11    15.24 o
  13   7   5    33.75    33.17     7.58 o
  15   7   5    61.18    56.02    12.72 o
  17   7   5   107.07   118.87    26.96 o
  19   7   5    46.97    44.88    10.24 o
  21   7   5     1.67     6.18     1.62 o
  23   7   5    18.23    15.95     3.74 o
   1   9   5    88.09    61.98    15.77 o
   3   9   5   170.03   122.39    31.04 o
   5   9   5   131.59    95.71    24.32 o
   7   9   5   162.81    98.08    28.79 o
   9   9   5    12.67    16.05     4.14 o
  11   9   5    15.63    14.37     3.72 o
  13   9   5    14.89    16.03     4.12 o
  15   9   5     1.35     5.82     1.59 o
  17   9   5    21.93    26.62     6.79 o
  19   9   5    49.13    72.18    18.30 o
  21   9   5     7.91    12.72     3.35 o
  23   9   5     5.60     7.58     2.45 o
   1  11   5    61.02    40.47    10.37 o
   3  11   5    86.01    46.59    11.89 o
   5  11   5     2.81     5.61     1.95 <
   7  11   5    25.67    24.18     8.79 <
   9  11   5    33.74    36.36     9.30 o
  11  11   5     2.49     3.45     1.07 o
  13  11   5    28.12    34.27     8.71 o
  15  11   5    34.71    28.07     7.17 o
  17  11   5     3.48     5.82     1.64 o
  19  11   5     2.50     4.94     1.45 o
  21  11   5     0.44     3.16     1.12 <
  23  11   5     6.23     3.61     1.57 <
   1  13   5     8.67     6.42     2.05 o
   3  13   5    47.25    49.53    12.66 o
   5  13   5   118.30   135.55    34.43 o
   7  13   5    48.94    47.53    17.14 <
   9  13   5    16.18    15.22     4.07 o
  11  13   5    23.66    16.46     4.29 o
  13  13   5     6.26     8.01     2.19 o
  15  13   5     5.14     5.73     1.62 o
  17  13   5     9.46     7.40     2.00 o
  19  13   5     0.39     1.24     0.69 <
  21  13   5    14.23    20.66     5.33 o
   1  15   5    10.96    11.00     3.17 o
   3  15   5     3.38     5.47     1.95 <
   5  15   5     6.18     9.35     2.95 o
   7  15   5    23.51   108.50    38.92 <
   9  15   5    10.23    15.28     4.74 o
  11  15   5    11.46    13.09     3.50 o
  13  15   5    13.67    13.38     3.55 o
  15  15   5     6.44     8.27     2.28 o
  17  15   5    14.38    11.19     2.98 o
  19  15   5     6.73     9.63     2.59 o
  21  15   5     2.91     1.95     1.05 <
   1  17   5     0.49     1.81     1.33 <
   3  17   5     2.95     4.47     1.90 <
   5  17   5     0.30     3.61     1.97 <
   7  17   5    29.23    35.82    13.01 <
   9  17   5    19.99    14.32     4.55 o
  11  17   5    20.58    19.52     5.12 o
  13  17   5     2.03     0.38     0.86 <
  15  17   5    12.15    13.80     3.66 o
  17  17   5    12.21    15.39     4.04 o
  19  17   5     1.08     0.67     0.88 <
   1  19   5     7.81     6.42     2.31 <
   3  19   5     3.28     5.49     2.28 <
   5  19   5     7.57    15.72     4.52 o
   7  19   5    33.56    43.55    15.78 <
   9  19   5    17.18    33.63    10.05 o
  11  19   5     2.03     3.18     1.45 <
  13  19   5     0.80     3.42     1.38 <
  15  19   5     0.65     0.00     0.86 <
  17  19   5     2.62     3.59     1.71 <
   1  21   5     3.10     8.56     2.90 <
   3  21   5    11.23    16.47     4.78 o
   5  21   5     0.35     2.71     2.14 <
   7  21   5     4.64     3.21     2.12 <
   9  21   5     2.92     2.50     1.76 <
  11  21   5     1.56     2.02     1.45 <
  13  21   5     4.53     4.02     1.57 <
  15  21   5     0.13    -2.19     1.47 <
   1  23   5     7.52     9.08     3.07 <
   3  23   5     7.41    11.03     3.61 o
   5  23   5     1.68    -0.90     2.07 <
   7  23   5     1.54     3.59     2.42 <
   9  23   5     0.58     3.04     2.00 <
  11  23   5     0.79     2.40     2.61 <
   1  25   5     0.89     1.81     1.83 <
   3  25   5     0.38     4.20     2.30 <
   5  25   5     0.10     0.52     2.83 <
   2   0   6   177.29   180.03    45.59 o
   6   0   6    83.37    78.90    20.01 o
  10   0   6   445.36   650.14   232.83 <
  14   0   6    53.85    48.28    17.36 <
  18   0   6    21.85    28.50    10.30 <
  22   0   6     4.81     6.56     2.64 <
   0   2   6   325.77   425.33   107.71 o
   2   2   6    95.05   105.09    18.82 o
   4   2   6    79.66    75.21    13.48 o
   6   2   6    89.03    79.64    14.27 o
   8   2   6    13.17    13.05     2.43 o
  10   2   6     7.22    21.22     5.45 o
  12   2   6    88.30   101.63    25.77 o
  14   2   6    15.28    13.84     3.62 o
  16   2   6    20.99    31.32     8.01 o
  18   2   6    11.20    16.42     4.28 o
  20   2   6    34.02    43.06    10.98 o
  22   2   6     3.31     4.11     1.38 <
   2   4   6   197.98   184.66    33.07 o
   4   4   6   119.18   122.95    22.03 o
   6   4   6     3.89     8.77     1.64 o
   8   4   6   143.99    93.99    16.85 o
  10   4   6    32.65    42.06    10.71 o
  12   4   6    51.88    63.05    16.01 o
  14   4   6   150.06   141.35    35.84 o
  16   4   6    30.16    39.33    10.05 o
  18   4   6     6.33    13.91     3.73 o
  20   4   6    23.01    33.01     8.48 o
  22   4   6    13.55    17.28     4.57 o
   0   6   6    22.18   141.85    35.94 o
   2   6   6   121.29   140.28    25.13 o
   4   6   6     3.53    88.90    15.95 o
   6   6   6    15.16    99.92    17.92 o
   8   6   6    31.16    71.16    13.67 o
  10   6   6    21.55   136.46    30.95 o
  12   6   6    71.09   111.07    25.20 o
  14   6   6     8.98    38.37     8.09 o
  16   6   6    32.49    49.42    10.31 o
  18   6   6    48.70    57.15    11.89 o
  20   6   6    26.92    39.96     8.39 o
  22   6   6    10.94    25.76     5.50 o
   2   8   6    45.49    46.17    11.77 o
   4   8   6    21.41    17.89     4.68 o
   6   8   6    12.93    13.41     3.60 o
   8   8   6   132.03   100.28    25.50 o
  10   8   6    16.95    13.18     3.29 o
  12   8   6    28.59    26.40     6.04 o
  14   8   6    44.88    62.61    14.21 o
  16   8   6    22.69    29.56     6.77 o
  18   8   6    14.78    32.45     7.43 o
  20   8   6     8.18     5.59     1.57 o
  22   8   6     0.49     4.75     2.23 <
   0  10   6   312.64   314.95   112.85 <
   2  10   6     3.25     8.06     2.31 o
   4  10   6    14.73    13.72     3.67 o
   6  10   6     4.06     5.73     1.85 o
   8  10   6    35.32    20.05     6.07 o
  10  10   6    79.23    81.71    23.93 o
  12  10   6    15.48    10.41     2.74 o
  14  10   6    39.53    38.65     9.82 o
  16  10   6    23.76    29.06     7.41 o
  18  10   6    19.36    14.77     3.83 o
  20  10   6     8.53    10.20     2.73 o
  22  10   6     1.60     1.24     0.81 <
   2  12   6    46.53    47.09    12.02 o
   4  12   6    53.52    50.60    12.93 o
   6  12   6    40.55    35.26     9.14 o
   8  12   6     5.26     9.13     3.04 o
  10  12   6     0.33     4.06     1.57 <
  12  12   6    12.03    12.52     3.28 o
  14  12   6    39.69    28.91     7.38 o
  16  12   6     0.11     1.57     0.69 <
  18  12   6     6.10     5.25     1.50 o
  20  12   6     0.67    -0.93     0.67 <
   0  14   6    62.12    51.85    18.75 <
   2  14   6    14.20    11.72     3.29 o
   4  14   6    87.39    97.81    24.85 o
   6  14   6     9.20    16.61     4.59 o
   8  14   6    12.76     8.02     2.86 <
  10  14   6    30.29    24.37     7.30 o
  12  14   6    15.26    14.64     3.86 o
  14  14   6     1.06     0.76     0.64 <
  16  14   6     5.18     6.73     1.88 o
  18  14   6     2.22     2.21     0.88 <
   2  16   6     2.62     3.92     1.62 <
   4  16   6    13.73    13.24     3.79 o
   6  16   6    43.86    63.98    16.41 o
   8  16   6     7.85    11.61     3.95 <
  10  16   6    11.80    11.40     3.71 o
  12  16   6     2.39     3.66     1.38 <
  14  16   6     2.86     4.04     1.35 <
  16  16   6     1.50     1.09     0.76 <
  18  16   6     1.71     1.28     0.95 <
   0  18   6    10.52    14.25     5.69 <
   2  18   6    10.48     9.18     2.83 o
   4  18   6    14.88    12.86     3.74 o
   6  18   6     2.34     3.11     2.04 <
   8  18   6     4.33     8.13     3.40 <
  10  18   6    11.12    11.94     3.97 o
  12  18   6     1.42     0.19     1.07 <
  14  18   6     9.28     7.25     2.16 o
  16  18   6     0.98     1.85     1.28 <
   2  20   6     5.69    12.46     3.68 o
   4  20   6    13.93    11.23     3.50 o
   6  20   6     5.26     7.44     2.90 <
   8  20   6     3.15     3.14     3.07 <
  10  20   6     2.00     9.96     4.47 <
  12  20   6     1.18     1.31     1.26 <
  14  20   6    10.16     4.61     2.38 <
   0  22   6     3.73     4.94     3.04 <
   2  22   6     1.87     0.81     1.62 <
   4  22   6     3.89     2.23     1.90 <
   6  22   6     0.22     2.47     2.19 <
   8  22   6     3.03     2.73     2.09 <
   2  24   6     0.89    -1.95     1.76 <
   4  24   6     2.37     4.30     2.97 <
   1   1   7    34.46    37.04     6.65 o
   3   1   7    82.68    97.46    17.46 o
   5   1   7    98.80    90.16    16.16 o
   7   1   7    16.95    27.16     4.91 o
   9   1   7     7.21    13.89     2.57 o
  11   1   7    78.21    69.51    15.81 o
  13   1   7    10.73    15.44     4.05 o
  15   1   7   103.68   105.47    26.75 o
  17   1   7     8.20     9.47     2.57 o
  19   1   7     5.74     5.35     1.62 o
  21   1   7     8.45     4.76     1.50 o
   1   3   7    42.64    53.11     9.53 o
   3   3   7    17.21    22.28     4.03 o
   5   3   7    96.92   115.50    20.69 o
   7   3   7     6.99     9.20     1.74 o
   9   3   7     8.73    11.16     2.09 o
  11   3   7    18.50    19.28     4.46 o
  13   3   7    32.41    41.16    10.48 o
  15   3   7    19.81    25.92     6.67 o
  17   3   7     2.37     1.21     0.83 <
  19   3   7     0.05     0.74     0.78 <
  21   3   7    10.69    12.08     3.26 o
   1   5   7    72.46    68.29    12.25 o
   3   5   7    85.79    80.48    14.43 o
   5   5   7     3.68    14.40     2.61 o
   7   5   7     7.67     7.21     1.40 o
   9   5   7    42.92    39.29     7.08 o
  11   5   7     6.18     6.94     1.74 o
  13   5   7   104.27   128.65    32.61 o
  15   5   7    44.49    53.25    13.56 o
  17   5   7    36.11    52.74    13.44 o
  19   5   7     2.00     4.21     1.47 <
  21   5   7     5.48    10.58     3.42 o
   1   7   7    57.17    70.67    12.69 o
   3   7   7     5.17    59.99    10.77 o
   5   7   7     1.18    38.82     7.01 o
   7   7   7    17.16    59.32    10.67 o
   9   7   7    25.12    42.96     8.32 o
  11   7   7    16.49    45.82    11.72 o
  13   7   7     8.11    23.78     5.54 o
  15   7   7     3.39    20.20     4.75 o
  17   7   7     8.07    31.98     7.40 o
  19   7   7     3.19     9.27     2.26 o
   1   9   7     2.36     7.49     2.11 o
   3   9   7     9.58    10.14     2.76 o
   5   9   7    12.61    10.85     3.00 o
   7   9   7    14.41     7.74     2.26 o
   9   9   7    28.79    31.00     7.18 o
  11   9   7    23.90    18.91     4.91 o
  13   9   7    13.70    23.68     5.43 o
  15   9   7     8.55    10.73     2.57 o
  17   9   7    21.39    25.49     5.88 o
  19   9   7    15.30     9.45     2.31 o
   1  11   7    74.60    68.73    17.48 o
   3  11   7     3.62     6.49     1.97 o
   5  11   7     4.66     3.33     1.35 <
   7  11   7    11.21    12.02     3.40 o
   9  11   7    14.77    11.59     3.38 o
  11  11   7    11.60     5.64     1.97 <
  13  11   7    13.15     8.54     2.28 o
  15  11   7    20.41    14.84     3.84 o
  17  11   7     0.61     2.47     0.88 <
  19  11   7     7.62    10.53     3.85 <
   1  13   7    11.62    10.90     3.07 o
   3  13   7    10.82     9.14     2.64 o
   5  13   7    18.89    14.13     3.86 o
   7  13   7     5.50     3.64     1.71 <
   9  13   7    16.84    12.22     4.10 <
  11  13   7     9.24    22.69     7.21 o
  13  13   7     5.18     2.69     1.05 <
  15  13   7     0.46     0.88     0.67 <
  17  13   7     2.28     2.57     1.05 <
   1  15   7    22.93    23.50     6.17 o
   3  15   7    20.49    12.82     3.57 o
   5  15   7     2.15     5.94     2.04 <
   7  15   7     4.72     4.75     2.02 <
   9  15   7    23.33    22.93     7.03 o
  11  15   7    17.28    19.60     7.26 <
  13  15   7     2.24    -0.43     0.90 <
  15  15   7     2.47     2.45     0.97 <
   1  17   7    12.80     8.88     2.74 o
   3  17   7     0.17     2.52     1.50 <
   5  17   7     5.56     3.35     1.59 <
   7  17   7     2.73     6.56     2.38 <
   9  17   7     6.49     3.71     2.00 <
  11  17   7     1.15     2.42     1.66 <
  13  17   7     2.59     1.59     1.12 <
   1  19   7     0.12    -0.29     1.31 <
   3  19   7     0.84     2.33     1.50 <
   5  19   7     0.15     0.57     1.47 <
   7  19   7     3.71     5.18     2.31 <
   9  19   7     5.83     5.85     2.69 <
  11  19   7     4.16     3.64     2.12 <
   1  21   7     0.75     2.52     1.71 <
   3  21   7     3.13     2.76     1.71 <
   5  21   7     1.92     2.02     1.71 <
   7  21   7     1.93     1.05     1.76 <
   0   0   8   880.97   925.94   331.61 <
   4   0   8    33.01    36.18     9.19 o
   8   0   8     7.55     5.97     1.71 o
  12   0   8    19.17    11.55     3.62 o
  16   0   8    36.33    39.51    14.25 <
   2   2   8    30.77    43.00     7.71 o
   4   2   8    15.56    30.36     5.48 o
   6   2   8    19.09    16.66     3.05 o
   8   2   8    28.11    28.73     5.18 o
  10   2   8    73.07    61.63    11.07 o
  12   2   8     0.68     4.49     1.21 o
  14   2   8    13.46    12.76     3.38 o
  16   2   8     4.47     2.97     1.12 <
  18   2   8     1.73     2.45     1.05 <
   0   4   8    75.54    89.34    22.65 o
   2   4   8    13.89    12.45     2.29 o
   4   4   8     4.42     6.61     1.26 o
   6   4   8    17.40    21.80     3.95 o
   8   4   8    19.33    16.25     2.98 o
  10   4   8    81.81    71.51    12.84 o
  12   4   8    37.41    33.99     7.09 o
  14   4   8     5.54    10.89     2.92 o
  16   4   8     0.90     1.97     0.97 <
  18   4   8     0.31     4.20     1.45 <
   2   6   8    23.65    25.04     4.53 o
   4   6   8    24.31    20.98     3.82 o
   6   6   8    12.84    18.99     3.45 o
   8   6   8     1.99     2.04     0.62 o
  10   6   8    22.13    21.04     3.86 o
  12   6   8    21.41    18.04     3.57 o
  14   6   8    52.81    88.89    22.56 o
  16   6   8     0.41     2.30     1.09 <
  18   6   8    11.00    26.40     6.83 o
   0   8   8    26.33    58.53    14.88 o
   2   8   8    20.27    38.75     6.98 o
   4   8   8     3.46    14.64     2.71 o
   6   8   8     6.73    24.30     4.42 o
   8   8   8    10.63    33.69     6.11 o
  10   8   8     2.11     9.67     2.09 o
  12   8   8     3.60    10.91     2.80 o
  14   8   8     3.73    11.60     2.88 o
  16   8   8     7.51     7.78     2.07 o
   2  10   8    31.83    21.41     5.56 o
   4  10   8    48.18    37.42     9.57 o
   6  10   8    14.69     8.26     2.17 o
   8  10   8     3.41     5.47     1.59 o
  10  10   8    31.84    21.64     5.08 o
  12  10   8     4.44     5.59     2.04 <
  14  10   8     5.57     5.99     1.59 o
  16  10   8     1.58     0.88     1.14 <
   0  12   8     3.23     2.95     1.69 <
   2  12   8     2.74     4.06     1.47 <
   4  12   8    30.90    22.02     5.77 o
   6  12   8     7.75     5.47     1.83 <
   8  12   8     0.85     1.43     1.35 <
  10  12   8     5.24     1.74     1.50 <
  12  12   8     2.18     4.47     1.97 <
  14  12   8     1.41     3.06     1.35 <
   2  14   8     1.80     3.02     1.38 <
   4  14   8     0.34     2.02     1.19 <
   6  14   8    43.56    45.19    11.59 o
   8  14   8     0.38     0.69     1.43 <
  10  14   8     1.25     2.23     1.83 <
  12  14   8     3.43     3.02     1.64 <
   0  16   8     7.13     6.54     3.04 <
   2  16   8     0.39    -2.04     1.16 <
   4  16   8     4.06     2.28     1.40 <
   6  16   8     0.78     3.14     1.54 <
   8  16   8     0.94     0.86     1.52 <
  10  16   8     0.52    -1.85     1.76 <
   2  18   8     0.29     3.14     1.59 <
   4  18   8     2.59     2.30     1.52 <
   6  18   8     6.39     8.34     2.73 o
   1   1   9    29.51    31.78     5.73 o
   3   1   9    10.82    10.87     2.00 o
   5   1   9    15.36    13.21     2.43 o
   7   1   9    47.41    47.45     8.54 o
   9   1   9     2.09     3.14     0.78 o
  11   1   9     8.11     6.82     1.38 o
  13   1   9     2.50     3.33     1.09 o
  15   1   9    11.38    23.69     6.11 o
   1   3   9     6.84     7.78     1.47 o
   3   3   9     1.80     3.26     0.74 o
   5   3   9    57.29    71.28    12.79 o
   7   3   9     1.87     2.80     0.69 o
   9   3   9     4.27     3.35     0.78 o
  11   3   9    10.63    10.42     2.00 o
  13   3   9     7.79     6.11     1.43 o
  15   3   9     3.68     6.80     1.97 o
   1   5   9     5.60     6.23     1.21 o
   3   5   9    50.78    64.61    11.61 o
   5   5   9     1.34     3.28     0.74 o
   7   5   9     5.12     5.06     1.05 o
   9   5   9     1.73     2.52     0.67 o
  11   5   9     1.67     2.35     0.74 o
  13   5   9     6.94     5.44     1.40 o
   1   7   9    12.98    17.80     3.24 o
   3   7   9     1.96     3.54     0.78 o
   5   7   9     2.77     6.42     1.28 o
   7   7   9    18.32    21.24     3.86 o
   9   7   9     4.94     7.34     1.45 o
  11   7   9     2.45     4.28     1.02 o
  13   7   9     5.25     3.76     1.31 <
   1   9   9     1.72    26.40     4.78 o
   3   9   9    16.46    19.59     3.60 o
   5   9   9     1.36     6.89     1.43 o
   7   9   9     7.99    15.17     2.85 o
   9   9   9    29.53    42.23     7.65 o
  11   9   9     4.38     6.08     1.71 o
   1  11   9     4.48     6.23     1.93 o
   3  11   9     5.60     6.16     1.76 o
   5  11   9     1.57     3.61     1.26 <
   7  11   9     2.78     8.91     2.28 o
   9  11   9     4.70     7.91     2.14 o
  11  11   9    13.25    14.70     3.64 o
   1  13   9     3.39    -0.14     0.93 <
   3  13   9     4.41     2.95     1.33 <
   5  13   9    11.76     6.85     2.14 o
   7  13   9     0.19     4.94     1.81 <
   1  15   9    16.60    14.16     3.90 o
   3  15   9     0.48    -1.50     1.14 <
   2   0  10     3.91     7.01     1.90 o
   6   0  10     0.82     2.28     0.88 <
   0   2  10     4.00     4.59     1.33 o
   2   2  10    14.77    19.49     3.55 o
   4   2  10     8.07     7.18     1.38 o
   6   2  10    12.10    10.75     2.02 o
   8   2  10    13.54    11.71     2.19 o
   2   4  10     1.52     2.28     0.62 o
   4   4  10     0.25     0.50     0.43 <
   6   4  10     5.80     4.33     0.93 o
   8   4  10     3.33     2.83     0.71 o
   0   6  10     6.29     8.42     2.26 o
   2   6  10     8.28    13.79     2.54 o
   4   6  10     3.21     3.75     0.83 o
   6   6  10     2.84     3.99     0.88 o
   2   8  10     0.92     1.97     0.62 o
   4   8  10     4.58     5.49     1.14 o
