# Supplementary material for: Optimal estimated standard uncertainties of reflection intensities for kinematical refinement from 3D electron diffraction data
Source: Acta Crystallogr A Found Adv. 2023 Aug 14;79(Pt 5):427–39. doi: 10.1107/S2053273323005053 (PMC10483590; doi:10.1107/S2053273323005053)
Supplement: Supplementary file 13 [file a-79-00427-natrolite_model3sup13.hkl]

#
# h,k,l, Fc-squared, Fo-squared, sigma(Fo-squared) and status flag
#
data_natrolite_model3
_shelx_title                             'UC from cif pets'
_shelx_refln_list_code                   4
_shelx_F_calc_maximum                    100.60
_exptl_crystal_F_000                     517.84
_reflns_d_resolution_high                0.6253

loop_
 _symmetry_equiv_pos_as_xyz
 'x, y, z'
 '-x, -y, z'
 'x+1/4, -y+1/4, z+1/4'
 '-x+1/4, y+1/4, z+1/4'
 'x, y+1/2, z+1/2'
 '-x, -y+1/2, z+1/2'
 'x+1/4, -y+3/4, z+3/4'
 '-x+1/4, y+3/4, z+3/4'
 'x+1/2, y, z+1/2'
 '-x+1/2, -y, z+1/2'
 'x+3/4, -y+1/4, z+3/4'
 '-x+3/4, y+1/4, z+3/4'
 'x+1/2, y+1/2, z'
 '-x+1/2, -y+1/2, z'
 'x+3/4, -y+3/4, z+1/4'
 '-x+3/4, y+3/4, z+1/4'

_cell_length_a                           18.2872
_cell_length_b                           18.666
_cell_length_c                           6.6222
_cell_angle_alpha                        90
_cell_angle_beta                         90
_cell_angle_gamma                        90

_shelx_F_squared_multiplier              1.000

loop_
 _refln_index_h
 _refln_index_k
 _refln_index_l
 _refln_F_squared_calc
 _refln_F_squared_meas
 _refln_F_squared_sigma
 _refln_observed_status
   4   0   0  3040.23  3470.27   679.17 o
   8   0   0  1602.21  1161.46   232.78 o
  12   0   0    63.92   655.76   160.10 o
  16   0   0   383.75   386.04    75.60 o
  20   0   0    45.95   172.50    35.24 o
  24   0   0    11.97    58.21    12.43 o
  28   0   0    64.65    36.24     7.29 o
   2   2   0  4012.46  7604.61  1423.66 o
   4   2   0  2352.98  3336.17   632.17 o
   6   2   0   552.63   787.38   146.87 o
   8   2   0   567.03   673.49   144.74 o
  10   2   0  2605.62  2572.88   483.11 o
  12   2   0     6.07    24.05     4.94 o
  14   2   0    67.45    65.88    12.58 o
  16   2   0    21.06    60.81    16.56 o
  18   2   0    11.69    36.52     6.82 o
  20   2   0    19.72    18.27     3.90 o
  22   2   0    99.69   119.40    20.35 o
  24   2   0    23.25    21.49     5.02 o
  26   2   0     5.24     8.17     1.98 o
  28   2   0     2.03    10.70     2.90 o
   2   4   0  3327.85  5078.27   945.57 o
   4   4   0   756.44  1191.72   221.30 o
   6   4   0   245.43   524.15   112.64 o
   8   4   0   573.23   365.17    67.52 o
  10   4   0  3564.46  4158.59   853.41 o
  12   4   0  1278.06  1611.18   299.82 o
  14   4   0   436.47   396.26    73.84 o
  16   4   0     3.24     8.98     2.56 o
  18   4   0    33.45    49.82     9.77 o
  20   4   0     8.70     5.46     1.46 o
  22   4   0    59.68    43.46     8.37 o
  24   4   0    49.85    38.84    10.80 o
  26   4   0     2.78     6.31     1.54 o
  28   4   0     0.70     3.26     1.23 <
   2   6   0   231.54   188.32    37.44 o
   4   6   0   148.47   337.82    66.03 o
   6   6   0  1613.30   669.89   126.16 o
   8   6   0     5.15     7.57     1.75 o
  10   6   0   489.27   695.08   147.91 o
  12   6   0   135.56   266.34    50.88 o
  14   6   0  1524.08  1697.54   349.54 o
  16   6   0    11.96    23.51     4.96 o
  18   6   0   232.57   239.06    47.23 o
  20   6   0    62.53    56.87    10.80 o
  22   6   0    14.68    15.13     4.15 o
  24   6   0     8.33    12.22     2.95 o
  26   6   0     6.53     6.86     1.62 o
  28   6   0     8.44     8.12     2.19 o
   2   8   0   282.66   329.12    64.12 o
   4   8   0   243.27   157.83    29.90 o
   6   8   0    15.81    45.58    10.26 o
   8   8   0   296.74   352.38    64.30 o
  10   8   0    88.21    95.33    17.57 o
  12   8   0     9.91     9.54     2.53 o
  14   8   0    13.66    70.70    17.35 o
  16   8   0    30.24    47.53    11.44 o
  18   8   0     0.82    10.90     2.66 o
  20   8   0    10.83    16.35     4.02 o
  22   8   0     0.19     5.16     1.41 o
  24   8   0    47.90    53.87    10.19 o
  26   8   0     1.44    -1.12     0.73 <
  28   8   0     3.10     4.12     1.54 <
   2  10   0  1686.47  2089.66   380.73 o
   4  10   0  2584.87  2895.49   531.33 o
   6  10   0   249.75   218.55    40.40 o
   8  10   0   150.76   148.94    29.02 o
  10  10   0   971.73  1328.47   251.71 o
  12  10   0     1.59    10.46     2.84 o
  14  10   0     7.43     7.42     2.01 o
  16  10   0    66.58    53.26    10.36 o
  18  10   0     7.67    14.31     2.87 o
  20  10   0     3.99     5.98     1.62 o
  22  10   0     4.26     3.71     1.59 <
  24  10   0    27.96    98.61    22.20 o
  26  10   0    87.64   101.82    18.63 o
   2  12   0    62.91    50.90    10.64 o
   4  12   0   938.56   875.36   171.46 o
   6  12   0    35.02    53.51    10.21 o
   8  12   0    14.64    20.58     5.52 o
  10  12   0     0.20     5.61     1.49 o
  12  12   0    40.14    75.15    14.09 o
  14  12   0     3.73     3.97     1.02 o
  16  12   0   125.93   113.83    20.80 o
  18  12   0     4.34     4.38     1.23 o
  20  12   0    16.13    20.17     4.28 o
  22  12   0     6.08    17.43     5.09 o
  24  12   0    43.90    46.87     9.30 o
  26  12   0     4.69     8.64     2.17 o
   2  14   0    11.48    53.94    12.88 o
   4  14   0   122.27   157.01    34.98 o
   6  14   0  1180.26  1137.28   212.52 o
   8  14   0     0.54     9.13     3.03 o
  10  14   0     1.68     0.63     0.97 <
  12  14   0    48.37    69.24    12.73 o
  14  14   0    15.08    38.36     8.15 o
  16  14   0     6.42     5.79     1.41 o
  18  14   0     6.29     4.85     1.46 o
  20  14   0    25.62    19.66     4.18 o
  22  14   0     7.24     6.89     1.59 o
  24  14   0     0.96     4.41     1.25 o
   2  16   0     0.15    -1.02     2.11 <
   4  16   0    26.18    18.30     4.40 o
   6  16   0     0.32     9.86     2.82 o
   8  16   0     5.04     4.54     1.77 <
  10  16   0    28.95    38.35     7.93 o
  12  16   0    82.59    87.12    22.07 o
  14  16   0     7.19     4.49     1.31 o
  16  16   0   210.43   189.87    35.76 o
  18  16   0    16.75    18.55     3.97 o
  20  16   0    10.49     7.23     1.64 o
  22  16   0     2.53    -0.29     0.70 <
  24  16   0     1.65     1.51     0.89 <
   2  18   0     0.02     3.42     2.87 <
   4  18   0    41.82    54.29    12.38 o
   6  18   0   128.00   129.84    26.52 o
   8  18   0     2.59     4.98     2.50 <
  10  18   0     1.81     2.19     1.25 <
  12  18   0     0.46     0.29     1.10 <
  14  18   0     1.44    12.91     3.03 o
  16  18   0     5.03     6.11     1.51 o
  18  18   0     0.58     9.78     2.27 o
  20  18   0     1.88     1.96     1.02 <
  22  18   0     0.04     1.75     1.04 <
   2  20   0    10.28    16.79     4.96 o
   4  20   0     9.32    15.02     3.97 o
   6  20   0    25.82    24.91     5.15 o
   8  20   0     4.52     9.53     2.71 o
  10  20   0     1.60     2.82     1.67 <
  12  20   0     7.80    11.51     3.81 o
  14  20   0     9.38    13.32     2.90 o
  16  20   0     0.41    -1.54     0.89 <
  18  20   0     1.01     1.23     0.94 <
  20  20   0    14.42    30.06     6.22 o
   2  22   0    33.64    30.03     9.06 o
   4  22   0     7.23    12.87     3.60 o
   6  22   0     2.91     7.57     2.43 o
   8  22   0     2.40     6.42     2.82 <
  10  22   0     0.02    -0.65     1.17 <
  12  22   0     3.35     4.44     1.62 <
  14  22   0     2.24     0.73     1.33 <
  16  22   0     0.00    -1.98     1.02 <
  18  22   0     0.38     1.20     1.10 <
   2  24   0     1.03     6.52     4.36 <
   4  24   0     2.65     7.04     3.00 <
   6  24   0     0.11     0.57     1.90 <
   8  24   0    11.87    21.15     4.75 o
  10  24   0     1.87    28.46     6.05 o
  12  24   0     2.98    -3.60     1.30 <
  14  24   0     0.32     1.33     1.38 <
  16  24   0     1.96    -0.18     1.17 <
   2  26   0     0.42     0.55     3.42 <
   4  26   0     0.71     6.05     3.03 <
   6  26   0     0.95    -4.46     1.83 <
   8  26   0     1.21    -1.10     1.38 <
  10  26   0    16.08    24.97     5.72 o
  12  26   0     0.27     2.19     2.30 <
  14  26   0     0.49     2.58     1.62 <
   2  28   0     0.06    -0.18     4.10 <
   4  28   0     0.33     3.76     3.21 <
   6  28   0     0.19     2.03     2.56 <
   8  28   0     0.77    -1.62     1.59 <
  10  28   0     1.97    -1.07     1.83 <
   1   1   1  3513.56  5298.42   614.99 o
   3   1   1  2651.65  3365.28   454.36 o
   5   1   1  4160.67  4492.49   701.88 o
   7   1   1  2105.75  2341.89   286.56 o
   9   1   1   248.68   541.93    84.44 o
  11   1   1   643.85   634.20    76.21 o
  13   1   1   205.99   560.12    85.80 o
  15   1   1  1081.46   766.50   120.06 o
  17   1   1   170.73   248.53    40.92 o
  19   1   1    46.50   111.75    19.62 o
  21   1   1    29.63    83.22    15.49 o
  23   1   1    65.28    76.66    13.42 o
  25   1   1    49.63    70.49    14.44 o
  27   1   1     4.15    20.72     3.57 o
  29   1   1     5.37    12.11     2.35 o
   1   3   1  2219.35  3447.09   547.06 o
   3   3   1    79.26    84.10    12.19 o
   5   3   1  6623.26  9224.08  1233.23 o
   7   3   1   227.39   205.18    29.93 o
   9   3   1    72.11   106.68    16.42 o
  11   3   1   338.32   353.05    61.00 o
  13   3   1   375.03   355.31    58.73 o
  15   3   1   235.80   275.24    50.58 o
  17   3   1     2.85    14.95     3.13 o
  19   3   1    19.30    23.84     6.72 o
  21   3   1    68.53    52.03     9.51 o
  23   3   1    22.02    23.58     5.93 o
  25   3   1    54.25    58.09    10.15 o
  27   3   1    38.68    26.48     4.87 o
   1   5   1  3002.95  3920.40   544.72 o
   3   5   1  6598.82 10121.10  1361.29 o
   5   5   1    18.14    46.74     7.32 o
   7   5   1    13.45    14.61     2.22 o
   9   5   1   536.68   483.25    97.08 o
  11   5   1    40.83    73.04    16.30 o
  13   5   1   573.08   654.54    91.52 o
  15   5   1    82.62    87.84    12.12 o
  17   5   1   159.11   175.28    24.04 o
  19   5   1    18.16    36.60     7.50 o
  21   5   1    38.53    36.04     5.55 o
  23   5   1    71.40    73.84    12.92 o
  25   5   1    44.92    32.92     6.55 o
  27   5   1     2.24     1.20     0.73 <
   1   7   1  1894.69  2019.99   321.62 o
   3   7   1   175.77   155.37    23.96 o
   5   7   1    29.03    36.53     5.81 o
   7   7   1   500.39   443.28    59.38 o
   9   7   1   587.66   504.04    71.70 o
  11   7   1   101.77   110.30    17.31 o
  13   7   1    55.68    46.28     7.45 o
  15   7   1    76.02    71.85    10.89 o
  17   7   1    37.82    79.59    17.48 o
  19   7   1     9.37    26.87     5.93 o
  21   7   1    41.34    54.07     8.99 o
  23   7   1     6.37    17.67     4.12 o
  25   7   1    13.68    10.45     2.19 o
  27   7   1    37.19    28.94     5.13 o
   1   9   1   212.55   189.91    34.82 o
   3   9   1    52.74    58.11     8.85 o
   5   9   1   405.64   372.51    59.21 o
   7   9   1   380.29   375.90    54.46 o
   9   9   1   858.31   843.09   112.34 o
  11   9   1   204.06   163.88    23.27 o
  13   9   1   269.88   241.52    33.40 o
  15   9   1    91.43   102.53    22.49 o
  17   9   1    56.76    47.95     7.25 o
  19   9   1    74.75    78.34    12.94 o
  21   9   1    10.82    18.67     5.01 o
  23   9   1    34.58    34.60     6.88 o
  25   9   1     9.98     7.70     1.49 o
  27   9   1     1.47     1.20     0.89 <
   1  11   1   481.08   511.76    94.59 o
   3  11   1   165.07   173.24    28.93 o
   5  11   1    13.77    23.38     4.76 o
   7  11   1   106.66    87.71    14.43 o
   9  11   1   190.13   162.02    24.08 o
  11  11   1   360.39   365.74    53.82 o
  13  11   1    17.06    27.53     5.46 o
  15  11   1   100.38    96.89    12.94 o
  17  11   1     6.86     6.32     1.15 o
  19  11   1    59.72    46.49     7.87 o
  21  11   1     8.48     7.81     1.80 o
  23  11   1     0.95     5.40     1.10 o
  25  11   1    29.88    24.09     4.71 o
  27  11   1     7.54     7.07     1.93 o
   1  13   1   129.54   108.90    20.41 o
   3  13   1   189.48   171.01    24.37 o
   5  13   1   378.22   313.21    49.32 o
   7  13   1     7.49    15.54     6.03 <
   9  13   1   252.98   235.64    32.36 o
  11  13   1    48.49    74.83    17.49 o
  13  13   1    88.24   107.39    17.83 o
  15  13   1    16.29    15.50     2.64 o
  17  13   1    16.34    17.40     3.84 o
  19  13   1    20.50    16.68     3.48 o
  21  13   1    36.43    50.10    12.20 o
  23  13   1     7.45     8.93     1.83 o
  25  13   1     2.51     0.37     0.65 <
   1  15   1   528.53   628.50   129.96 o
   3  15   1    58.39    60.50    11.29 o
   5  15   1    35.99    40.91     8.57 o
   7  15   1    52.51    83.04    19.73 o
   9  15   1    85.77    79.25    12.69 o
  11  15   1    29.85    27.86     6.44 o
  13  15   1    22.31    21.68     3.09 o
  15  15   1    28.42    35.06     6.88 o
  17  15   1    19.47    24.91     4.23 o
  19  15   1    14.26    14.44     3.50 o
  21  15   1     9.88     9.79     1.72 o
  23  15   1    14.59    15.93     3.26 o
  25  15   1     1.66     1.57     0.81 <
   1  17   1   109.47   108.89    22.85 o
   3  17   1    10.68    14.86     4.26 o
   5  17   1    45.55    47.92     9.84 o
   7  17   1    19.90    54.08    13.57 o
   9  17   1    46.44    52.25     7.16 o
  11  17   1     5.25     5.19     1.49 o
  13  17   1    12.92    11.86     2.14 o
  15  17   1    20.51    26.64     4.26 o
  17  17   1    31.90    61.70    10.49 o
  19  17   1    33.16    50.78     7.40 o
  21  17   1     7.07     5.51     1.23 o
  23  17   1     5.36     6.55     1.46 o
   1  19   1     0.05     1.67     2.45 <
   3  19   1     1.28    -1.07     1.46 <
   5  19   1     1.94    15.52     4.62 o
   7  19   1    10.33    31.05     7.39 o
   9  19   1    34.38    62.16    10.53 o
  11  19   1    35.33    41.53     6.28 o
  13  19   1    11.30     7.94     1.51 o
  15  19   1     1.30     4.75     1.41 o
  17  19   1    18.14    16.88     2.67 o
  19  19   1     2.84     6.58     1.62 o
  21  19   1     4.42     4.78     1.38 o
   1  21   1     6.05    13.29     3.78 o
   3  21   1    12.43    32.36     8.59 o
   5  21   1     9.03     8.62     2.30 o
   7  21   1    12.69    15.02     3.19 o
   9  21   1     5.44     6.92     2.17 o
  11  21   1     4.14     8.46     2.01 o
  13  21   1     9.96     9.71     1.88 o
  15  21   1     2.74     4.31     1.15 o
  17  21   1     0.96     4.20     1.12 o
  19  21   1     4.64     3.99     1.17 o
   1  23   1    11.10    25.36     6.71 o
   3  23   1     2.78    -0.18     2.45 <
   5  23   1    11.00    20.03     4.49 o
   7  23   1     2.92     2.06     1.49 <
   9  23   1     6.46     9.74     2.95 o
  11  23   1     1.73     5.87     2.03 <
  13  23   1     0.74     6.10     1.49 o
  15  23   1     5.78     8.46     1.83 o
  17  23   1     5.62     2.95     1.17 <
   1  25   1     3.58    10.67     4.72 <
   3  25   1     5.01     7.96     3.08 <
   5  25   1     3.30     0.73     2.06 <
   7  25   1     4.48    12.16     2.84 o
   9  25   1     4.77     3.31     1.44 <
  11  25   1     1.56     1.41     1.20 <
  13  25   1     0.28    -1.62     0.91 <
  15  25   1     0.25     0.52     1.41 <
   1  27   1     1.22    -6.86     3.89 <
   3  27   1     3.75     7.02     3.21 <
   5  27   1     1.65     2.03     1.93 <
   7  27   1     4.05     4.75     2.35 <
   9  27   1     0.64     4.75     1.88 <
  11  27   1     0.99     0.00     1.64 <
   1  29   1     0.04     3.73     4.30 <
   3  29   1     0.94     2.32     3.31 <
   5  29   1     2.06     6.08     2.74 <
   2   0   2  3499.94  5058.91   691.87 o
   6   0   2  1070.11   734.42   140.45 o
  10   0   2  2240.32  2338.51   480.79 o
  14   0   2   936.68   996.26   191.65 o
  18   0   2   195.44   135.78    26.33 o
  22   0   2   111.25   104.55    22.11 o
  26   0   2    90.18    80.66    15.83 o
   0   2   2  3069.71  3538.75   540.47 o
   2   2   2  3984.68  3725.55   418.53 o
   4   2   2  1550.08  2180.41   338.35 o
   6   2   2  1372.06  1702.87   256.60 o
   8   2   2   461.00   747.06   105.71 o
  10   2   2    69.05   415.83    65.10 o
  12   2   2   169.01   419.79    73.41 o
  14   2   2    95.94   251.32    52.80 o
  16   2   2    22.46   224.44    51.88 o
  18   2   2   157.74   181.47    28.98 o
  20   2   2   203.10   174.39    30.94 o
  22   2   2    12.30    55.37    10.97 o
  24   2   2    26.08    63.20    12.63 o
  26   2   2    11.79    27.81     4.78 o
  28   2   2    21.15    18.19     2.98 o
   2   4   2   834.12  1157.88   151.83 o
   4   4   2   969.98   622.83    86.79 o
   6   4   2   126.45   101.54    14.56 o
   8   4   2   848.57   937.33   142.29 o
  10   4   2   866.22   930.71   134.84 o
  12   4   2   442.68   690.01   132.30 o
  14   4   2   495.70   504.80    82.90 o
  16   4   2   255.66   256.41    55.24 o
  18   4   2    57.12    55.63    10.30 o
  20   4   2   179.21   170.68    23.22 o
  22   4   2    19.44    26.76     4.70 o
  24   4   2    46.24    35.47     5.92 o
  26   4   2     0.83     2.97     1.07 <
  28   4   2     8.41     5.30     2.04 <
   0   6   2  1682.93  1475.68   277.43 o
   2   6   2  1744.91  1862.66   285.35 o
   4   6   2    58.15    77.78    14.64 o
   6   6   2    95.33    82.36    11.54 o
   8   6   2   532.31   509.00    74.78 o
  10   6   2    31.50   181.09    24.90 o
  12   6   2   333.83   373.13    49.57 o
  14   6   2    30.63    63.14    12.05 o
  16   6   2   146.26   117.89    15.94 o
  18   6   2    84.23    81.71    13.54 o
  20   6   2    53.60    73.20    12.36 o
  22   6   2    37.80    45.56    10.53 o
  24   6   2    42.68    32.81     6.05 o
  26   6   2     2.70     7.18     2.35 o
  28   6   2     0.98     0.91     0.63 <
   2   8   2   122.77   131.49    21.17 o
   4   8   2  1020.28   894.04   128.49 o
   6   8   2   457.77   384.57    55.84 o
   8   8   2  1493.98  1581.47   211.26 o
  10   8   2   239.32   229.66    37.25 o
  12   8   2    38.46    39.41     7.03 o
  14   8   2    84.08    70.87    10.42 o
  16   8   2    48.50    55.45     9.05 o
  18   8   2    48.44    74.20    20.69 o
  20   8   2    31.57    50.20    10.00 o
  22   8   2    11.11    15.07     5.14 <
  24   8   2    90.23   112.26    17.41 o
  26   8   2     7.34    10.83     1.85 o
   0  10   2  2120.28  1835.12   334.29 o
   2  10   2   135.60   178.35    30.52 o
   4  10   2   405.73   362.34    48.28 o
   6  10   2    71.73   269.63    41.49 o
   8  10   2    80.43    78.17    12.72 o
  10  10   2   588.09   578.51    80.58 o
  12  10   2     7.12    28.15     6.89 o
  14  10   2   250.39   254.39    37.98 o
  16  10   2    38.97    51.70     9.80 o
  18  10   2    77.66    67.08    10.84 o
  20  10   2     9.82    14.54     3.79 o
  22  10   2     7.19    13.86     2.90 o
  24  10   2    26.28    26.48     4.92 o
  26  10   2     0.47     6.08     2.87 <
   2  12   2   303.97   246.34    38.79 o
   4  12   2   327.24   297.91    56.11 o
   6  12   2   212.12   206.36    35.38 o
   8  12   2    94.17   104.53    19.45 o
  10  12   2    29.63    26.88     4.43 o
  12  12   2     5.92     7.36     1.41 o
  14  12   2    94.28    79.09    11.56 o
  16  12   2    21.82    21.99     3.24 o
  18  12   2    12.04    18.65     3.40 o
  20  12   2     3.17     4.46     1.04 o
  22  12   2    10.01    12.09     3.19 o
  24  12   2     0.38     1.51     0.70 <
  26  12   2    10.32     6.76     1.57 o
   0  14   2   342.11   287.39    66.87 o
   2  14   2    22.27    19.26     4.14 o
   4  14   2   313.50   313.92    55.60 o
   6  14   2    52.01    48.75     7.73 o
   8  14   2    78.46    77.41    13.45 o
  10  14   2   214.02   237.36    32.75 o
  12  14   2    42.48    37.57     6.03 o
  14  14   2     8.51     7.96     1.75 o
  16  14   2    34.32    45.87     9.19 o
  18  14   2    34.25    29.60     5.31 o
  20  14   2    79.33    86.01    13.48 o
  22  14   2    16.26    13.27     2.59 o
  24  14   2     3.22     4.07     1.28 o
   2  16   2     2.38    20.95     5.11 o
   4  16   2    91.25    73.23    16.98 o
   6  16   2   110.39   104.52    21.51 o
   8  16   2    15.23    18.90     2.80 o
  10  16   2    14.23    13.40     2.80 o
  12  16   2     5.54    10.68     2.04 o
  14  16   2    51.04    55.55     9.70 o
  16  16   2     5.23    11.95     1.93 o
  18  16   2     5.64     5.45     1.17 o
  20  16   2     0.18     1.04     0.63 <
  22  16   2     0.87     2.43     0.91 <
  24  16   2     0.12    -0.10     0.65 <
   0  18   2    76.29   114.82    34.29 o
   2  18   2    35.18    41.79    10.24 o
   4  18   2    31.24    29.09     6.86 o
   6  18   2    35.30    28.84     6.05 o
   8  18   2    19.03    19.55     3.22 o
  10  18   2    57.92    66.02    10.03 o
  12  18   2    11.10     9.27     1.93 o
  14  18   2    22.86    29.28     4.92 o
  16  18   2     8.50    18.12     3.18 o
  18  18   2    32.04    28.17     5.44 o
  20  18   2     5.05     5.61     1.67 o
  22  18   2     1.26     2.27     1.07 <
   2  20   2    25.04    26.39     5.83 o
   4  20   2    76.77    67.88    13.34 o
   6  20   2    33.89    50.48    11.31 o
   8  20   2     7.18     9.50     2.51 o
  10  20   2     1.65     9.00     2.45 o
  12  20   2     2.66     0.57     0.89 <
  14  20   2    22.39    26.06     5.62 o
  16  20   2     0.44     2.01     0.86 <
  18  20   2     4.52     7.70     1.64 o
  20  20   2     0.11     1.38     0.89 <
   0  22   2    23.38    23.46     6.07 o
   2  22   2     6.20    11.69     4.02 <
   4  22   2    13.51    17.19     4.15 o
   6  22   2     3.03     8.27     2.22 o
   8  22   2     2.43     1.54     1.15 <
  10  22   2     0.02     2.37     1.30 <
  12  22   2     4.35     9.13     2.77 o
  14  22   2     4.81     9.03     2.19 o
  16  22   2     0.67     1.83     0.99 <
  18  22   2     2.02     2.48     0.89 <
   2  24   2     3.23     5.51     2.92 <
   4  24   2    11.84     5.90     2.69 <
   6  24   2    13.99    18.41     4.15 o
   8  24   2    15.33    29.31     4.57 o
  10  24   2     3.89     7.07     1.96 o
  12  24   2     0.26    -1.02     1.15 <
  14  24   2     0.38     0.81     0.94 <
  16  24   2     0.68     3.94     1.36 <
   0  26   2     9.21    15.79     4.62 o
   2  26   2     0.78    -1.98     2.53 <
   4  26   2     0.33    -4.83     1.88 <
   6  26   2     0.03     3.94     2.01 <
   8  26   2     1.32     4.96     2.09 <
  10  26   2     1.09     3.23     1.70 <
  12  26   2     1.49     1.98     1.28 <
   2  28   2     2.11     2.77     2.90 <
   4  28   2     0.48     7.80     3.16 <
   6  28   2     0.00     3.08     2.17 <
   8  28   2     0.80    -0.39     1.70 <
   1   1   3    23.49   117.91    24.94 o
   3   1   3   357.63   319.43    40.50 o
   5   1   3  1005.13  1067.18   152.26 o
   7   1   3   212.28   252.17    35.85 o
   9   1   3   345.12   317.11    44.41 o
  11   1   3   331.42   330.98    48.70 o
  13   1   3   129.44   137.54    21.54 o
  15   1   3    35.13    64.97    13.16 o
  17   1   3     3.17     7.80     1.80 o
  19   1   3    43.35    53.81     8.99 o
  21   1   3     8.18     9.35     2.19 o
  23   1   3    76.12    69.96    15.24 o
  25   1   3     5.16    11.22     2.51 o
  27   1   3    24.28    16.68     3.95 o
   1   3   3   370.02   583.99    92.48 o
   3   3   3   533.10   598.60   135.69 o
   5   3   3  1681.77  1387.74   192.33 o
   7   3   3   838.56   907.58   137.88 o
   9   3   3   153.04   379.58    60.78 o
  11   3   3   162.55   443.48    93.90 o
  13   3   3   434.50   496.82    58.58 o
  15   3   3    49.77   226.84    54.85 o
  17   3   3   101.92   204.67    39.93 o
  19   3   3    16.99    75.66    15.76 o
  21   3   3   114.10   111.54    17.36 o
  23   3   3    72.80    51.00     7.70 o
  25   3   3     1.79    27.21     5.61 o
  27   3   3    13.42    15.28     3.37 o
   1   5   3   603.35   618.77    83.09 o
   3   5   3  1272.82  1241.57   178.34 o
   5   5   3   757.37   754.27   109.24 o
   7   5   3   179.83   166.82    24.45 o
   9   5   3   118.37   194.78    50.32 o
  11   5   3   103.58   115.22    23.73 o
  13   5   3   636.98   679.54   104.80 o
  15   5   3    13.91    55.95    11.16 o
  17   5   3    19.70    26.12     5.49 o
  19   5   3    43.23    45.60     7.73 o
  21   5   3     3.69    12.89     2.61 o
  23   5   3    14.34    22.72     4.13 o
  25   5   3     3.06     2.69     1.15 <
  27   5   3    11.04    11.70     2.27 o
   1   7   3   216.01   186.04    26.62 o
   3   7   3   480.34   604.23   111.32 o
   5   7   3   368.01   339.65    54.13 o
   7   7   3   126.94   113.38    15.77 o
   9   7   3   624.87   661.68    87.35 o
  11   7   3   171.34   170.27    27.74 o
  13   7   3   139.11   168.99    31.95 o
  15   7   3   145.43   193.82    30.25 o
  17   7   3   207.83   202.12    31.14 o
  19   7   3   148.62   180.82    30.81 o
  21   7   3     4.34     7.62     1.51 o
  23   7   3    39.35    36.68     6.54 o
  25   7   3    17.60    19.91     4.44 o
  27   7   3     8.75     8.38     2.11 o
   1   9   3   153.95   140.60    26.55 o
   3   9   3   415.29   312.35    45.35 o
   5   9   3   100.83    73.88    14.15 o
   7   9   3   784.21   684.98   107.49 o
   9   9   3     5.47    16.03     3.55 o
  11   9   3    47.72    62.53    12.68 o
  13   9   3    26.04    19.19     3.14 o
  15   9   3    10.65    15.15     3.89 o
  17   9   3   100.03    91.70    14.77 o
  19   9   3   134.86   127.25    21.00 o
  21   9   3    12.52    16.58     3.03 o
  23   9   3    19.52    21.64     3.53 o
  25   9   3     9.55    11.02     2.40 o
   1  11   3   154.91   156.55    26.20 o
   3  11   3    60.21    50.93     8.38 o
   5  11   3     3.18     2.61     1.33 <
   7  11   3   158.95   142.16    19.63 o
   9  11   3    66.07   100.74    23.35 o
  11  11   3    46.77    44.30     7.06 o
  13  11   3    37.63    47.33    10.12 o
  15  11   3    52.26    43.32     6.77 o
  17  11   3    20.38    18.19     2.88 o
  19  11   3    33.81    25.52     7.56 o
  21  11   3     1.39     2.87     0.81 o
  23  11   3     3.81     5.45     1.20 o
  25  11   3     7.14     7.13     1.64 o
   1  13   3    70.56   108.09    26.39 o
   3  13   3   149.60   117.00    18.34 o
   5  13   3   380.09   409.23    78.20 o
   7  13   3   110.45   108.21    17.61 o
   9  13   3    15.78    15.81     3.92 o
  11  13   3    15.92    18.14     3.74 o
  13  13   3    10.47     9.14     1.88 o
  15  13   3    22.78    27.88     5.15 o
  17  13   3     4.03     4.75     1.59 <
  19  13   3    13.11    11.05     1.80 o
  21  13   3    21.50    18.97     2.80 o
  23  13   3    11.35    11.93     3.97 o
  25  13   3     0.21     1.15     0.78 <
   1  15   3    15.23    20.60     4.81 o
   3  15   3    28.29    19.25     4.27 o
   5  15   3    14.42    19.76     5.46 o
   7  15   3    38.26    39.27     7.18 o
   9  15   3    24.30    22.58     3.61 o
  11  15   3    43.50    44.07     6.76 o
  13  15   3     8.21    15.87     4.36 o
  15  15   3     5.47     8.43     1.96 o
  17  15   3    34.40    36.75     6.46 o
  19  15   3     3.92     3.78     0.94 o
  21  15   3     9.99    12.06     1.91 o
  23  15   3     2.91     4.02     1.12 o
   1  17   3     0.73     3.18     1.46 <
   3  17   3    21.53    20.45     4.81 o
   5  17   3    15.92    21.85     4.97 o
   7  17   3    55.01    71.09    11.68 o
   9  17   3    22.40    21.91     3.84 o
  11  17   3    27.41    30.45     4.97 o
  13  17   3     4.23     3.81     0.91 o
  15  17   3    14.01    17.58     3.66 o
  17  17   3    35.71    57.37     9.29 o
  19  17   3     3.10     5.35     1.12 o
  21  17   3     4.78     4.75     1.25 o
   1  19   3    15.58    28.69     4.96 o
   3  19   3     6.07    11.51     2.71 o
   5  19   3    10.24    29.01     9.01 o
   7  19   3    65.05    72.00    13.90 o
   9  19   3    37.44    46.51     8.38 o
  11  19   3     2.83     3.29     1.10 o
  13  19   3     3.87     3.97     1.41 <
  15  19   3     2.53     3.86     1.07 o
  17  19   3     7.26    10.41     2.17 o
  19  19   3     8.03    13.99     3.11 o
   1  21   3     2.03    14.87     3.55 o
   3  21   3    29.73    25.98     5.60 o
   5  21   3     0.86     6.18     2.01 o
   7  21   3     6.05    13.65     3.13 o
   9  21   3     5.48     7.49     1.67 o
  11  21   3     1.76     5.01     2.01 <
  13  21   3     7.48     7.41     2.22 o
  15  21   3     1.25    -1.07     0.73 <
  17  21   3     1.28    -0.26     0.70 <
  19  21   3     5.21     6.39     1.36 o
   1  23   3    13.19    20.82     4.44 o
   3  23   3    17.69    19.15     4.00 o
   5  23   3     3.61    -0.26     1.72 <
   7  23   3     4.27     9.58     2.56 o
   9  23   3     3.55     4.12     1.77 <
  11  23   3     2.77     2.58     1.51 <
  13  23   3     2.96     3.97     1.77 <
  15  23   3     1.76     1.20     1.28 <
   1  25   3     4.05     6.63     2.71 <
   3  25   3     0.93     5.48     3.52 <
   5  25   3     0.53    -0.05     1.59 <
   7  25   3     2.19     4.88     2.56 <
   9  25   3     2.54     2.66     1.75 <
  11  25   3     0.85     1.83     1.62 <
  13  25   3     0.90     0.60     1.10 <
   1  27   3     1.80     1.93     2.30 <
   3  27   3     0.09    -5.22     3.47 <
   5  27   3     0.56     1.07     1.83 <
   7  27   3     0.63     4.12     2.11 <
   9  27   3     0.37    -0.86     2.48 <
   0   0   4  5014.93  6898.96  1285.25 o
   4   0   4    57.80   211.32    33.93 o
   8   0   4   673.36   806.96   167.05 o
  12   0   4    38.79    44.35     9.28 o
  16   0   4   115.19    88.82    16.63 o
  20   0   4   169.61   183.01    37.38 o
  24   0   4    43.96    49.99    10.08 o
   2   2   4   202.03   190.56    26.41 o
   4   2   4   931.93   831.11    91.99 o
   6   2   4   192.46   174.92    27.55 o
   8   2   4  1007.68  1178.52   160.02 o
  10   2   4    55.34    63.27    12.18 o
  12   2   4    77.48    95.61    14.93 o
  14   2   4    21.42    49.07    10.31 o
  16   2   4    12.50    13.27     3.19 o
  18   2   4    37.31    42.59     7.02 o
  20   2   4     5.22     7.41     1.91 o
  22   2   4     4.47     8.27     3.39 <
  24   2   4    13.73    11.05     2.30 o
  26   2   4     7.10     8.64     1.80 o
   0   4   4    69.09   387.03   110.23 o
   2   4   4   819.26   833.57   125.70 o
   4   4   4   124.41   474.14    82.09 o
   6   4   4   733.92   657.86    76.71 o
   8   4   4   250.67   441.34    89.92 o
  10   4   4  1312.80  1456.92   312.44 o
  12   4   4    17.01   158.08    41.26 o
  14   4   4     1.09   129.29    29.48 o
  16   4   4    12.35    68.78    18.21 o
  18   4   4    11.36    74.59    16.14 o
  20   4   4    10.42    48.05    11.25 o
  22   4   4   102.44    94.32    16.88 o
  24   4   4    14.46    22.54     4.15 o
  26   4   4     3.91    10.67     2.56 o
   2   6   4   151.21   141.84    21.09 o
   4   6   4   425.03   400.83    62.00 o
   6   6   4   930.57  1010.46   192.80 o
   8   6   4   133.68   144.17    19.97 o
  10   6   4   120.29   238.80    57.74 o
  12   6   4   348.70   377.21    51.23 o
  14   6   4   123.72   101.05    19.60 o
  16   6   4    49.03    82.57    13.98 o
  18   6   4    31.99    50.51     9.08 o
  20   6   4    71.61    82.22    13.13 o
  22   6   4    11.80     7.78     1.93 o
  24   6   4     3.39     4.20     1.49 <
  26   6   4     4.08     4.46     1.64 <
   0   8   4  1153.42  1158.68   213.25 o
   2   8   4   990.53   934.61   143.40 o
   4   8   4   134.21   145.72    22.12 o
   6   8   4    35.42    62.19    12.96 o
   8   8   4    36.46    27.56     4.59 o
  10   8   4    31.37    28.90     5.53 o
  12   8   4    15.24    17.62     3.40 o
  14   8   4     5.72    19.13     3.92 o
  16   8   4    15.39    19.02     3.53 o
  18   8   4   166.85   194.15    34.65 o
  20   8   4     5.75     6.24     1.25 o
  22   8   4    11.64    24.42     7.83 o
  24   8   4     0.84     2.82     0.99 <
   2  10   4    10.99    38.10     7.76 o
   4  10   4  1229.62  1240.69   182.44 o
   6  10   4    43.92    37.25     7.17 o
   8  10   4     9.90    14.31     2.32 o
  10  10   4   172.07   127.56    17.86 o
  12  10   4    47.53    52.16     7.42 o
  14  10   4    11.81    10.06     1.85 o
  16  10   4     3.16    13.46     3.78 o
  18  10   4     7.20     9.50     2.04 o
  20  10   4     1.17     3.55     0.97 o
  22  10   4    20.83    21.32     3.63 o
  24  10   4     2.51    10.18     3.21 o
   0  12   4    39.66    50.87    11.88 o
   2  12   4    51.99    78.60    17.05 o
   4  12   4     1.87    23.69     4.70 o
   6  12   4   243.10   292.24    70.28 o
   8  12   4    18.58    12.68     2.27 o
  10  12   4    10.29    17.79     2.82 o
  12  12   4    21.75    15.45     2.72 o
  14  12   4    60.88    57.11     9.85 o
  16  12   4     0.22     4.38     0.97 o
  18  12   4     9.13     5.27     1.23 o
  20  12   4    16.35    18.70     3.00 o
  22  12   4    11.41    11.41     2.22 o
  24  12   4     0.53    -0.08     0.60 <
   2  14   4     7.80     8.12     1.98 o
   4  14   4    10.88     5.20     2.04 <
   6  14   4    64.85    68.47    14.65 o
   8  14   4    12.02     8.49     1.83 o
  10  14   4     8.71    26.92    10.00 <
  12  14   4    18.68    19.66     3.11 o
  14  14   4    46.82    56.85     9.17 o
  16  14   4    28.38    25.08     4.05 o
  18  14   4    11.58    14.75     2.38 o
  20  14   4    25.22    25.25     4.44 o
  22  14   4     4.30     3.57     1.15 o
   0  16   4    18.31     7.03     2.98 <
   2  16   4     3.15     5.92     2.27 <
   4  16   4    15.41    18.68     3.40 o
   6  16   4    13.98    17.90     4.78 o
   8  16   4    26.13    16.61     3.37 o
  10  16   4    10.34    14.26     2.98 o
  12  16   4     0.22     0.26     0.68 <
  14  16   4    13.39    17.03     3.13 o
  16  16   4    17.10    13.79     2.17 o
  18  16   4    12.85    13.63     2.77 o
  20  16   4     0.94     0.57     0.68 <
  22  16   4     4.05     3.71     1.51 <
   2  18   4     7.90    21.62     4.83 o
   4  18   4    10.05     9.48     2.66 o
   6  18   4     1.90     1.83     1.28 <
   8  18   4    51.89    51.53    10.18 o
  10  18   4     0.15     5.09     1.36 o
  12  18   4    13.45    12.59     3.53 o
  14  18   4    10.02    10.57     2.19 o
  16  18   4     6.97     4.23     0.99 o
  18  18   4     6.93     9.53     2.61 o
  20  18   4     5.77     7.65     1.93 o
   0  20   4    19.60    26.58     5.78 o
   2  20   4     1.04     5.11     1.75 <
   4  20   4     6.24     6.19     2.56 <
   6  20   4    40.89    73.34    14.25 o
   8  20   4     0.01    -4.23     1.77 <
  10  20   4     0.04     4.83     1.72 <
  12  20   4     4.29     4.72     1.38 o
  14  20   4    15.20    18.23     3.66 o
  16  20   4     6.97     6.81     1.44 o
  18  20   4     3.88     6.52     1.41 o
   2  22   4     0.76     0.23     1.93 <
   4  22   4    18.98    37.00     6.64 o
   6  22   4     9.23    16.40     3.94 o
   8  22   4     0.64    -0.39     1.23 <
  10  22   4     2.95     1.04     1.67 <
  12  22   4     7.44     7.65     2.06 o
  14  22   4     3.81     8.35     1.62 o
  16  22   4     2.43     2.11     1.46 <
   0  24   4     4.48     4.59     3.08 <
   2  24   4     6.42    15.11     4.25 o
   4  24   4     3.67     9.55     3.65 <
   6  24   4     0.70     6.52     2.40 <
   8  24   4     0.03     0.26     1.59 <
  10  24   4     0.57     4.57     1.85 <
  12  24   4     0.34     1.02     1.38 <
   2  26   4     2.09     8.32     2.95 <
   4  26   4     0.25     3.83     2.35 <
   6  26   4     1.63     2.66     2.45 <
   8  26   4     0.11    -1.77     3.60 <
   1   1   5    61.80    89.92    17.55 o
   3   1   5   125.49   149.00    17.30 o
   5   1   5   263.33   283.91    46.40 o
   7   1   5   131.64   113.16    15.88 o
   9   1   5    60.00    65.47     9.60 o
  11   1   5   162.99   172.45    29.59 o
  13   1   5    55.45    67.91    11.58 o
  15   1   5    31.83    29.98     5.71 o
  17   1   5     7.69     7.44     1.78 o
  19   1   5     3.23     7.20     2.17 o
  21   1   5     2.19     5.09     1.15 o
  23   1   5    13.86    14.34     2.40 o
  25   1   5    12.49    13.55     3.13 o
   1   3   5    86.77   125.74    15.87 o
   3   3   5    90.06   127.41    25.01 o
   5   3   5   504.97   457.33    54.79 o
   7   3   5    64.68    62.78     8.85 o
   9   3   5   239.01   269.39    52.34 o
  11   3   5    17.83    67.19    21.86 o
  13   3   5   124.45   137.01    22.27 o
  15   3   5    32.97    52.00    16.10 o
  17   3   5    21.29    30.61     5.73 o
  19   3   5    37.50    31.89     4.74 o
  21   3   5    39.89    47.20     7.28 o
  23   3   5    34.62    26.50     6.04 o
  25   3   5     0.01     2.74     2.71 <
   1   5   5   375.49   511.01    95.74 o
   3   5   5   651.92   574.98    63.36 o
   5   5   5   145.10   263.19    69.15 o
   7   5   5   123.00   194.25    42.28 o
   9   5   5    24.89   229.32    66.01 o
  11   5   5     1.16   126.38    27.71 o
  13   5   5   312.63   263.24    42.07 o
  15   5   5     6.98    94.53    18.74 o
  17   5   5     5.44    76.79    15.45 o
  19   5   5    11.71    34.89     7.99 o
  21   5   5     2.58    26.30     5.53 o
  23   5   5     6.66    20.10     5.01 o
  25   5   5     0.65    14.82     3.18 o
   1   7   5   130.17   126.73    19.89 o
   3   7   5   249.55   191.95    31.19 o
   5   7   5    48.50    46.60     7.75 o
   7   7   5     4.83    31.58     9.68 o
   9   7   5    90.56    79.81    12.01 o
  11   7   5    63.94    65.75    13.38 o
  13   7   5    37.76    36.36     5.19 o
  15   7   5    60.86    61.28     9.03 o
  17   7   5   111.62   129.78    21.45 o
  19   7   5    53.16    49.18     7.03 o
  21   7   5     2.08     6.78     2.30 <
  23   7   5    19.40    17.51     4.86 o
   1   9   5    89.27    67.59    14.26 o
   3   9   5   186.00   132.91    22.02 o
   5   9   5   133.62   104.06    15.75 o
   7   9   5   161.13   106.40    21.65 o
   9   9   5    13.05    17.61     4.47 o
  11   9   5    17.51    15.76     2.43 o
  13   9   5    17.53    17.59     3.11 o
  15   9   5     1.46     6.39     1.33 o
  17   9   5    24.46    29.21     4.89 o
  19   9   5    56.14    79.11    12.32 o
  21   9   5     9.45    13.97     3.89 o
  23   9   5     6.02     8.33     2.90 <
   1  11   5    59.36    44.22    10.25 o
   3  11   5    86.93    50.83     8.36 o
   5  11   5     2.34     6.16     1.62 o
   7  11   5    27.47    26.51     6.05 o
   9  11   5    37.58    39.85     6.37 o
  11  11   5     1.54     3.78     0.91 o
  13  11   5    29.39    37.58     9.55 o
  15  11   5    35.82    30.76     5.89 o
  17  11   5     2.89     6.39     1.54 o
  19  11   5     2.85     5.43     1.20 o
  21  11   5     0.61     3.47     1.04 o
  23  11   5     6.91     3.97     1.12 o
   1  13   5     9.67     7.05     1.57 o
   3  13   5    52.83    54.24     9.08 o
   5  13   5   130.50   147.86    31.65 o
   7  13   5    51.08    52.03    10.63 o
   9  13   5    17.61    16.70     3.40 o
  11  13   5    24.16    18.05     4.26 o
  13  13   5     8.92     8.80     1.57 o
  15  13   5     6.17     6.29     1.33 o
  17  13   5     9.62     8.12     2.35 o
  19  13   5     0.56     1.36     0.70 <
  21  13   5    15.70    22.67     3.55 o
   1  15   5    12.59    12.07     2.17 o
   3  15   5     3.14     6.00     1.85 o
   5  15   5     7.47    10.26     2.04 o
   7  15   5    26.25   119.00    23.78 o
   9  15   5    11.92    16.77     3.66 o
  11  15   5    12.50    14.36     2.27 o
  13  15   5    15.63    14.68     3.84 o
  15  15   5     7.00     9.08     1.93 o
  17  15   5    16.19    12.28     2.43 o
  19  15   5     7.94    10.57     1.91 o
  21  15   5     3.14     2.14     0.99 <
   1  17   5     0.52     1.98     1.28 <
   3  17   5     3.43     4.91     1.64 <
   5  17   5     0.33     3.97     1.98 <
   7  17   5    30.49    39.28     7.80 o
   9  17   5    21.56    15.71     3.53 o
  11  17   5    22.77    21.41     3.48 o
  13  17   5     1.87     0.42     1.10 <
  15  17   5    13.46    15.15     3.45 o
  17  17   5    14.24    16.90     3.08 o
  19  17   5     1.03     0.73     0.70 <
   1  19   5     8.40     7.05     3.16 <
   3  19   5     3.39     6.03     1.93 o
   5  19   5     8.93    17.26     3.97 o
   7  19   5    36.50    47.75     9.53 o
   9  19   5    20.24    36.90     8.26 o
  11  19   5     2.04     3.50     1.62 <
  13  19   5     0.96     3.76     1.10 o
  15  19   5     0.76     0.00     0.81 <
  17  19   5     3.14     3.94     1.57 <
   1  21   5     3.30     9.39     2.35 o
   3  21   5    12.15    18.07     3.63 o
   5  21   5     0.39     2.97     2.90 <
   7  21   5     5.39     3.52     1.77 <
   9  21   5     2.95     2.74     1.38 <
  11  21   5     1.73     2.22     1.38 <
  13  21   5     5.32     4.41     1.51 <
  15  21   5     0.05    -2.40     1.07 <
   1  23   5     8.49     9.97     2.69 o
   3  23   5     8.82    12.11     2.77 o
   5  23   5     1.93    -0.99     1.96 <
   7  23   5     1.60     3.94     1.96 <
   9  23   5     0.85     3.34     1.67 <
  11  23   5     0.90     2.63     2.27 <
   1  25   5     1.02     1.98     1.51 <
   3  25   5     0.58     4.62     2.09 <
   5  25   5     0.13     0.57     2.63 <
   2   0   6   176.08   194.95    28.13 o
   6   0   6    82.29    86.09    18.27 o
  10   0   6   493.75   697.86   136.37 o
  14   0   6    54.19    52.84    12.04 o
  18   0   6    27.61    31.28     6.88 o
  22   0   6     5.45     7.20     2.71 <
   0   2   6   350.77   457.36    67.07 o
   2   2   6    96.73   114.55    16.92 o
   4   2   6    78.69    82.06    10.31 o
   6   2   6    88.46    86.86    13.69 o
   8   2   6    12.34    14.32     2.51 o
  10   2   6     8.56    23.29     4.05 o
  12   2   6    93.79   111.03    17.06 o
  14   2   6    15.78    15.18     2.85 o
  16   2   6    18.98    34.34     8.52 o
  18   2   6    11.61    18.02     5.67 o
  20   2   6    34.26    47.20     7.48 o
  22   2   6     3.53     4.51     1.23 o
   2   4   6   196.83   199.74    21.69 o
   4   4   6   128.36   133.96    20.40 o
   6   4   6     2.17     9.63     2.30 o
   8   4   6   146.10   102.20    15.21 o
  10   4   6    37.96    46.11     7.34 o
  12   4   6    53.70    69.01    10.55 o
  14   4   6   149.93   153.82    21.01 o
  16   4   6    34.09    43.13     7.35 o
  18   4   6     6.96    15.27     4.67 o
  20   4   6    26.21    36.21     5.46 o
  22   4   6    16.00    18.96     4.91 o
   0   6   6    24.08   155.54    44.93 o
   2   6   6   121.44   152.65    33.78 o
   4   6   6     3.13    97.60    20.62 o
   6   6   6    12.66   109.57    45.36 <
   8   6   6    31.98    77.98    21.47 o
  10   6   6    23.03   149.65    33.97 o
  12   6   6    68.40   121.38    21.13 o
  14   6   6     7.58    42.11     8.98 o
  16   6   6    34.41    54.18    10.52 o
  18   6   6    53.13    62.62     9.83 o
  20   6   6    29.99    43.83     7.66 o
  22   6   6    11.00    28.28     4.67 o
   2   8   6    41.93    50.50    12.38 o
   4   8   6    24.12    19.62     4.87 o
   6   8   6    15.38    14.71     2.77 o
   8   8   6   134.47   109.19    21.64 o
  10   8   6    20.14    14.46     3.24 o
  12   8   6    30.68    28.94     5.65 o
  14   8   6    49.19    68.60    11.56 o
  16   8   6    21.93    32.41     4.78 o
  18   8   6    16.75    35.61     6.40 o
  20   8   6     7.72     6.13     1.44 o
  22   8   6     0.50     5.22     2.32 <
   0  10   6   332.67   339.61    63.58 o
   2  10   6     4.06     8.85     1.98 o
   4  10   6    15.77    15.05     3.71 o
   6  10   6     4.58     6.29     1.59 o
   8  10   6    39.76    21.98     5.71 o
  10  10   6    85.43    89.34    20.24 o
  12  10   6    16.99    11.42     2.43 o
  14  10   6    44.16    42.36     7.28 o
  16  10   6    26.95    31.88     6.90 o
  18  10   6    20.31    16.20     2.87 o
  20  10   6     9.57    11.20     2.06 o
  22  10   6     1.43     1.36     0.68 <
   2  12   6    49.42    51.57     7.79 o
   4  12   6    57.66    55.39    10.21 o
   6  12   6    44.08    38.63     7.05 o
   8  12   6     7.43    10.02     3.50 <
  10  12   6     0.16     4.46     1.17 o
  12  12   6    13.23    13.74     2.12 o
  14  12   6    40.66    31.68     5.13 o
  16  12   6     0.12     1.72     1.15 <
  18  12   6     7.04     5.77     1.25 o
  20  12   6     0.56    -1.02     0.50 <
   0  14   6    65.68    56.74    10.88 o
   2  14   6    14.53    12.85     3.11 o
   4  14   6    96.06   106.93    17.42 o
   6  14   6    10.36    18.23     3.73 o
   8  14   6    14.37     8.80     2.43 o
  10  14   6    32.51    26.72     6.65 o
  12  14   6    18.16    16.07     4.60 o
  14  14   6     1.15     0.83     0.68 <
  16  14   6     6.15     7.39     1.28 o
  18  14   6     2.45     2.43     0.86 <
   2  16   6     2.28     4.31     1.59 <
   4  16   6    15.41    14.53     2.80 o
   6  16   6    47.77    70.11    13.13 o
   8  16   6     8.12    12.74     2.77 o
  10  16   6    12.82    12.51     2.69 o
  12  16   6     2.43     4.02     1.12 o
  14  16   6     2.73     4.44     1.23 o
  16  16   6     1.70     1.20     0.76 <
  18  16   6     1.50     1.41     0.91 <
   0  18   6    11.21    15.64     4.00 o
   2  18   6    10.83    10.08     2.01 o
   4  18   6    16.24    14.11     2.61 o
   6  18   6     2.69     3.42     1.96 <
   8  18   6     5.06     8.93     2.45 o
  10  18   6    13.04    13.11     3.58 o
  12  18   6     2.01     0.21     0.94 <
  14  18   6    10.43     7.96     1.75 o
  16  18   6     1.04     2.03     1.15 <
   2  20   6     6.31    13.68     2.84 o
   4  20   6    16.13    12.33     2.72 o
   6  20   6     5.51     8.17     3.26 <
   8  20   6     3.72     3.44     2.79 <
  10  20   6     2.06    10.93     3.86 <
  12  20   6     1.15     1.43     1.20 <
  14  20   6    11.62     5.07     2.04 <
   0  22   6     4.18     5.43     3.34 <
   2  22   6     2.22     0.89     1.51 <
   4  22   6     3.99     2.45     1.64 <
   6  22   6     0.23     2.71     1.90 <
   8  22   6     3.47     3.00     2.06 <
   2  24   6     1.08    -2.14     1.43 <
   4  24   6     2.95     4.72     2.61 <
   1   1   7    34.66    40.57     4.98 o
   3   1   7    93.29   106.54    15.08 o
   5   1   7   101.85    98.39    15.81 o
   7   1   7    20.42    29.81     5.46 o
   9   1   7     6.78    15.24     4.88 o
  11   1   7    80.70    75.99    11.92 o
  13   1   7    11.15    16.95     2.98 o
  15   1   7   101.17   115.13    19.28 o
  17   1   7     8.13    10.39     2.09 o
  19   1   7     6.95     5.87     1.41 o
  21   1   7     9.20     5.22     1.31 o
   1   3   7    42.70    58.15     8.23 o
   3   3   7    17.87    24.44     5.18 o
   5   3   7    99.27   126.05    15.99 o
   7   3   7     8.39    10.10     1.41 o
   9   3   7     6.35    12.24     3.37 o
  11   3   7    18.65    21.14     3.63 o
  13   3   7    35.86    45.13     6.60 o
  15   3   7    21.31    28.44     4.65 o
  17   3   7     2.52     1.33     0.76 <
  19   3   7     0.09     0.81     0.73 <
  21   3   7    10.98    13.26     2.53 o
   1   5   7    75.89    74.65    11.13 o
   3   5   7    85.20    87.87    11.96 o
   5   5   7     3.57    15.81     3.26 o
   7   5   7     7.47     7.91     1.88 o
   9   5   7    49.41    43.06     7.05 o
  11   5   7     5.45     7.62     1.62 o
  13   5   7   114.03   140.57    24.03 o
  15   5   7    43.78    58.33    12.31 o
  17   5   7    41.27    57.83    10.76 o
  19   5   7     1.13     4.62     2.03 <
  21   5   7     7.46    11.61     2.95 o
   1   7   7    54.64    77.29    14.04 o
   3   7   7     4.90    65.85    18.19 o
   5   7   7     0.69    42.63    10.38 o
   7   7   7    16.98    65.07    16.15 o
   9   7   7    25.95    47.11    12.55 o
  11   7   7    15.93    50.27    15.36 o
  13   7   7     7.78    26.10     6.42 o
  15   7   7     2.98    22.18     5.06 o
  17   7   7     8.47    35.11     7.00 o
  19   7   7     3.13    10.18     3.21 o
   1   9   7     1.86     8.22     1.98 o
   3   9   7    12.05    11.13     3.50 o
   5   9   7    13.01    11.91     2.22 o
   7   9   7    15.62     8.49     1.99 o
   9   9   7    28.57    33.98     8.50 o
  11   9   7    24.16    20.73     4.13 o
  13   9   7    14.62    25.99    10.11 <
  15   9   7     7.56    11.77     4.49 <
  17   9   7    22.31    27.96     7.06 o
  19   9   7    15.32    10.37     1.91 o
   1  11   7    83.13    75.20    13.50 o
   3  11   7     3.58     7.12     1.64 o
   5  11   7     5.33     3.65     1.49 <
   7  11   7    12.98    13.19     2.64 o
   9  11   7    16.49    12.72     3.92 o
  11  11   7    13.02     6.19     1.49 o
  13  11   7    13.34     9.38     2.43 o
  15  11   7    21.15    16.28     2.40 o
  17  11   7     0.81     2.71     0.73 o
  19  11   7     7.91    11.56     2.69 o
   1  13   7    12.21    11.96     2.45 o
   3  13   7    11.65    10.03     2.85 o
   5  13   7    19.58    15.50     2.67 o
   7  13   7     5.40     3.99     1.38 <
   9  13   7    17.92    13.40     3.11 o
  11  13   7    11.06    24.91     5.72 o
  13  13   7     5.52     2.95     1.02 <
  15  13   7     0.55     0.97     0.57 <
  17  13   7     2.96     2.82     0.89 o
   1  15   7    24.48    25.78     4.47 o
   3  15   7    22.40    14.06     2.48 o
   5  15   7     2.63     6.52     2.37 <
   7  15   7     5.14     5.22     1.72 o
   9  15   7    25.99    25.15     5.54 o
  11  15   7    20.15    21.51     4.83 o
  13  15   7     2.34    -0.47     0.76 <
  15  15   7     2.38     2.69     0.86 o
   1  17   7    13.58     9.74     2.17 o
   3  17   7     0.13     2.77     1.59 <
   5  17   7     6.60     3.68     1.51 <
   7  17   7     2.99     7.20     3.05 <
   9  17   7     7.73     4.07     2.04 <
  11  17   7     1.52     2.66     1.25 <
  13  17   7     3.21     1.75     1.02 <
   1  19   7     0.25    -0.31     1.17 <
   3  19   7     0.82     2.56     1.49 <
   5  19   7     0.19     0.63     1.41 <
   7  19   7     4.00     5.69     2.27 <
   9  19   7     5.79     6.42     2.32 <
  11  19   7     4.83     3.99     1.59 <
   1  21   7     1.07     2.77     1.75 <
   3  21   7     3.85     3.03     1.49 <
   5  21   7     2.44     2.22     1.49 <
   7  21   7     2.11     1.15     1.59 <
   0   0   8   926.45   976.41   196.17 o
   4   0   8    37.71    39.67     9.22 o
   8   0   8     8.24     6.55     2.25 <
  12   0   8    18.92    12.67     2.46 o
  16   0   8    34.45    43.30     9.23 o
   2   2   8    31.94    47.14     8.98 o
   4   2   8    19.24    33.32     5.15 o
   6   2   8    19.60    18.27     2.61 o
   8   2   8    30.05    31.50     4.97 o
  10   2   8    76.03    67.42    12.32 o
  12   2   8     0.48     4.93     1.93 <
  14   2   8    16.55    14.00     2.27 o
  16   2   8     4.93     3.26     1.15 <
  18   2   8     1.62     2.69     1.12 <
   0   4   8    77.11    97.68    16.62 o
   2   4   8    14.48    13.66     1.85 o
   4   4   8     4.62     7.26     1.25 o
   6   4   8    15.95    23.91     7.11 o
   8   4   8    20.23    17.83     3.16 o
  10   4   8    88.50    78.22    12.49 o
  12   4   8    38.54    37.25     8.46 o
  14   4   8     7.49    11.95     2.53 o
  16   4   8     0.40     2.17     0.81 <
  18   4   8     0.41     4.62     1.43 o
   2   6   8    26.24    27.46     3.56 o
   4   6   8    24.42    23.01     4.03 o
   6   6   8    13.95    20.84     2.95 o
   8   6   8     1.95     2.24     0.73 o
  10   6   8    21.18    23.08     4.29 o
  12   6   8    21.86    19.79     3.92 o
  14   6   8    57.56    97.39    16.96 o
  16   6   8     0.31     2.53     1.33 <
  18   6   8    12.60    28.98     5.74 o
   0   8   8    33.51    64.22    14.66 o
   2   8   8    19.01    42.49    12.41 o
   4   8   8     3.10    16.07     3.91 o
   6   8   8     5.07    26.67     6.76 o
   8   8   8    11.73    36.98    14.28 <
  10   8   8     2.32    10.62     3.94 <
  12   8   8     3.74    11.98     4.04 <
  14   8   8     3.60    12.73     2.22 o
  16   8   8     7.38     8.53     1.83 o
   2  10   8    34.16    23.47     3.66 o
   4  10   8    53.33    41.00     8.34 o
   6  10   8    15.08     9.06     1.67 o
   8  10   8     4.21     6.00     1.54 o
  10  10   8    35.60    23.73     8.27 <
  12  10   8     4.23     6.13     2.48 <
  14  10   8     5.42     6.58     2.24 <
  16  10   8     1.65     0.97     1.04 <
   0  12   8     3.46     3.24     1.57 <
   2  12   8     3.15     4.46     1.25 o
   4  12   8    33.89    24.15     5.18 o
   6  12   8     8.23     6.00     1.80 o
   8  12   8     1.15     1.57     1.49 <
  10  12   8     5.86     1.91     1.83 <
  12  12   8     2.70     4.91     1.38 o
  14  12   8     1.63     3.37     1.77 <
   2  14   8     1.54     3.31     1.07 o
   4  14   8     0.33     2.22     1.17 <
   6  14   8    48.28    49.53     9.14 o
   8  14   8     0.37     0.76     1.67 <
  10  14   8     1.57     2.45     1.88 <
  12  14   8     3.57     3.31     1.38 <
   0  16   8     7.66     7.18     2.17 o
   2  16   8     0.35    -2.24     0.83 <
   4  16   8     4.65     2.51     1.38 <
   6  16   8     0.87     3.44     1.38 <
   8  16   8     1.13     0.94     1.41 <
  10  16   8     0.70    -2.03     1.54 <
   2  18   8     0.23     3.44     1.49 <
   4  18   8     3.02     2.53     1.38 <
   6  18   8     7.13     9.16     2.27 o
   1   1   9    29.83    34.84     5.00 o
   3   1   9    10.25    11.93     1.85 o
   5   1   9    15.86    14.50     2.61 o
   7   1   9    47.60    51.97     8.20 o
   9   1   9     2.01     3.44     1.02 o
  11   1   9     8.08     7.49     1.57 o
  13   1   9     2.30     3.65     2.06 <
  15   1   9    13.58    26.01     4.20 o
   1   3   9     7.02     8.54     1.96 o
   3   3   9     1.92     3.57     0.68 o
   5   3   9    60.60    78.06    16.31 o
   7   3   9     1.61     3.08     0.91 o
   9   3   9     4.65     3.68     1.12 o
  11   3   9    10.93    11.44     1.72 o
  13   3   9     8.17     6.71     1.70 o
  15   3   9     4.30     7.46     1.46 o
   1   5   9     5.60     6.84     1.57 o
   3   5   9    56.08    70.79     9.25 o
   5   5   9     1.22     3.60     0.89 o
   7   5   9     5.66     5.56     1.33 o
   9   5   9     1.90     2.77     1.33 <
  11   5   9     1.35     2.58     0.97 <
  13   5   9     8.52     5.98     1.80 o
   1   7   9    14.10    19.54     3.16 o
   3   7   9     1.25     3.89     1.30 <
   5   7   9     3.27     7.05     1.46 o
   7   7   9    18.61    23.31     3.58 o
   9   7   9     5.77     8.06     2.19 o
  11   7   9     2.00     4.70     2.45 <
  13   7   9     5.44     4.12     1.44 <
   1   9   9     1.45    28.98     8.77 o
   3   9   9    18.12    21.50     4.28 o
   5   9   9     1.50     7.57     1.41 o
   7   9   9     8.54    16.65     3.71 o
   9   9   9    30.88    46.32    10.72 o
  11   9   9     4.44     6.68     2.87 <
   1  11   9     3.88     6.84     1.28 o
   3  11   9     5.96     6.76     1.49 o
   5  11   9     1.78     3.97     1.12 o
   7  11   9     3.31     9.78     4.25 <
   9  11   9     5.10     8.69     3.86 <
  11  11   9    14.75    16.14     6.32 <
   1  13   9     3.63    -0.16     0.81 <
   3  13   9     4.56     3.24     1.12 <
   5  13   9    12.61     7.52     1.88 o
   7  13   9     0.35     5.43     1.59 o
   1  15   9    18.18    15.54     2.87 o
   3  15   9     0.77    -1.64     0.97 <
   2   0  10     4.03     7.70     2.24 o
   6   0  10     0.39     2.50     0.89 <
   0   2  10     4.91     5.04     1.04 o
   2   2  10    16.04    21.39     2.90 o
   4   2  10     7.51     7.88     1.46 o
   6   2  10    12.43    11.80     2.43 o
   8   2  10    14.20    12.85     2.74 o
   2   4  10     1.48     2.50     0.70 o
   4   4  10     0.18     0.55     0.52 <
   6   4  10     5.43     4.75     1.04 o
   8   4  10     4.20     3.11     0.86 o
   0   6  10     7.36     9.24     2.64 o
   2   6  10     9.01    15.14     2.69 o
   4   6  10     3.18     4.12     0.73 o
   6   6  10     2.95     4.38     1.28 o
   2   8  10     1.00     2.17     0.70 o
   4   8  10     4.29     6.03     1.51 o
