# Supplementary material for: Optimal estimated standard uncertainties of reflection intensities for kinematical refinement from 3D electron diffraction data
Source: Acta Crystallogr A Found Adv. 2023 Aug 14;79(Pt 5):427–39. doi: 10.1107/S2053273323005053 (PMC10483590; doi:10.1107/S2053273323005053)
Supplement: Supplementary file 14 [file a-79-00427-ibuprofen_model3_outlierssup14.hkl]

#
# h,k,l, Fc-squared, Fo-squared, sigma(Fo-squared) and status flag
#
data_I
_shelx_title                             '   '
_shelx_refln_list_code                   4
_shelx_F_calc_maximum                    56.51
_exptl_crystal_F_000                     184.42
_reflns_d_resolution_high                0.9987

loop_
 _symmetry_equiv_pos_as_xyz
 'x, y, z'
 '-x, y+1/2, -z'

_cell_length_a                           12.368
_cell_length_b                           8.0205
_cell_length_c                           13.5364
_cell_angle_alpha                        90
_cell_angle_beta                         112.235
_cell_angle_gamma                        90

_shelx_F_squared_multiplier              1.000

loop_
 _refln_index_h
 _refln_index_k
 _refln_index_l
 _refln_F_squared_calc
 _refln_F_squared_meas
 _refln_F_squared_sigma
 _refln_observed_status
   1   1   0    1.12   20.98    4.31 o
   2   1   0  926.48 1397.55  219.60 o
   3   1   0  533.45  854.09  127.03 o
   4   1   0   46.54   54.56    8.17 o
   5   1   0  111.36  141.46   22.66 o
   6   1   0   44.98   35.84    5.47 o
   7   1   0    3.42    1.81    0.62 <
   8   1   0    1.23    3.09    0.74 o
   9   1   0    0.20    1.37    0.58 <
  10   1   0    4.05    1.76    0.72 <
  11   1   0    4.27    4.41    0.97 o
   0   2   0   68.79   75.84   11.51 o
   1   2   0  223.02  308.15   35.75 o
   2   2   0  939.74 1363.16  151.02 o
   3   2   0  256.05  265.25   34.06 o
   4   2   0   49.83  141.48   21.51 o
   5   2   0   32.51   29.62    4.70 o
   6   2   0    2.04   14.41    2.43 o
   7   2   0   21.47   13.87    2.31 o
   8   2   0    7.59    6.10    1.16 o
   9   2   0   14.99   13.45    2.37 o
  10   2   0    0.17    0.24    0.47 <
  11   2   0    3.44    2.92    0.68 o
   1   3   0   54.63   69.76    7.98 o
   2   3   0  186.69  175.07   21.05 o
   3   3   0   38.93   41.16    6.27 o
   4   3   0   49.31   33.88    4.98 o
   5   3   0   18.02   14.29    2.11 o
   6   3   0   15.87   31.00    4.97 o
   7   3   0    6.25    5.59    1.11 o
   8   3   0    1.13    2.98    0.69 o
   9   3   0    2.99    2.18    0.63 o
  10   3   0    3.19    1.64    0.57 <
   0   4   0   42.96   58.02    8.98 o
   1   4   0    4.16    7.15    1.35 o
   2   4   0    2.73    6.51    1.82 o
   3   4   0   49.77   40.40    5.39 o
   4   4   0   27.53   63.31    9.91 o
   5   4   0    3.79    3.47    1.16 <
   6   4   0    2.16    6.06    2.06 <
   7   4   0    1.34    2.39    0.66 o
   8   4   0    1.67    2.13    0.66 o
   9   4   0    7.61    3.48    0.79 o
   1   5   0   39.34   32.46    4.28 o
   2   5   0    1.23    4.54    1.24 o
   3   5   0    1.36    0.48    0.60 <
   4   5   0    7.11    5.90    1.06 o
   5   5   0    1.00    5.70    1.49 o
   6   5   0    2.28    4.86    1.12 o
   7   5   0    0.51    2.17    0.84 <
   8   5   0    2.08    2.57    0.89 <
   0   6   0   10.60   13.66    2.08 o
   1   6   0    9.89    8.97    1.56 o
   2   6   0    0.92    3.58    1.24 <
   3   6   0    3.41    2.69    0.85 o
   4   6   0    1.88    3.92    0.93 o
   5   6   0    1.54    3.11    0.76 o
   6   6   0    4.82    8.21    1.51 o
   7   6   0    2.78    2.65    0.99 <
   1   7   0    1.48    2.77    0.71 o
   2   7   0    0.40   -1.02    0.53 <
   3   7   0    6.86    4.89    1.09 o
   4   7   0    4.96    4.22    0.98 o
   5   7   0    4.18    8.10    1.48 o
   0   8   0    1.75    2.86    0.56 o
 -11   0   1    5.41    5.26    1.03 o
 -10   0   1   11.74    7.44    1.46 o
  -9   0   1   14.69   11.94    2.08 o
  -8   0   1   32.13   22.14    3.61 o
  -7   0   1   24.88   22.67    3.45 o
  -6   0   1    3.77    3.60    0.81 o
  -5   0   1   28.14   36.55    7.39 o
  -4   0   1   84.14   83.13   14.06 o
  -3   0   1 2699.27 3193.05  582.07 o
  -2   0   1  123.44  154.82   24.80 o
  -1   0   1    9.19   66.48   10.08 o
   0   0   1   15.23   32.58    5.22 o
 -11   1   1    2.62    1.92    0.44 o
 -10   1   1    3.13    4.32    0.99 o
  -9   1   1   10.26    6.26    1.02 o
  -8   1   1   31.23   26.40    3.64 o
  -7   1   1    2.41    1.75    0.77 <
  -6   1   1   11.63   14.04    1.70 o
  -5   1   1   23.87   22.27    2.93 o
  -4   1   1    5.30   14.30    1.92 o
  -3   1   1  341.05  484.08   62.89 o
  -2   1   1  115.79  165.81   26.00 o
  -1   1   1  294.68  261.93   32.64 o
   0   1   1   94.05  197.60   28.96 o
 -11   2   1    0.41    0.50    0.38 <
 -10   2   1    9.33   11.18    2.13 o
  -9   2   1    4.90    4.54    0.95 o
  -8   2   1    4.38    5.66    1.13 o
  -7   2   1   27.89   25.05    4.18 o
  -6   2   1  101.99  100.28   14.96 o
  -5   2   1  393.84  531.65   87.08 o
  -4   2   1  551.68  614.24   74.94 o
  -3   2   1  101.39   88.06   11.21 o
  -2   2   1  476.07  737.64   80.17 o
  -1   2   1   31.63   46.91    5.62 o
   0   2   1   26.48   22.70    2.66 o
   1   2   1  109.92  136.68   16.36 o
   2   2   1   67.97   72.36    9.00 o
   3   2   1    3.36    0.52    0.60 <
   4   2   1   72.49   78.86   11.77 o
   5   2   1   18.00   10.84    1.90 o
   6   2   1   54.03   38.11    5.85 o
   7   2   1   23.10   18.43    2.97 o
   8   2   1   62.39   31.21    5.00 o
   9   2   1    5.78    4.83    1.14 o
  10   2   1    5.45    5.33    1.18 o
 -10   3   1    0.82    0.16    0.50 <
  -9   3   1    1.54    1.67    0.59 <
  -8   3   1    4.62    2.95    0.76 o
  -7   3   1   15.39   14.07    2.39 o
  -6   3   1    0.59    3.06    1.36 <
  -5   3   1   28.96   29.53    4.71 o
  -4   3   1   85.37   57.27    7.32 o
  -3   3   1   74.44   80.81    9.01 o
  -2   3   1   81.12  108.99   13.11 o
  -1   3   1    8.01   13.55    2.47 o
   0   3   1   36.32   34.62    3.99 o
   1   3   1    5.10    2.62    3.58 <
   2   3   1  122.55  115.07   14.59 o
   3   3   1    5.74   14.91    2.35 o
   4   3   1    7.28   11.39    2.09 o
   5   3   1    1.20    0.02    0.46 <
   6   3   1   11.14   12.02    2.13 o
   7   3   1   18.26   11.64    1.99 o
   8   3   1    2.96    2.63    0.77 o
   9   3   1    3.34    0.87    0.58 <
  10   3   1    3.68    2.41    0.72 o
 -10   4   1    1.09    1.48    0.60 <
  -9   4   1    3.86    2.56    0.77 o
  -8   4   1    1.24   -0.35    0.80 <
  -7   4   1    5.31    3.61    0.83 o
  -6   4   1   11.92    6.17    3.14 <
  -5   4   1    4.80    4.42    0.92 o
  -4   4   1   14.65   13.56    1.87 o
  -3   4   1    6.56    5.08    1.14 o
  -2   4   1    9.33    8.17    1.99 o
  -1   4   1   21.04   21.24    2.97 o
   0   4   1   27.36   30.87    4.08 o
   1   4   1    8.97   32.66    4.91 o
   2   4   1   36.16   34.10    4.72 o
   3   4   1   80.56   71.53    9.85 o
   4   4   1    1.78    4.39    1.65 <
   5   4   1    4.57    6.33    1.34 o
   6   4   1    3.46    2.51    0.72 o
   7   4   1    1.30    2.57    0.82 o
   8   4   1    3.36    3.13    0.74 o
   9   4   1    9.58    7.78    1.36 o
  -9   5   1    0.88    2.62    1.73 <
  -8   5   1    1.17    0.91    0.56 <
  -7   5   1    0.20    3.37    0.83 o
  -6   5   1    2.70    6.71    1.73 o
  -5   5   1    0.53    2.96    0.89 o
  -4   5   1    1.26    6.42    1.64 o
  -3   5   1    8.63    6.63    1.50 o
  -2   5   1   44.84   31.37    4.26 o
  -1   5   1   15.06   25.48    3.36 o
   0   5   1   10.05   13.26    1.81 o
   1   5   1    4.69    4.28    0.70 o
   2   5   1    0.49    1.71    0.86 <
   3   5   1    2.94    6.36    1.19 o
   4   5   1    3.49    8.24    3.81 <
   5   5   1    1.05    4.87    1.10 o
   6   5   1    1.00    2.39    1.04 <
   7   5   1    3.71    2.85    0.77 o
   8   5   1    1.19    3.17    0.73 o
  -7   6   1    6.52    6.67    1.10 o
  -6   6   1    7.56    4.90    1.12 o
  -5   6   1    2.92    4.34    1.08 o
  -4   6   1    8.35    8.48    1.54 o
  -3   6   1    2.84    1.07    0.72 <
  -2   6   1    4.92    6.65    1.37 o
  -1   6   1    3.09    1.60    0.39 o
   0   6   1   16.16   15.81    2.21 o
   1   6   1    7.07    9.43    1.46 o
   2   6   1    3.81    2.98    0.72 o
   3   6   1    0.92    2.16    0.71 o
   4   6   1    1.02    7.80    2.08 o
   5   6   1    1.19    1.87    0.76 <
   6   6   1   11.19   11.76    1.83 o
   7   6   1    3.79    4.95    1.38 o
  -5   7   1    1.74    1.26    0.82 <
  -4   7   1    5.79    5.00    1.06 o
  -3   7   1    1.56    2.93    0.89 o
  -2   7   1    2.94    2.30    0.98 <
  -1   7   1    0.55    2.41    0.41 o
   0   7   1    2.85    3.56    0.65 o
   1   7   1    0.13    1.22    0.39 o
   2   7   1    1.30    4.82    1.01 o
   3   7   1    1.92    4.02    0.86 o
   4   7   1    1.29    0.12    0.57 <
   5   7   1    0.76    1.54    0.81 <
 -12   0   2    2.18    3.62    0.99 o
 -11   0   2   19.17   14.51    2.39 o
 -10   0   2    4.70    5.43    1.13 o
  -9   0   2    0.15    1.83    0.63 <
  -8   0   2   10.28   10.45    2.15 o
  -7   0   2  114.92   79.59   12.22 o
  -6   0   2    0.61  213.48   41.66 o
  -5   0   2   22.64   23.50    3.76 o
  -4   0   2   22.25   18.00    3.75 o
  -3   0   2  560.22 1001.23  156.37 o
  -2   0   2  165.77  205.17   33.65 o
  -1   0   2   27.80   41.40    6.24 o
   0   0   2    1.70   -2.96    0.76 <
 -11   1   2    8.30    8.60    1.20 o
 -10   1   2   13.06    9.18    1.27 o
  -9   1   2    4.19    3.23    2.53 <
  -8   1   2    1.52    1.24    0.45 <
  -7   1   2   13.72   12.17    1.60 o
  -6   1   2   57.98   40.85    5.25 o
  -5   1   2    5.94    6.35    1.32 o
  -4   1   2  215.56  278.07   44.71 o
  -3   1   2  566.76  554.27   83.71 o
  -2   1   2 1774.76 1015.98  114.36 o
  -1   1   2  110.61  131.59   15.57 o
   0   1   2  592.54  820.12  112.68 o
   1   1   2   58.26   74.93   12.42 o
 -11   2   2    0.57   -0.30    0.30 <
 -10   2   2    0.51   -0.01    0.29 <
  -9   2   2   13.36   10.79    1.81 o
  -8   2   2   40.20   30.11    3.93 o
  -7   2   2   48.38   35.03    4.88 o
  -6   2   2   55.78   52.81    8.97 o
  -5   2   2  506.89  597.80   92.33 o
  -4   2   2  277.93  530.29   79.10 o
  -3   2   2   59.42  121.09   19.09 o
  -2   2   2  439.56  269.09   35.81 o
  -1   2   2  149.47  131.01   15.28 o
   0   2   2    2.40   27.25    4.88 o
   1   2   2    6.14   11.99    3.53 o
 -11   3   2    0.35    0.41    0.49 <
  -9   3   2    2.52    1.67    0.89 <
  -8   3   2    1.09    3.01    1.07 <
  -7   3   2   59.79   34.69    4.39 o
  -6   3   2    4.60    3.83    3.00 <
  -5   3   2  245.23  200.65   23.86 o
  -4   3   2   13.94    9.96    1.78 o
  -3   3   2   81.33   97.95   10.93 o
  -2   3   2   19.91   35.52    5.29 o
  -1   3   2   23.22   24.39    3.15 o
   0   3   2   63.91   57.16    8.90 o
   1   3   2    5.83    5.23    1.03 o
   2   3   2   20.30   14.15    2.44 o
   3   3   2   19.75   20.81    3.71 o
   4   3   2   19.17   12.18    2.37 o
   5   3   2    0.24   -1.19    0.65 <
   6   3   2    6.52    7.65    1.55 o
   7   3   2    1.03   -0.46    0.68 <
   8   3   2    4.69   11.91    4.15 <
   9   3   2    3.20    1.30    1.07 <
 -10   4   2    1.43    3.63    0.97 o
  -9   4   2    0.08   -1.55    0.68 <
  -8   4   2    3.86    6.39    1.35 o
  -7   4   2   21.29   14.59    2.18 o
  -6   4   2    3.51    4.12    1.07 o
  -5   4   2    8.25    9.72    2.00 o
  -4   4   2    1.96    3.38    1.07 o
  -3   4   2    1.31    6.68    3.96 <
  -2   4   2    1.19   12.12    1.92 o
  -1   4   2   40.13   39.41    4.96 o
   0   4   2   72.35   61.12    7.86 o
   1   4   2   55.71   60.04    6.82 o
   2   4   2   18.62   21.67    2.85 o
   3   4   2   12.40    7.73    1.96 o
   4   4   2    3.08    4.98    1.18 o
   5   4   2    4.12    3.43    1.11 o
   6   4   2   17.98   20.24    3.44 o
   7   4   2    6.57    4.97    1.12 o
   8   4   2    9.43    6.55    1.37 o
   9   4   2    1.52    1.77    0.71 <
  -9   5   2    1.12    1.15    0.56 <
  -8   5   2    4.55    6.59    1.26 o
  -7   5   2    1.09    3.88    1.00 o
  -6   5   2    1.71    4.73    1.01 o
  -5   5   2   13.30   12.27    1.96 o
  -4   5   2    1.71    4.53    1.37 o
  -3   5   2   60.87   48.44    5.54 o
  -2   5   2    6.22    7.95    1.22 o
  -1   5   2    9.11    9.58    1.25 o
   0   5   2   11.52   11.87    1.52 o
   1   5   2    1.05    1.74    0.42 o
   2   5   2    8.75    7.94    1.32 o
   3   5   2   10.23    9.58    1.50 o
   4   5   2    3.24    5.18    1.61 o
   5   5   2    6.17    7.42    1.49 o
   6   5   2    1.67    4.70    1.06 o
   7   5   2    5.80    3.93    0.93 o
   8   5   2    0.79    1.76    0.64 <
  -8   6   2    5.67    4.50    1.13 o
  -7   6   2    7.93    6.53    1.22 o
  -6   6   2    4.78    3.03    0.93 o
  -5   6   2    4.70    3.69    1.03 o
  -4   6   2    5.08    2.75    1.02 <
  -3   6   2   11.09   12.51    1.94 o
  -2   6   2    8.62   11.87    1.72 o
  -1   6   2   60.19   47.10    6.12 o
   0   6   2    0.87    3.74    0.84 o
   1   6   2    5.26    5.81    0.82 o
   2   6   2    5.59    7.97    1.03 o
   3   6   2    7.36    8.95    1.43 o
   4   6   2    0.47    3.31    1.11 <
   5   6   2    1.06    6.07    1.64 o
   6   6   2    3.32    2.73    1.23 <
  -6   7   2    2.49    3.17    0.89 o
  -5   7   2    0.19    1.76    0.88 <
  -4   7   2    0.66    1.26    0.98 <
  -3   7   2    5.02    6.71    1.36 o
  -2   7   2    1.71    2.37    0.44 o
  -1   7   2    1.11    2.11    0.48 o
   0   7   2    0.73    1.05    0.36 <
   1   7   2    2.24    1.79    0.49 o
   2   7   2    1.16   -0.39    0.66 <
   3   7   2    1.86    2.83    0.71 o
   4   7   2    3.43    2.06    0.77 <
 -12   0   3    1.18    2.22    0.78 <
 -11   0   3    0.01    2.62    0.93 <
 -10   0   3   48.38   22.48    3.65 o
  -9   0   3    2.44   28.51    8.18 o
  -8   0   3    1.04    0.27    0.94 <
  -7   0   3   17.79   13.38    2.61 o
  -6   0   3    1.65    9.38    2.53 o
  -5   0   3  111.21   87.33   17.76 o
  -4   0   3   37.98   26.10    5.80 o
  -3   0   3    3.11   51.16    7.96 o
  -2   0   3    1.69   14.11    2.74 o
  -1   0   3  663.08 1132.67  167.69 o
   0   0   3   23.19   18.92    3.09 o
 -12   1   3    0.07    0.98    0.46 <
 -11   1   3    7.20    5.24    0.83 o
 -10   1   3   13.88    7.23    1.15 o
  -9   1   3    3.01    9.52    2.04 o
  -8   1   3   35.11   24.93    3.31 o
  -7   1   3   28.90   31.11    4.57 o
  -6   1   3   17.16   18.67    3.75 o
  -5   1   3   26.74   23.89    5.13 o
  -4   1   3  171.84  204.57   33.21 o
  -3   1   3    4.69   70.25    8.25 o
  -2   1   3  113.77  183.24   19.50 o
  -1   1   3  311.72  400.62   45.60 o
   0   1   3   19.70   28.41    4.32 o
   1   1   3    5.01   -1.32    3.17 <
 -11   2   3    0.51    0.97    0.50 <
 -10   2   3    0.01   -0.48    0.78 <
  -9   2   3    4.91    9.53    2.61 o
  -8   2   3   49.99   25.88    5.12 o
  -7   2   3    1.08    3.20    1.57 <
  -6   2   3   44.65   39.86    6.23 o
  -5   2   3   26.43   28.48    5.62 o
  -4   2   3   31.01   62.05   14.19 o
  -3   2   3   46.60  132.37   22.39 o
  -2   2   3  306.65  392.70   43.04 o
  -1   2   3    4.27    4.56    0.78 o
   0   2   3    3.12    3.00    0.89 o
   1   2   3   70.60   83.23   12.78 o
   2   2   3    8.59   -0.68    5.14 <
 -11   3   3    1.52    2.54    0.75 o
 -10   3   3    4.11    3.76    0.97 o
  -9   3   3    5.03    4.03    1.19 o
  -8   3   3   17.72   57.58   10.28 o
  -7   3   3   18.70   11.51    2.59 o
  -6   3   3   97.44   70.55   11.76 o
  -5   3   3    1.54    0.44    1.14 <
  -4   3   3   50.33   57.70    9.30 o
  -3   3   3    4.95   29.26    4.08 o
  -2   3   3    2.74    8.82    1.31 o
  -1   3   3   53.02   47.31    5.49 o
   0   3   3   43.75   24.37   11.43 <
   1   3   3   45.29   53.68   10.00 o
   2   3   3    9.53   15.24    3.27 o
 -10   4   3    0.55    1.66    0.55 o
  -9   4   3    5.15    1.92    0.73 <
  -8   4   3   15.90   12.17    1.93 o
  -7   4   3    1.95   16.00    8.37 <
  -6   4   3   39.24   43.76    5.76 o
  -5   4   3    8.16   13.41    2.15 o
  -4   4   3   57.40   44.78    5.90 o
  -3   4   3    9.60   15.76    2.37 o
  -2   4   3   49.66   42.75    5.23 o
  -1   4   3   24.15   24.00    3.07 o
   0   4   3   49.57   39.50    5.99 o
   1   4   3    8.25    5.80    1.27 o
   2   4   3   16.19   23.50    3.65 o
   3   4   3   36.50   23.54    3.79 o
   4   4   3   93.65  100.01   21.15 o
   5   4   3   60.23   41.85    9.18 o
   6   4   3    2.11    2.63    1.59 <
   7   4   3    8.15   10.84    2.93 o
   8   4   3    0.90    0.26    1.14 <
  -9   5   3    4.21    3.93    0.99 o
  -8   5   3    0.78    3.26    1.09 <
  -7   5   3    4.31    6.39    1.86 o
  -6   5   3    4.58    4.19    1.26 o
  -5   5   3   20.95   20.24    2.86 o
  -4   5   3    8.17    8.16    1.36 o
  -3   5   3    2.54    8.52    1.35 o
  -2   5   3    3.09    5.00    0.82 o
  -1   5   3    2.93    2.85    0.51 o
   0   5   3    3.98    3.67    0.62 o
   1   5   3   11.69    8.67    1.16 o
   2   5   3    7.81    9.47    1.95 o
   3   5   3    1.38    1.49    1.28 <
   4   5   3   22.94   18.91    3.04 o
   5   5   3    3.08    5.76    1.30 o
   6   5   3   13.41   18.96    3.20 o
   7   5   3   10.59    7.37    1.59 o
  -8   6   3    0.35    3.50    1.19 <
  -7   6   3    4.48    3.94    1.08 o
  -6   6   3    4.73    4.55    1.16 o
  -5   6   3   13.98    9.50    1.72 o
  -4   6   3   24.59   33.37    4.29 o
  -3   6   3    3.70    4.97    0.77 o
  -2   6   3   44.65   44.63    5.49 o
  -1   6   3    1.15    2.41    0.49 o
   0   6   3    1.27    3.39    0.63 o
   1   6   3    1.79    2.26    0.54 o
   2   6   3    3.62    4.07    0.85 o
   3   6   3    3.49    2.40    0.80 <
   4   6   3   15.77   12.73    2.24 o
   5   6   3    0.45    3.71    1.61 <
   6   6   3    4.99    4.72    1.05 o
  -6   7   3    1.52    4.49    1.42 o
  -5   7   3    0.24    2.29    0.94 <
  -4   7   3    0.57    1.90    0.53 o
  -3   7   3    2.71    5.12    0.79 o
  -2   7   3    1.25    2.18    0.40 o
  -1   7   3    3.03    3.13    0.53 o
   0   7   3    5.64    5.93    0.82 o
   1   7   3    2.13    2.90    0.71 o
   2   7   3   19.41   16.30    2.01 o
   3   7   3    1.22    2.76    0.60 o
 -12   0   4    5.99    1.99    1.27 <
 -11   0   4    2.18    1.09    1.09 <
 -10   0   4    2.80    3.00    1.20 <
  -9   0   4    0.43    3.76    1.11 o
  -8   0   4    0.25    3.65    1.57 <
  -7   0   4    8.65   10.82    3.06 o
  -6   0   4    0.57   46.88   12.55 o
  -5   0   4   40.61   45.62    7.25 o
  -4   0   4    0.27  149.59   23.42 o
  -3   0   4    9.73    9.40    1.64 o
  -2   0   4   51.94   49.24    8.29 o
  -1   0   4   57.28  145.16   22.45 o
   0   0   4    6.97    7.64    1.60 o
 -12   1   4    1.44    3.09    1.21 <
 -11   1   4    7.74    4.26    1.11 o
 -10   1   4    0.08    1.09    0.70 <
  -9   1   4    2.00    2.05    0.70 <
  -8   1   4    3.31    6.80    1.50 o
  -7   1   4    6.63    7.51    1.39 o
  -6   1   4   31.12   27.15    4.72 o
  -5   1   4   22.83   31.60    3.75 o
  -4   1   4   84.95  105.08   12.71 o
  -3   1   4   17.78   36.81    4.35 o
  -2   1   4  305.53  383.46   44.07 o
  -1   1   4  188.90  333.23   43.76 o
   0   1   4  191.70  290.75   35.68 o
   1   1   4   13.66   16.69    2.19 o
   2   1   4  133.82   84.78   21.03 o
 -11   2   4    0.83    4.08    3.31 <
 -10   2   4    5.17    4.21    1.14 o
  -9   2   4    3.72    5.89    1.53 o
  -8   2   4   10.98    8.64    2.26 o
  -7   2   4   10.98   10.47    2.19 o
  -6   2   4   16.77   21.88    3.96 o
  -5   2   4   66.07   71.30    9.80 o
  -4   2   4    1.73   99.39   14.31 o
  -3   2   4   60.27   86.34    9.80 o
  -2   2   4   22.48   19.04    2.44 o
  -1   2   4  140.68  198.39   23.84 o
   0   2   4  337.73  652.57   87.08 o
   1   2   4    2.84   10.68    1.95 o
   2   2   4    2.60   10.34    2.35 o
 -11   3   4    1.44    2.52    2.79 <
 -10   3   4    3.68    9.30    2.40 o
  -9   3   4    7.75    5.89    2.00 <
  -8   3   4   27.16   16.59    3.03 o
  -7   3   4   41.68   25.83    4.47 o
  -6   3   4    3.69    6.62    1.79 o
  -5   3   4   23.99   32.66    4.57 o
  -4   3   4   25.20   40.16    5.59 o
  -3   3   4   23.59   29.87    3.49 o
  -2   3   4   13.25   10.90    1.37 o
  -1   3   4  105.26   96.13   12.54 o
   0   3   4   28.80   34.27    4.48 o
   1   3   4    1.83    0.45    0.87 <
   2   3   4   44.21   70.37   12.07 o
 -10   4   4    9.42    8.19    2.42 o
  -9   4   4   10.20   10.43    2.46 o
  -8   4   4   35.38   26.36    4.69 o
  -7   4   4   37.88   22.23    3.87 o
  -6   4   4   31.40   31.36    5.83 o
  -5   4   4   22.23   25.87    4.05 o
  -4   4   4    1.66   29.08    6.06 o
  -3   4   4   22.70   35.34    4.37 o
  -2   4   4    1.98    2.83    0.50 o
  -1   4   4    0.34    0.82    1.06 <
   0   4   4   34.95   19.04    3.39 o
   1   4   4  132.01  158.40   24.08 o
   2   4   4   43.48   25.60    6.23 o
   3   4   4    8.01   16.00    5.26 o
  -9   5   4    0.43    4.81    1.78 <
  -8   5   4    0.45    1.40    1.03 <
  -7   5   4    3.47    3.48    1.20 <
  -6   5   4    3.37    5.17    1.41 o
  -5   5   4   31.74   39.35    6.35 o
  -4   5   4   18.29   25.53    3.34 o
  -3   5   4   23.31   26.07    3.43 o
  -2   5   4    1.23    2.61    0.49 o
  -1   5   4    9.22   10.36    1.39 o
   0   5   4    4.14    8.22    2.00 o
   1   5   4    8.11    6.41    1.18 o
   2   5   4    7.72   15.21    3.16 o
   3   5   4   21.01   26.46    4.37 o
  -8   6   4    1.53    3.77    1.22 o
  -7   6   4    1.14    2.23    0.80 <
  -6   6   4    0.94    3.39    1.07 o
  -5   6   4   52.28   53.95    8.72 o
  -4   6   4   28.20   30.36    3.71 o
  -3   6   4    6.76   11.31    1.39 o
  -2   6   4    3.13    3.28    0.63 o
  -1   6   4   13.28   12.63    1.78 o
   0   6   4    0.62    1.42    0.49 <
   1   6   4    5.04    6.85    1.03 o
   2   6   4    0.81    1.57    0.57 <
   3   6   4    5.38    9.59    1.57 o
   4   6   4    2.39    5.18    1.45 o
   5   6   4    1.40    2.99    0.93 o
  -5   7   4    1.12    1.67    0.41 o
  -4   7   4    6.43    7.13    1.02 o
  -3   7   4   19.39   19.63    2.62 o
  -2   7   4    5.90    5.87    0.86 o
  -1   7   4   25.93   22.17    2.55 o
   0   7   4    0.74    0.69    0.36 <
   1   7   4   17.80   15.67    2.24 o
   2   7   4    3.04    3.21    0.64 o
   3   7   4    1.44    1.64    0.76 <
 -12   0   5    1.77    1.38    1.00 <
 -11   0   5    6.89    5.26    1.39 o
 -10   0   5    1.90    2.87    1.42 <
  -9   0   5    9.15    5.29    1.60 o
  -8   0   5    0.86    8.71    2.78 o
  -7   0   5   14.05   15.71    3.70 o
  -6   0   5   86.06  109.46   16.42 o
  -5   0   5    0.55   30.81    5.38 o
  -4   0   5   14.68   32.58    5.55 o
  -3   0   5  154.08  187.75   28.52 o
  -2   0   5    2.81    8.42    1.60 o
  -1   0   5    0.19    5.19    1.62 o
   0   0   5    4.85   15.50    2.95 o
   1   0   5   14.22   14.88    3.77 o
   2   0   5    5.25    5.99    2.59 <
 -12   1   5    2.10    2.50    0.86 <
 -11   1   5    0.14    2.80    0.80 o
 -10   1   5    8.41    3.64    0.99 o
  -9   1   5    3.03    0.35    1.10 <
  -8   1   5    1.58    7.09    1.82 o
  -7   1   5    0.89   18.23    4.49 o
  -6   1   5    3.33    4.34    0.77 o
  -5   1   5   41.43   60.70    9.27 o
  -4   1   5    4.41   10.47    1.44 o
  -3   1   5   14.91   14.13    1.87 o
  -2   1   5   50.39   48.89    5.79 o
  -1   1   5   85.20  127.34   15.59 o
   0   1   5   15.74    9.15    1.57 o
   1   1   5   84.38   93.92   14.59 o
   2   1   5   17.16   14.20    3.47 o
 -11   2   5    0.72    4.28    1.01 o
 -10   2   5    0.04    2.45    1.03 <
  -9   2   5    0.15    7.15    1.80 o
  -8   2   5    0.87    2.67    1.41 <
  -7   2   5    2.39    5.03    2.42 <
  -6   2   5    6.45   15.85    1.98 o
  -5   2   5   14.75   42.52    7.08 o
  -4   2   5    6.94    8.62    1.21 o
  -3   2   5  389.21  507.49   59.24 o
  -2   2   5  166.29  193.98   26.04 o
  -1   2   5  179.83  253.27   35.30 o
   0   2   5  111.65  141.34   19.16 o
   1   2   5   43.91   57.13    7.61 o
   2   2   5   12.22   18.62    3.98 o
 -11   3   5    1.71    6.51    1.79 o
 -10   3   5    1.44    2.64    1.21 <
  -9   3   5   10.39    6.38    2.07 o
  -8   3   5    6.73    9.49    2.26 o
  -7   3   5    8.52   17.03    3.45 o
  -6   3   5    7.60    9.08    1.18 o
  -5   3   5   18.08   26.67    3.30 o
  -4   3   5   11.78   18.78    2.18 o
  -3   3   5   12.72   12.61    1.80 o
  -2   3   5   23.02   20.02    2.30 o
  -1   3   5   63.36   78.42    9.34 o
   0   3   5   92.32   96.25   12.10 o
   1   3   5   41.16   44.86    6.57 o
   3   3   5    8.82    6.78    3.02 <
  -9   4   5   12.04   12.26    2.78 o
  -8   4   5    8.44   11.74    2.49 o
  -7   4   5    7.01    3.95    1.83 <
  -6   4   5    2.14    3.36    0.65 o
  -5   4   5    0.82   13.41    1.84 o
  -4   4   5   40.86   58.56    6.83 o
  -3   4   5   26.10   19.32    2.57 o
  -2   4   5    3.23    3.59    0.55 o
  -1   4   5   42.08   38.08    4.86 o
   0   4   5   23.03   24.45    3.25 o
   1   4   5    0.00    1.24    1.18 <
   2   4   5   64.79   84.72   18.00 o
   3   4   5   27.55   32.46    6.34 o
  -9   5   5    5.69    5.52    1.74 o
  -8   5   5   13.49   19.43    4.06 o
  -7   5   5   23.35   23.12    4.69 o
  -6   5   5    5.03   11.54    1.56 o
  -5   5   5   24.19   39.55    6.37 o
  -4   5   5   12.71   22.86    2.61 o
  -3   5   5    8.48   11.32    1.47 o
  -2   5   5    2.98    2.00    0.40 o
  -1   5   5    3.68    5.54    0.85 o
   0   5   5    2.96    0.97    0.57 <
   1   5   5    3.67    4.19    0.96 o
   2   5   5   40.89   41.47    6.98 o
   3   5   5    8.02    9.44    2.32 o
   4   5   5   23.57  -37.87   15.37 <
  -8   6   5    0.93    1.84    0.91 <
  -7   6   5   12.89    8.64    1.91 o
  -6   6   5    1.08    3.21    0.60 o
  -5   6   5   12.06   22.21    3.01 o
  -4   6   5   11.03   20.13    2.83 o
  -3   6   5    2.31    4.50    0.64 o
  -2   6   5   14.73   10.29    1.58 o
  -1   6   5    8.63   11.45    1.67 o
   0   6   5   46.73   40.38    7.94 o
   1   6   5    5.75    4.92    1.02 o
   2   6   5    3.55   10.79    3.18 o
   3   6   5    2.99    3.26    1.74 <
   4   6   5    4.65   13.40    4.14 o
  -5   7   5    6.41    8.34    1.38 o
  -4   7   5    0.51    1.98    0.44 o
  -3   7   5    8.21    9.82    1.37 o
  -2   7   5   31.83   25.81    3.03 o
  -1   7   5    1.55    0.64    0.36 <
   0   7   5    4.27    4.36    0.80 o
   1   7   5    7.34    6.53    1.19 o
 -12   0   6    0.70    0.85    1.04 <
 -11   0   6    0.02    4.59    1.53 <
 -10   0   6    1.95    1.94    1.84 <
  -9   0   6    0.14    0.66    2.01 <
  -8   0   6    4.28    5.31    1.77 o
  -7   0   6   59.68   67.74   10.58 o
  -6   0   6  201.28  250.81   48.13 o
  -5   0   6   11.44   13.81    2.37 o
  -4   0   6    6.18    4.68    1.03 o
  -3   0   6   28.46   20.06    3.17 o
  -2   0   6   54.11   29.58    5.26 o
  -1   0   6   34.03   46.59    7.33 o
   0   0   6   26.69   21.66    3.85 o
   1   0   6    0.72    2.96    1.14 <
   2   0   6   13.34   12.50    2.44 o
 -12   1   6    2.10    1.08    0.74 <
 -11   1   6    1.71    3.97    1.22 o
 -10   1   6    0.32    1.82    1.28 <
  -9   1   6    1.94    2.14    1.47 <
  -8   1   6    6.85    8.16    2.81 <
  -7   1   6    8.77   10.50    1.58 o
  -6   1   6    1.47   39.21    6.47 o
  -5   1   6   26.03   32.95    4.10 o
  -4   1   6   38.80   39.77    4.61 o
  -3   1   6    1.11    1.72    0.42 o
  -2   1   6  261.05  368.12   41.14 o
  -1   1   6    9.39   16.29    2.21 o
   0   1   6  191.11  310.67   34.31 o
   1   1   6    4.76    7.04    1.42 o
   2   1   6    9.38    9.57    2.28 o
   3   1   6    4.88   -2.00    5.18 <
 -11   2   6    1.91    4.15    1.05 o
 -10   2   6    2.99    5.22    1.70 o
  -9   2   6    6.61    3.78    1.94 <
  -8   2   6    3.81    3.92    2.00 <
  -7   2   6    0.15    1.08    0.39 <
  -6   2   6   16.60   29.30    3.91 o
  -5   2   6   16.70   17.10    2.01 o
  -4   2   6  234.13  282.60   31.58 o
  -3   2   6   38.78   37.88    4.29 o
  -2   2   6  191.32  293.91   33.30 o
  -1   2   6    4.95   20.85    5.40 o
   0   2   6    3.15    4.66    0.95 o
   1   2   6    3.47    9.78    2.83 o
   2   2   6   14.32   -9.41    3.09 <
   3   2   6    0.34    2.44    2.03 <
 -11   3   6    1.78    6.35    1.62 o
 -10   3   6    4.04    0.57    1.18 <
  -9   3   6    9.87    6.84    2.23 o
  -8   3   6    2.35   -1.40    1.42 <
  -7   3   6    0.44    5.01    0.78 o
  -6   3   6    3.87   20.00    3.23 o
  -5   3   6    1.83    1.29    0.54 <
  -4   3   6   22.28   24.68    3.15 o
  -3   3   6   91.78   96.48   11.49 o
  -2   3   6   52.43   60.07    7.29 o
  -1   3   6  112.74  146.53   17.81 o
   0   3   6   68.74   36.67    6.08 o
   1   3   6   16.01   23.57    2.86 o
   2   3   6   10.85   14.69    3.67 o
   3   3   6    1.67    1.48    1.35 <
 -10   4   6    2.85    2.09    1.50 <
  -9   4   6    0.89    1.10    1.60 <
  -8   4   6   25.45   14.14    3.04 o
  -7   4   6   23.18   31.01    3.80 o
  -6   4   6   84.76  105.15   13.01 o
  -5   4   6   23.33   48.78    6.08 o
  -4   4   6   41.38   45.69    5.94 o
  -3   4   6    1.65    1.35    0.30 o
  -2   4   6    0.01    1.84    0.44 o
  -1   4   6    9.90   12.32    1.46 o
   0   4   6    5.68    5.55    1.16 o
   1   4   6    7.64    9.35    1.97 o
   2   4   6    5.51    5.85    1.42 o
   3   4   6   20.63   28.82    4.72 o
   4   4   6    2.79  -18.17    5.37 <
  -9   5   6    4.46    6.01    1.68 o
  -8   5   6   10.22    8.35    1.91 o
  -7   5   6    3.53    6.25    1.12 o
  -6   5   6   32.44   44.00    6.73 o
  -5   5   6    6.25   20.05    2.41 o
  -4   5   6   50.49   65.02    8.23 o
  -3   5   6   18.72   18.13    2.17 o
  -2   5   6   13.20   17.47    4.03 o
  -1   5   6   25.66   24.59    3.17 o
   0   5   6    2.98    3.33    0.73 o
   1   5   6    2.54   -1.04    1.58 <
   2   5   6    0.49    1.14    0.84 <
   3   5   6   22.00   28.90    6.64 o
   4   5   6    6.16    7.12    2.99 <
  -7   6   6    0.78    3.58    0.59 o
  -6   6   6    0.41   13.16    2.73 o
  -5   6   6   11.70   29.37    3.67 o
  -4   6   6   12.08   16.03    1.92 o
  -3   6   6   14.26   14.84    1.84 o
  -2   6   6    6.03    8.28    1.31 o
  -1   6   6    5.74    8.15    1.30 o
   0   6   6    2.34    3.88    0.95 o
   1   6   6    5.14    5.26    2.02 <
   2   6   6    2.06    3.15    1.28 <
   3   6   6    7.26   11.43    3.15 o
  -4   7   6    0.65    0.80    0.30 <
  -3   7   6    3.84    5.50    0.78 o
  -2   7   6    4.76    3.52    0.67 o
  -1   7   6    4.69    9.27    1.28 o
   0   7   6    1.20    2.52    0.99 <
 -12   0   7    0.58   -0.89    1.23 <
 -11   0   7    3.43    0.66    1.95 <
 -10   0   7    7.68    5.12    1.97 <
  -9   0   7    1.24    4.19    1.66 <
  -8   0   7   13.57   12.34    2.17 o
  -7   0   7    3.90   23.90    4.48 o
  -6   0   7   50.27   54.14    9.17 o
  -5   0   7    2.63   14.81    2.56 o
  -4   0   7   20.43   22.76    3.48 o
  -3   0   7    0.53    1.51    0.51 <
  -2   0   7   13.83   13.62    2.41 o
  -1   0   7   13.96   18.49    2.92 o
   0   0   7   15.42    9.36    1.96 o
   1   0   7    7.44    8.49    1.87 o
   2   0   7    1.27   11.49    2.52 o
   3   0   7    1.46    7.75    3.95 <
 -12   1   7    0.09   -1.31    2.01 <
 -11   1   7    1.07    2.31    0.95 <
 -10   1   7    3.70    4.43    2.26 <
  -9   1   7    2.55    7.42    2.23 o
  -8   1   7    5.22    3.32    0.64 o
  -7   1   7   12.26   27.94    4.11 o
  -6   1   7   43.87   54.34    6.40 o
  -5   1   7   11.54   10.59    1.64 o
  -4   1   7   37.19   40.81    5.47 o
  -3   1   7  183.68  195.09   23.29 o
  -2   1   7   13.65   21.10    2.80 o
  -1   1   7   17.43   24.59    3.62 o
   0   1   7   19.23   28.93    3.40 o
   1   1   7    0.36    4.54    1.25 o
   2   1   7    0.37    2.41    1.21 <
   3   1   7   14.52   17.86    6.64 <
 -11   2   7    2.62    2.49    1.67 <
 -10   2   7    7.32    4.79    1.96 <
  -9   2   7    0.59    3.73    1.65 <
  -8   2   7    9.98   16.99    2.19 o
  -7   2   7    5.89   13.34    1.94 o
  -6   2   7    6.96   21.40    2.57 o
  -5   2   7   37.32   54.36    6.84 o
  -4   2   7    5.00    3.22    1.66 <
  -3   2   7   12.50   12.17    1.68 o
  -2   2   7   17.78   28.49    5.86 o
  -1   2   7   30.72   28.70    5.39 o
   0   2   7    2.68    2.53    0.77 o
   1   2   7   20.66   13.96    4.19 o
   2   2   7    3.42    5.05    1.78 <
   3   2   7    4.69    9.35    2.35 o
 -11   3   7    0.39    3.97    1.43 <
 -10   3   7    6.90    5.62    2.16 <
  -9   3   7    3.11    4.97    1.77 <
  -8   3   7    6.11    9.94    1.35 o
  -7   3   7   24.26   31.59    4.86 o
  -6   3   7   16.54   16.42    2.10 o
  -5   3   7   61.85   83.10    9.95 o
  -4   3   7    6.92    6.02    0.76 o
  -3   3   7    1.63    2.68    0.56 o
  -2   3   7   39.02   42.91    7.04 o
  -1   3   7    2.74    2.66    0.67 o
   0   3   7   15.21   17.16    2.58 o
   1   3   7   11.08    5.65    1.43 o
   2   3   7    2.39    2.49    1.65 <
   3   3   7   12.10    7.09    2.01 o
   4   3   7   38.45   39.02   10.41 o
 -10   4   7    1.47    2.07    1.37 <
  -9   4   7   23.17   28.92    6.48 o
  -8   4   7   10.99   14.68    1.78 o
  -7   4   7   47.78   40.49    5.48 o
  -6   4   7    6.34   11.48    1.59 o
  -5   4   7   12.24   25.44    2.98 o
  -4   4   7    8.75    7.84    1.16 o
  -3   4   7    4.61    6.12    1.23 o
  -2   4   7   12.83   12.10    1.79 o
  -1   4   7    1.01    1.43    0.49 <
   0   4   7   20.04   16.42    2.60 o
   1   4   7    4.99    7.76    1.33 o
   2   4   7    6.96    5.40    1.83 <
   3   4   7   22.39   30.31    6.93 o
   4   4   7    4.42   12.83    3.23 o
  -9   5   7    2.43    4.29    0.99 o
  -8   5   7    2.75    3.10    0.63 o
  -7   5   7   24.35   34.84    5.14 o
  -6   5   7   25.24   48.63    5.60 o
  -5   5   7    3.08    3.59    0.74 o
  -4   5   7   20.18   25.11    3.57 o
  -3   5   7   10.34    9.94    1.24 o
  -2   5   7    7.72   11.19    1.61 o
  -1   5   7    6.82    6.37    0.96 o
   0   5   7    1.51    2.83    0.84 o
   1   5   7    0.23   -0.14    0.55 <
   2   5   7   27.70   19.64    4.48 o
   4   5   7    1.50    7.40    1.95 o
  -7   6   7    0.79    5.98    1.10 o
  -6   6   7    0.14    1.66    0.45 o
  -5   6   7    9.53   17.62    2.39 o
  -4   6   7    1.78    2.47    0.46 o
  -3   6   7    3.44    3.80    0.59 o
  -2   6   7    3.94    4.66    0.75 o
  -1   6   7    0.72    3.03    0.68 o
   0   6   7   12.11   13.71    2.61 o
   1   6   7    5.14    5.92    1.47 o
   2   6   7    0.84    1.99    1.16 <
 -12   0   8    0.22    5.42    2.63 <
 -11   0   8    0.00    1.26    1.52 <
 -10   0   8    0.88    1.11    0.44 <
  -9   0   8   16.52   27.12    5.18 o
  -8   0   8    5.09   11.82    2.86 o
  -7   0   8    0.33    1.38    0.73 <
  -6   0   8    3.39    4.29    0.97 o
  -5   0   8   19.76   19.29    3.10 o
  -4   0   8   44.90   45.27    7.18 o
  -3   0   8   23.13   31.30    4.86 o
  -2   0   8   10.19    9.65    1.91 o
  -1   0   8    0.01    3.69    1.21 o
   0   0   8    0.59    4.58    1.26 o
   1   0   8    0.41    3.45    1.21 <
   3   0   8    0.42    1.91    1.49 <
 -11   1   8    5.29   11.62    3.20 o
 -10   1   8    7.68    6.97    1.13 o
  -9   1   8   34.29   45.43    6.15 o
  -8   1   8    1.97   23.62    3.08 o
  -7   1   8   29.40   47.12    6.00 o
  -6   1   8   14.13   32.86    4.05 o
  -5   1   8   55.54   63.73   10.08 o
  -4   1   8   20.06   21.50    2.54 o
  -3   1   8    4.42    7.80    3.75 <
  -2   1   8    3.65    2.89    0.62 o
  -1   1   8    0.17    1.91    6.58 <
   0   1   8   18.60   14.16    1.94 o
   1   1   8   21.49   18.96    2.84 o
   2   1   8   15.59   14.74    3.44 o
   3   1   8    4.15    1.51    1.58 <
   4   1   8    0.12   -2.25    4.76 <
 -11   2   8   16.22    5.57    2.15 <
 -10   2   8    1.18    3.06    0.64 o
  -9   2   8    1.83    5.20    0.83 o
  -8   2   8    4.71   26.16    3.59 o
  -7   2   8    8.96    8.49    1.23 o
  -6   2   8    2.80    5.03    0.89 o
  -5   2   8    4.41    3.64    0.83 o
  -4   2   8   60.60   49.93    5.92 o
  -3   2   8    2.68   13.80    3.21 o
  -2   2   8    6.20    7.33    1.48 o
  -1   2   8    5.30    5.96    1.16 o
   0   2   8    4.96    6.30    1.03 o
   1   2   8   10.36    8.04    1.70 o
   2   2   8    4.51    3.71    1.18 o
   3   2   8    0.84    4.31    2.22 <
   4   2   8   16.59   17.89    5.19 o
 -10   3   8    9.02   11.34    1.97 o
  -9   3   8    7.12    8.69    1.23 o
  -8   3   8   45.38   59.89    8.22 o
  -7   3   8   17.12   21.97    2.62 o
  -6   3   8   55.87   92.75   10.92 o
  -5   3   8   26.12   24.26    3.01 o
  -4   3   8    4.18    7.33    1.00 o
  -3   3   8    3.70    4.01    0.66 o
  -2   3   8   18.21   27.50    4.12 o
  -1   3   8    3.14    9.06    2.04 o
   0   3   8    9.20    8.84    1.42 o
   1   3   8   20.44   21.80    3.75 o
   2   3   8   21.83   39.36    5.41 o
   3   3   8    9.97    6.81    2.42 <
   4   3   8   16.35   12.72    3.75 o
 -10   4   8    2.83    6.13    0.97 o
  -9   4   8    5.91    7.19    1.06 o
  -8   4   8    6.26   10.86    1.88 o
  -7   4   8    2.69    5.47    0.89 o
  -6   4   8    0.57    1.33    0.50 <
  -5   4   8    5.17    5.92    0.82 o
  -4   4   8    3.97    4.19    0.65 o
  -3   4   8    2.09    2.46    0.45 o
  -2   4   8    5.01    8.01    1.70 o
  -1   4   8    2.56    2.52    0.64 o
   0   4   8    0.33    0.85    0.83 <
   1   4   8    0.77    0.89    0.59 <
   2   4   8    2.93    7.26    1.71 o
   4   4   8    1.72    0.72    1.15 <
  -8   5   8    2.47   10.20    1.51 o
  -7   5   8    8.68   22.91    2.90 o
  -6   5   8    7.27   11.54    1.47 o
  -5   5   8    9.96   12.31    1.74 o
  -4   5   8    3.40    5.35    0.82 o
  -3   5   8    0.10    3.00    0.69 o
  -2   5   8    3.44    3.19    0.67 o
  -1   5   8   22.27   21.20    3.05 o
   0   5   8    7.35    7.09    1.26 o
   1   5   8    3.75    7.08    1.33 o
   2   5   8    1.26    8.18    2.43 o
   3   5   8    0.10    3.64    1.53 <
  -6   6   8    0.74    2.31    0.50 o
  -5   6   8    0.62    2.44    0.49 o
  -4   6   8    0.49    0.65    0.21 o
  -3   6   8    1.54    3.06    0.56 o
  -2   6   8    2.07    2.98    0.58 o
  -1   6   8    2.17    2.85    0.58 o
   0   6   8    2.67    3.54    0.77 o
 -11   0   9    3.09    3.15    0.80 o
 -10   0   9    0.66    2.33    0.82 <
  -9   0   9    1.35    3.90    1.64 <
  -8   0   9    6.17    6.15    1.29 o
  -7   0   9    2.11    2.28    0.74 o
  -6   0   9   43.01   35.16    5.67 o
  -5   0   9    1.12    2.89    0.81 o
  -4   0   9   10.80   16.79    2.71 o
  -3   0   9   32.93   49.40    7.59 o
  -2   0   9   10.05   14.76    2.45 o
   0   0   9    5.01    2.57    0.85 o
   1   0   9    6.12    5.21    1.79 <
   3   0   9    0.35    0.09    1.06 <
   4   0   9    9.07   -3.98    3.89 <
 -11   1   9    4.94    4.13    0.67 o
 -10   1   9    4.46    8.72    1.46 o
  -9   1   9    7.14   18.61    2.85 o
  -8   1   9   13.99   16.98    2.13 o
  -7   1   9    3.95    6.28    1.00 o
  -6   1   9   10.36    8.83    1.14 o
  -5   1   9    7.17    7.14    0.97 o
  -4   1   9    1.35    1.16    0.34 o
  -3   1   9   36.05   45.75    6.01 o
  -2   1   9   24.06   38.93    6.00 o
  -1   1   9   38.34   39.21    5.19 o
   0   1   9    1.01    0.49    0.54 <
   1   1   9   44.67   37.18    7.36 o
   2   1   9   19.88   19.90    3.47 o
   3   1   9    4.65    9.82    2.04 o
   4   1   9    2.00    7.51    3.56 <
 -11   2   9    0.78    2.34    0.56 o
 -10   2   9   13.61   18.65    2.45 o
  -9   2   9    7.02   23.58    2.97 o
  -8   2   9   14.88   19.16    2.45 o
  -7   2   9    9.26   12.44    1.72 o
  -6   2   9    8.71    8.54    1.36 o
  -5   2   9    1.93    2.20    0.47 o
  -4   2   9    3.83    4.28    0.69 o
  -3   2   9    4.23    6.85    1.09 o
  -2   2   9    1.15    3.27    0.96 o
  -1   2   9   15.38   20.77    2.93 o
   0   2   9   11.33    8.88    2.01 o
   1   2   9   22.59   30.62    4.85 o
   2   2   9   13.81   10.13    1.85 o
   3   2   9   22.49   32.51    8.73 o
   4   2   9    9.41    5.90    2.10 <
 -10   3   9   11.02   15.70    2.30 o
  -9   3   9    8.82   16.27    2.55 o
  -8   3   9   10.52   13.46    1.85 o
  -7   3   9    6.59    9.89    1.40 o
  -6   3   9    4.86   12.92    1.80 o
  -5   3   9   20.80   21.76    2.62 o
  -4   3   9    0.40    1.33    0.34 o
  -3   3   9   27.40   22.26    2.67 o
  -2   3   9    1.65    3.52    0.61 o
  -1   3   9    0.67    5.70    1.21 o
   0   3   9    8.98    9.44    1.42 o
   1   3   9   13.13    8.32    1.67 o
   2   3   9    3.01    5.63    1.15 o
   3   3   9   17.31   12.86    5.26 <
   4   3   9   17.58   15.62    4.02 o
  -9   4   9    0.40    9.60    1.79 o
  -8   4   9    5.88   10.77    1.46 o
  -7   4   9    1.27    3.16    0.70 o
  -6   4   9    2.79    7.34    1.54 o
  -5   4   9    1.02    3.79    0.66 o
  -4   4   9    2.66    3.96    0.82 o
  -3   4   9    1.57    1.50    0.44 o
  -2   4   9    5.59    6.29    1.00 o
  -1   4   9    2.21    3.45    0.80 o
   0   4   9    9.78   13.88    2.77 o
   1   4   9    5.38    4.19    1.08 o
   2   4   9    5.10    9.65    1.88 o
   3   4   9    4.84    3.92    2.70 <
  -7   5   9    2.17    3.10    0.70 o
  -6   5   9    0.89    5.89    1.04 o
  -5   5   9    2.01    2.72    0.51 o
  -4   5   9    2.66    4.31    0.74 o
  -3   5   9    8.82    8.66    1.10 o
  -2   5   9    2.93    6.97    1.41 o
  -1   5   9    3.45    1.46    0.57 <
   0   5   9    2.13    9.85    2.19 o
   1   5   9    2.04    3.19    0.89 o
 -11   0  10    6.43   12.60    2.52 o
 -10   0  10    0.88   14.20    3.61 o
  -9   0  10    1.13    0.91    0.76 <
  -8   0  10    0.24    1.36    0.68 <
  -7   0  10    7.97   14.59    2.78 o
  -6   0  10    1.44    2.37    0.68 o
  -5   0  10   30.26   23.00    3.74 o
  -4   0  10    5.97    6.16    1.21 o
  -3   0  10    9.63   10.06    1.85 o
  -2   0  10   34.54   40.97    8.85 o
  -1   0  10   84.99   65.22   13.83 o
   0   0  10   20.20   20.13    3.37 o
   1   0  10    9.12    7.31    2.19 o
   2   0  10    2.77    3.17    1.60 <
   3   0  10    2.38    2.93    1.24 <
   4   0  10    4.21    6.29    2.54 <
 -11   1  10    3.91    5.33    0.87 o
 -10   1  10    1.39   19.92    3.95 o
  -9   1  10    0.72    2.83    0.60 o
  -8   1  10    3.06    6.65    1.18 o
  -7   1  10    6.83    7.98    1.09 o
  -6   1  10    0.43    1.81    0.41 o
  -5   1  10    4.51    3.11    0.50 o
  -4   1  10    2.42    2.22    0.47 o
  -3   1  10   26.69   38.60    6.04 o
  -2   1  10   29.39   41.87    6.61 o
  -1   1  10    6.64   12.27    2.14 o
   0   1  10   38.79   55.67    6.49 o
   1   1  10    2.46    2.22    0.82 <
   2   1  10   25.96   15.76    2.95 o
   3   1  10    2.18    3.65    1.18 o
   4   1  10   12.42   15.97    3.35 o
 -10   2  10    6.62   13.33    2.91 o
  -9   2  10   16.73   17.90    2.17 o
  -8   2  10    0.28    2.86    0.57 o
  -7   2  10    1.27    4.97    1.07 o
  -6   2  10    1.11    1.86    0.43 o
  -5   2  10    3.85    3.48    0.53 o
  -4   2  10    2.96    3.60    0.82 o
  -3   2  10    3.37    4.80    0.80 o
  -2   2  10    5.16    8.27    1.31 o
  -1   2  10   12.10   13.34    1.97 o
   0   2  10   13.34   12.98    2.07 o
   1   2  10    1.91    4.38    1.16 o
   2   2  10    9.92    9.92    1.81 o
   3   2  10    0.42    1.31    1.22 <
  -9   3  10    1.33    0.84    0.58 <
  -8   3  10    1.55    7.01    1.07 o
  -7   3  10   21.13   25.23    3.15 o
  -6   3  10    9.88   11.87    1.48 o
  -5   3  10    1.12   10.05    1.64 o
  -4   3  10    1.71    2.24    0.44 o
  -3   3  10    3.83    5.86    0.82 o
  -2   3  10    0.30    2.98    0.59 o
  -1   3  10    1.09   -0.09    0.31 <
   0   3  10    0.62    3.73    0.84 o
   1   3  10   18.02   23.11    3.28 o
   2   3  10    4.24    8.00    1.88 o
  -8   4  10    0.25   -0.14    0.32 <
  -7   4  10    0.84    2.48    0.56 o
  -6   4  10    1.30    2.34    0.54 o
  -5   4  10   11.77   11.52    1.37 o
  -4   4  10    2.00    3.15    0.54 o
  -3   4  10    0.76    2.00    0.46 o
  -2   4  10    5.51    5.96    1.06 o
  -1   4  10    1.71    2.64    0.63 o
   0   4  10    4.85    5.60    1.60 o
   1   4  10    0.10    1.21    0.69 <
  -6   5  10    0.58    0.85    0.77 <
  -5   5  10    2.02    4.34    0.72 o
  -4   5  10    4.77    6.58    0.95 o
  -3   5  10    1.87    1.42    0.45 o
  -2   5  10    3.05    4.03    0.75 o
  -1   5  10    1.40    5.76    1.32 o
 -10   0  11    0.02    0.16    0.51 <
  -9   0  11    8.85   11.94    2.44 o
  -8   0  11    0.04    2.40    0.64 o
  -7   0  11    1.26   22.30    4.46 o
  -6   0  11   19.10   18.73    3.67 o
  -5   0  11    3.78    4.09    0.87 o
  -4   0  11   28.75   24.56    4.38 o
  -3   0  11    0.46    2.85    0.95 <
  -2   0  11    0.63    3.34    1.47 <
  -1   0  11   66.74   40.97    8.84 o
   0   0  11    0.31   -0.53    0.73 <
   2   0  11    0.89    0.35    0.81 <
 -10   1  11    0.70    0.11    0.42 <
  -9   1  11    0.71    1.08    0.57 <
  -8   1  11    1.63    2.89    0.54 o
  -7   1  11    0.24    1.68    0.52 o
  -6   1  11    3.63    5.18    1.28 o
  -5   1  11    6.08    9.18    1.60 o
  -4   1  11   44.40   50.19    6.60 o
  -3   1  11   50.46   55.92    7.20 o
  -2   1  11   43.66   55.07    9.39 o
  -1   1  11   17.39   22.64    3.91 o
   0   1  11    1.05   -0.10    0.53 <
   1   1  11    7.97    8.65    1.75 o
   2   1  11    5.38    5.41    1.15 o
  -9   2  11    1.00    2.44    0.51 o
  -8   2  11    3.23    8.30    1.25 o
  -7   2  11    2.68    3.75    0.69 o
  -6   2  11    7.26   12.27    1.45 o
  -5   2  11   10.89   10.05    1.53 o
  -4   2  11    1.80    2.87    0.64 o
  -3   2  11    3.37    5.74    0.99 o
  -2   2  11    0.37   -0.45    0.60 <
  -1   2  11   10.47    8.92    1.41 o
   0   2  11    7.96    7.92    1.19 o
   1   2  11    7.63   10.44    2.22 o
   2   2  11    4.42    2.16    0.98 <
  -8   3  11    2.95    6.44    1.19 o
  -7   3  11   10.81    9.98    1.49 o
  -6   3  11    9.20    8.26    1.15 o
  -5   3  11    1.23    1.61    0.33 o
  -4   3  11    3.02    2.81    0.50 o
  -3   3  11    6.92    7.71    1.47 o
  -2   3  11    2.72    5.44    1.05 o
  -1   3  11    1.97    1.82    0.50 o
   0   3  11    7.94   11.04    1.96 o
   1   3  11    3.69    4.76    1.00 o
  -7   4  11    0.65    0.53    0.27 <
  -6   4  11    1.78    1.68    0.43 o
  -5   4  11    0.72    1.93    0.33 o
  -4   4  11    1.38    1.64    0.44 o
  -3   4  11    2.38    2.94    0.64 o
  -2   4  11    0.15    1.88    0.60 o
  -1   4  11    5.79    3.19    0.61 o
  -9   0  12    0.59    0.69    0.44 <
  -8   0  12    0.32    1.64    0.56 <
  -7   0  12    0.91    1.55    0.51 o
  -6   0  12    1.58    5.49    1.14 o
  -5   0  12    1.16    0.76    0.46 <
  -4   0  12    0.86    1.53    0.64 <
  -3   0  12    8.94   10.39    1.85 o
  -2   0  12    4.64   10.83    2.65 o
  -1   0  12    0.32    2.89    0.76 o
   0   0  12   10.65    9.06    1.78 o
   1   0  12    4.00    5.57    1.85 o
  -9   1  12    2.50    3.96    0.61 o
  -8   1  12    0.40    0.31    0.31 <
  -7   1  12   14.28   13.61    1.77 o
  -6   1  12    1.31    1.21    0.29 o
  -5   1  12   33.59   31.67    4.70 o
  -4   1  12    0.59    3.29    0.65 o
  -3   1  12   14.04   15.69    2.32 o
  -2   1  12    6.70    5.21    1.01 o
  -1   1  12    5.72    3.29    0.82 o
   0   1  12    0.37    0.43    0.44 <
  -8   2  12    1.87    2.32    0.43 o
  -7   2  12    7.10    7.66    1.18 o
  -6   2  12    3.43    5.86    0.85 o
  -5   2  12   11.01    7.45    1.07 o
  -4   2  12    1.71    3.34    0.59 o
  -3   2  12   16.37   18.06    2.49 o
  -2   2  12    1.08    2.57    0.64 o
  -1   2  12    4.19    4.37    0.87 o
   0   2  12    0.91    1.39    0.49 <
  -7   3  12    4.35    7.57    1.14 o
  -6   3  12    2.86    3.86    0.54 o
  -5   3  12    1.86    3.13    0.70 o
  -4   3  12    1.20    1.39    0.35 o
  -3   3  12    0.42    1.48    0.46 o
  -2   3  12    0.98    2.21    0.59 o
  -7   0  13    1.26    2.32    0.57 o
  -6   0  13    2.93    3.61    0.81 o
  -5   0  13    6.61    4.01    0.84 o
  -4   0  13    0.09    0.17    0.41 <
  -3   0  13    3.39    4.53    1.07 o
  -2   0  13    3.49    4.25    1.02 o
  -7   1  13    0.71    1.42    0.34 o
  -6   1  13    5.34    5.55    0.85 o
  -5   1  13    1.90    2.37    0.44 o
  -4   1  13    5.79    6.14    1.13 o
  -3   1  13    1.33    1.67    0.58 <
  -2   1  13    1.66    3.52    0.72 o
  -5   2  13    1.04    5.32    1.24 o
  -4   2  13   11.60   16.24    2.43 o
