# Supplementary material for: Optimal estimated standard uncertainties of reflection intensities for kinematical refinement from 3D electron diffraction data
Source: Acta Crystallogr A Found Adv. 2023 Aug 14;79(Pt 5):427–39. doi: 10.1107/S2053273323005053 (PMC10483590; doi:10.1107/S2053273323005053)
Supplement: Supplementary file 15 [file a-79-00427-L-alanine_model3_outlierssup15.hkl]

#
# h,k,l, Fc-squared, Fo-squared, sigma(Fo-squared) and status flag
#
data_I
_shelx_title                             '   '
_shelx_refln_list_code                   4
_shelx_F_calc_maximum                    24.86
_exptl_crystal_F_000                     69.628
_reflns_d_resolution_high                0.4994

loop_
 _symmetry_equiv_pos_as_xyz
 'x, y, z'
 '-x+1/2, -y, z+1/2'
 '-x, y+1/2, -z+1/2'
 'x+1/2, -y+1/2, -z'

_cell_length_a                           5.7733
_cell_length_b                           5.9524
_cell_length_c                           12.2465
_cell_angle_alpha                        90
_cell_angle_beta                         90
_cell_angle_gamma                        90

_shelx_F_squared_multiplier              1.000

loop_
 _refln_index_h
 _refln_index_k
 _refln_index_l
 _refln_F_squared_calc
 _refln_F_squared_meas
 _refln_F_squared_sigma
 _refln_observed_status
   2   0   0 278.06 313.13  32.82 o
   4   0   0  22.98  35.81   4.05 o
   6   0   0   0.30   0.31   0.07 o
   8   0   0   0.68   0.74   0.10 o
  10   0   0   0.01   0.22   0.05 o
   1   1   0   0.22   1.30   0.21 o
   2   1   0 340.13 357.39  25.79 o
   3   1   0   0.03   0.70   0.09 o
   4   1   0  34.36  37.53   2.80 o
   5   1   0  19.59  19.00   1.48 o
   6   1   0   0.68   0.79   0.08 o
   7   1   0   9.84   7.58   0.54 o
   8   1   0   0.25   0.36   0.05 o
   9   1   0   0.01   0.14   0.05 <
  10   1   0   0.03   0.14   0.03 o
  11   1   0   0.00   0.17   0.05 o
   2   2   0   7.85   6.04   0.84 o
   3   2   0  13.80  13.51   1.31 o
   4   2   0   1.23   2.97   0.24 o
   5   2   0  11.44  10.50   0.94 o
   6   2   0   3.54   3.15   0.27 o
   7   2   0   0.40   0.39   0.05 o
   8   2   0   1.38   1.09   0.11 o
   9   2   0   1.00   0.82   0.09 o
  10   2   0   0.59   0.37   0.06 o
  11   2   0   0.09   0.14   0.06 <
   3   3   0  14.74  15.24   2.08 o
   4   3   0   2.72   2.16   0.25 o
   5   3   0   2.68   4.08   0.52 o
   6   3   0   0.06   0.16   0.04 o
   7   3   0   0.18   0.47   0.06 o
   8   3   0   0.01   0.18   0.04 o
   9   3   0   0.75   0.79   0.09 o
  10   3   0   0.00   0.03   0.05 <
  11   3   0   0.03   0.15   0.06 <
   4   4   0   3.62   3.46   0.50 o
   5   4   0   1.10   0.96   0.14 o
   7   4   0   2.58   2.37   0.23 o
   8   4   0   0.74   0.83   0.11 o
   9   4   0   0.24   0.30   0.06 o
  10   4   0   0.02   0.19   0.08 <
   5   5   0   0.02   0.12   0.08 <
   6   5   0   1.11   1.01   0.15 o
   7   5   0   0.08   0.19   0.07 <
  10   5   0   0.57   0.32   0.10 o
   1   0   1 107.38 141.24  10.97 o
   2   0   1  25.02  34.40   2.60 o
   3   0   1  17.27  19.27   1.45 o
   4   0   1   3.47   3.29   0.25 o
   5   0   1  19.63  18.09   1.70 o
   6   0   1   2.89   3.95   0.31 o
   7   0   1   2.82   2.37   0.21 o
   8   0   1   0.15   0.15   0.03 o
   9   0   1   0.00   0.11   0.03 o
  10   0   1   0.06   0.11   0.03 o
  11   0   1   0.00   0.03   0.03 <
   1   1   1  24.49  44.04   4.34 o
   2   1   1   4.74   5.11   0.34 o
   3   1   1  32.81  31.38   1.85 o
   4   1   1  13.27  14.86   0.96 o
   5   1   1   8.71   8.43   0.49 o
   6   1   1   0.01   0.83   0.16 o
   7   1   1   1.15   1.20   0.09 o
   8   1   1   0.58   0.61   0.05 o
   9   1   1   0.05   0.22   0.04 o
  10   1   1   0.24   0.39   0.04 o
  11   1   1   0.02   0.07   0.03 <
   2   2   1  18.83  17.02   1.76 o
   3   2   1  12.76  11.91   0.89 o
   4   2   1   5.08   6.13   0.41 o
   5   2   1   2.20   3.56   0.77 o
   6   2   1   2.46   3.43   0.22 o
   7   2   1   0.95   1.08   0.07 o
   8   2   1   0.73   0.80   0.06 o
   9   2   1   0.19   0.24   0.03 o
  10   2   1   0.83   0.67   0.07 o
  11   2   1   0.08   0.11   0.06 <
   3   3   1  15.30  16.24   1.64 o
   4   3   1   6.09   6.18   0.44 o
   5   3   1   1.92   2.17   0.22 o
   6   3   1   0.46   0.81   0.07 o
   7   3   1   0.04   0.19   0.04 o
   8   3   1   1.26   1.28   0.09 o
   9   3   1   0.24   0.23   0.03 o
  10   3   1   0.31   0.38   0.05 o
  11   3   1   0.07   0.08   0.05 <
   4   4   1   5.19   6.35   0.73 o
   5   4   1   0.74   0.92   0.10 o
   6   4   1   1.72   1.85   0.16 o
   7   4   1   0.33   0.39   0.07 o
   8   4   1   0.31   0.37   0.05 o
   9   4   1   0.18   0.22   0.04 o
  10   4   1   0.65   0.36   0.07 o
   4   5   1   2.22   1.90   0.34 o
   5   5   1   6.15   5.09   0.55 o
   6   5   1   0.77   0.53   0.08 o
   7   5   1   0.62   0.42   0.07 o
   8   5   1   0.33   0.38   0.09 o
   9   5   1   0.22   0.28   0.09 <
  10   5   1   0.04  -0.02   0.06 <
   5   6   1   1.06   1.95   0.31 o
   6   6   1   1.00   0.89   0.18 o
   0   0   2  17.46   9.08   0.99 o
   1   0   2  96.22 158.09  15.35 o
   2   0   2   7.07  14.12   1.00 o
   3   0   2  17.52  23.16   1.81 o
   4   0   2   4.82   2.66   0.56 o
   5   0   2   7.75   8.69   0.86 o
   6   0   2   0.78   0.99   0.11 o
   7   0   2  17.54  13.97   1.01 o
   8   0   2   0.26   0.34   0.05 o
   9   0   2   0.84   0.80   0.08 o
  10   0   2   0.24   0.23   0.04 o
  11   0   2   0.00   0.05   0.04 <
   0   1   2 624.06 618.15  59.31 o
   1   1   2   2.17  10.64   1.08 o
   2   1   2  38.14  46.03   3.35 o
   3   1   2  20.11  19.74   1.09 o
   4   1   2   3.56   4.10   0.25 o
   5   1   2  32.05  31.22   1.74 o
   6   1   2   0.22   0.42   0.06 o
   7   1   2   2.85   2.63   0.25 o
   8   1   2   0.65   0.66   0.05 o
   9   1   2   0.63   0.61   0.05 o
  10   1   2   0.01   0.06   0.02 <
  11   1   2   0.27   0.21   0.05 o
   1   2   2  48.90  55.32   5.47 o
   2   2   2  98.50 119.99  11.59 o
   3   2   2  22.81  23.94   2.40 o
   4   2   2   9.58  10.99   0.73 o
   5   2   2   7.89   8.58   0.46 o
   6   2   2   0.03   0.49   0.09 o
   7   2   2   0.41   0.55   0.11 o
   8   2   2   0.49   0.49   0.05 o
   9   2   2   1.27   1.05   0.13 o
  10   2   2   0.09   0.08   0.02 o
  11   2   2   0.03   0.14   0.05 o
   2   3   2  23.93  22.26   2.19 o
   3   3   2   0.07   2.21   0.26 o
   4   3   2   2.86   4.94   0.56 o
   5   3   2   2.06   2.13   0.40 o
   6   3   2   1.84   2.14   0.28 o
   7   3   2   3.70   3.26   0.20 o
   8   3   2   1.12   1.15   0.08 o
   9   3   2   0.23   0.26   0.05 o
  10   3   2   0.31   0.41   0.05 o
   3   4   2   2.26   1.40   0.17 o
   4   4   2   3.34   3.41   0.36 o
   5   4   2   0.33   0.69   0.11 o
   6   4   2   0.50   0.46   0.13 o
   7   4   2   0.26   0.30   0.05 o
   8   4   2   0.20   0.26   0.04 o
   9   4   2   0.18   0.20   0.04 o
  10   4   2   0.18   0.27   0.07 o
   4   5   2   1.15   1.68   0.22 o
   5   5   2   0.70   0.69   0.11 o
   6   5   2   0.23   0.29   0.07 o
   7   5   2   0.41   0.33   0.07 o
   8   5   2   0.02   0.07   0.06 <
   9   5   2   0.33   0.31   0.10 o
  10   5   2   0.02   0.15   0.08 <
   5   6   2   0.72   0.74   0.11 o
   6   6   2   0.85   0.85   0.17 o
   1   0   3  57.65  85.62   8.31 o
   2   0   3   8.45  11.13   1.31 o
   3   0   3  15.41  26.55   1.90 o
   4   0   3   0.35   0.81   0.26 o
   5   0   3   3.70   3.48   0.31 o
   6   0   3   0.16   0.23   0.10 <
   7   0   3   0.01   0.22   0.04 o
   8   0   3   0.14   0.52   0.11 o
   9   0   3   0.79   0.67   0.07 o
  10   0   3   0.38   0.49   0.08 o
  11   0   3   0.05   0.13   0.06 <
   0   1   3  18.42  21.03   2.02 o
   1   1   3 109.08 160.19  11.63 o
   2   1   3  21.54  24.14   1.65 o
   3   1   3  12.34  11.19   0.66 o
   4   1   3   0.91   1.08   0.10 o
   5   1   3  11.97  12.56   0.72 o
   6   1   3   1.14   0.85   0.09 o
   7   1   3   2.58   2.46   0.25 o
   8   1   3   0.71   0.65   0.06 o
   9   1   3   0.08   0.20   0.05 o
  10   1   3   0.23   0.26   0.04 o
  11   1   3   0.08   0.13   0.04 o
   0   2   3  78.52  88.25   8.64 o
   1   2   3  22.42  22.45   2.17 o
   2   2   3  10.29   7.76   0.83 o
   3   2   3  25.59  31.08   3.25 o
   4   2   3  12.55  11.72   0.79 o
   5   2   3   1.40   1.74   0.12 o
   6   2   3   0.09   0.82   0.12 o
   7   2   3   0.66   0.94   0.10 o
   8   2   3   0.35   0.39   0.05 o
   9   2   3   0.00   0.16   0.05 o
  10   2   3   0.06   0.19   0.03 o
  11   2   3   0.04   0.05   0.04 <
   1   3   3  39.14  37.62   3.60 o
   2   3   3  17.01  14.58   1.46 o
   3   3   3  14.04  13.87   1.36 o
   4   3   3   3.44   4.37   0.48 o
   5   3   3   4.06   4.19   0.40 o
   6   3   3   0.15   0.32   0.17 <
   7   3   3   0.88   0.76   0.06 o
   8   3   3   0.45   0.51   0.05 o
   9   3   3   0.21   0.26   0.04 o
  10   3   3   0.65   0.51   0.07 o
  11   3   3   0.15   0.16   0.12 <
   2   4   3   4.51   4.78   0.57 o
   3   4   3  25.00  22.56   2.23 o
   4   4   3   4.10   3.70   0.40 o
   5   4   3   6.97   5.89   0.59 o
   6   4   3   0.45   1.05   0.14 o
   7   4   3   0.27   0.30   0.04 o
   8   4   3   0.18   0.17   0.03 o
   9   4   3   0.29   0.20   0.04 o
  10   4   3   0.00   0.10   0.08 <
   3   5   3   0.19   0.49   0.09 o
   4   5   3   1.34   0.96   0.13 o
   5   5   3   0.52   0.64   0.10 o
   6   5   3   0.52   0.70   0.10 o
   8   5   3   0.02   0.22   0.08 <
   9   5   3   0.01   0.10   0.08 <
   4   6   3   1.28   1.16   0.15 o
   5   6   3   1.40   1.31   0.17 o
   6   6   3   0.74   0.52   0.13 o
   5   7   3   0.14   0.09   0.07 <
   0   0   4 614.25 581.68  61.84 o
   1   0   4   8.33   8.60   0.89 o
   2   0   4   8.50   5.81   0.58 o
   3   0   4  39.28  44.39   4.32 o
   4   0   4  15.74  13.95   1.05 o
   5   0   4  18.36  20.11   1.38 o
   6   0   4   0.18   0.74   0.12 o
   7   0   4   0.55   0.52   0.07 o
   8   0   4   0.01   0.17   0.04 o
   9   0   4   0.16   0.25   0.04 o
  10   0   4   0.27   0.23   0.05 o
  11   0   4   0.05   0.09   0.04 <
   0   1   4 156.75 202.43  19.81 o
   1   1   4   6.41   5.34   0.48 o
   2   1   4  69.38  89.43   6.85 o
   3   1   4   8.77   9.48   0.59 o
   4   1   4   4.12   5.93   0.36 o
   5   1   4   4.30   4.34   0.24 o
   6   1   4   0.83   1.12   0.20 o
   7   1   4   3.53   3.45   0.20 o
   8   1   4   0.86   0.80   0.06 o
   9   1   4   0.07   0.18   0.05 o
  10   1   4   0.29   0.31   0.05 o
  11   1   4   0.05   0.13   0.06 <
   0   2   4   0.63  50.71   4.86 o
   1   2   4   1.62   2.70   0.26 o
   2   2   4   9.44  13.34   1.34 o
   3   2   4   2.19   4.36   0.55 o
   4   2   4   0.49   1.03   0.11 o
   5   2   4   9.02   7.60   0.48 o
   6   2   4   0.71   0.94   0.10 o
   7   2   4   3.69   3.17   0.21 o
   8   2   4   0.24   0.38   0.05 o
   9   2   4   0.36   0.49   0.11 o
  10   2   4   0.02   0.09   0.03 o
   0   3   4  37.48  36.92   3.69 o
   1   3   4   4.13   4.79   0.53 o
   2   3   4   8.25   7.50   0.87 o
   3   3   4   1.33   1.97   0.22 o
   4   3   4   1.81   1.86   0.24 o
   5   3   4   2.89   3.78   0.34 o
   6   3   4   0.26   0.60   0.07 o
   7   3   4   0.26   0.49   0.06 o
   8   3   4   0.62   0.64   0.06 o
   9   3   4   1.15   1.01   0.09 o
  10   3   4   0.08   0.16   0.05 o
   1   4   4   1.74   1.48   0.17 o
   2   4   4  13.67  12.99   1.33 o
   3   4   4   6.47   6.28   0.67 o
   4   4   4   2.91   2.26   0.25 o
   5   4   4   1.08   1.94   0.24 o
   6   4   4   0.05   0.21   0.06 o
   7   4   4   0.80   0.88   0.09 o
   8   4   4   0.49   0.60   0.08 o
   9   4   4   0.32   0.33   0.05 o
  10   4   4   0.31   0.17   0.08 <
   2   5   4   2.88   2.92   0.32 o
   3   5   4   0.17   0.21   0.06 o
   4   5   4   0.82   0.64   0.11 o
   5   5   4   1.43   1.47   0.19 o
   6   5   4   1.29   0.92   0.13 o
   7   5   4   1.24   0.78   0.16 o
   9   5   4   0.06   0.35   0.11 o
  10   5   4   0.22   0.16   0.08 <
   3   6   4   0.95   0.80   0.12 o
   4   6   4   0.10   0.14   0.06 <
   5   6   4   0.15   0.23   0.07 o
   6   6   4   0.38   0.22   0.08 <
   4   7   4   0.52   0.94   0.28 o
   5   7   4   0.39   0.40   0.16 <
   1   0   5   1.50   4.09   0.43 o
   2   0   5  39.63  41.92   4.18 o
   3   0   5   1.96   1.75   0.19 o
   4   0   5   0.15   0.16   0.05 o
   5   0   5  11.79  10.56   0.78 o
   6   0   5   3.76   3.60   0.27 o
   7   0   5   0.27   0.57   0.06 o
   8   0   5   0.00   0.11   0.06 <
   9   0   5   0.06   0.15   0.03 o
  10   0   5   0.43   0.38   0.09 o
   0   1   5   5.11   4.68   0.47 o
   1   1   5  27.15  23.81   1.74 o
   2   1   5   3.20   2.94   0.25 o
   3   1   5   2.35   3.91   0.31 o
   4   1   5   4.47   5.32   0.34 o
   5   1   5   0.69   0.70   0.07 o
   6   1   5   0.28   0.76   0.06 o
   7   1   5   0.87   0.67   0.11 o
   8   1   5   1.34   1.39   0.09 o
   9   1   5   0.45   0.35   0.04 o
  10   1   5   0.25   0.27   0.06 o
  11   1   5   0.05   0.03   0.04 <
   0   2   5  18.33  17.63   1.82 o
   1   2   5  33.44  37.41   2.75 o
   2   2   5   0.26   0.44   0.06 o
   3   2   5  20.76  21.52   2.09 o
   4   2   5   3.50   4.21   0.28 o
   5   2   5   3.03   3.56   0.37 o
   6   2   5   3.77   3.67   0.22 o
   7   2   5   1.80   1.61   0.11 o
   8   2   5   1.01   1.01   0.08 o
   9   2   5   0.16   0.19   0.03 o
  10   2   5   0.35   0.44   0.06 o
   0   3   5  18.76  16.60   1.77 o
   1   3   5   1.72   1.84   0.17 o
   2   3   5  19.88  20.94   2.05 o
   3   3   5  12.62  13.08   1.27 o
   4   3   5  11.55  12.53   1.27 o
   5   3   5   2.85   2.24   0.27 o
   6   3   5   0.54   0.86   0.14 o
   7   3   5   1.09   0.97   0.08 o
   8   3   5   0.43   0.52   0.06 o
   9   3   5   0.02   0.11   0.03 o
  10   3   5   0.05   0.11   0.06 <
   0   4   5   0.09   0.22   0.07 o
   1   4   5   6.12   6.23   0.89 o
   2   4   5   7.36   7.29   0.73 o
   3   4   5   4.87   5.65   0.73 o
   4   4   5   3.05   2.26   0.27 o
   5   4   5   2.25   2.49   0.29 o
   6   4   5   2.29   2.51   0.28 o
   7   4   5   0.27   0.53   0.11 o
   8   4   5   0.03   0.13   0.04 o
   9   4   5   0.10   0.24   0.07 o
   1   5   5   2.55   3.39   0.49 o
   2   5   5   2.80   2.30   0.26 o
   3   5   5   1.72   1.55   0.18 o
   4   5   5   0.12   0.31   0.07 o
   5   5   5   1.30   0.94   0.13 o
   6   5   5   1.58   1.27   0.22 o
   9   5   5   0.15   0.12   0.08 <
   2   6   5   1.42   1.15   0.20 o
   3   6   5   0.11   0.91   0.15 o
   4   6   5   0.80   1.01   0.13 o
   5   6   5   0.24   0.26   0.09 o
   3   7   5   1.60   1.46   0.24 o
   4   7   5   0.73   0.66   0.14 o
   0   0   6   9.84   3.48   0.43 o
   1   0   6  23.42  24.94   2.53 o
   2   0   6   2.67   1.86   0.23 o
   3   0   6  12.43  10.57   1.06 o
   4   0   6   3.58   3.11   0.37 o
   5   0   6   0.13   0.18   0.04 o
   6   0   6   0.50   0.50   0.07 o
   7   0   6   0.67   1.09   0.10 o
   8   0   6   0.16   0.25   0.04 o
   9   0   6   0.06   0.07   0.03 <
  10   0   6   0.22   0.26   0.07 o
   0   1   6  12.21  13.85   1.37 o
   1   1   6   0.52   1.32   0.20 o
   2   1   6  10.08  11.06   0.82 o
   3   1   6   6.58   6.23   0.46 o
   4   1   6   6.71   6.74   0.46 o
   5   1   6   8.60   9.67   0.67 o
   6   1   6   1.07   1.05   0.09 o
   7   1   6   1.53   1.51   0.14 o
   8   1   6   0.16   0.30   0.03 o
   9   1   6   0.10   0.14   0.03 o
  10   1   6   0.34   0.29   0.08 o
   0   2   6 157.01 189.52  18.24 o
   1   2   6   1.29   1.93   0.19 o
   2   2   6  18.95  17.68   1.38 o
   3   2   6   6.25   7.65   0.73 o
   4   2   6   6.23   7.84   0.81 o
   5   2   6   0.89   0.81   0.07 o
   6   2   6   0.05   0.21   0.05 o
   7   2   6   0.45   0.62   0.06 o
   8   2   6   1.19   1.00   0.08 o
   9   2   6   0.47   0.48   0.07 o
  10   2   6   0.09   0.31   0.08 o
  11   2   6   0.08   0.10   0.05 <
   0   3   6   1.97   4.66   0.51 o
   1   3   6   1.85   2.01   0.39 o
   2   3   6  34.42  36.03   2.98 o
   3   3   6   0.08   2.28   0.30 o
   4   3   6   3.85   3.40   0.38 o
   5   3   6   1.82   2.99   0.36 o
   6   3   6   0.43   0.72   0.07 o
   7   3   6   0.21   0.40   0.09 o
   8   3   6   0.34   0.38   0.05 o
   9   3   6   0.03   0.12   0.03 o
  10   3   6   0.24   0.25   0.05 o
   0   4   6   5.57   6.77   0.68 o
   1   4   6   1.66   1.32   0.14 o
   2   4   6   1.03   1.03   0.13 o
   3   4   6   0.43   0.65   0.11 o
   4   4   6   2.75   1.92   0.23 o
   5   4   6   0.32   0.35   0.07 o
   6   4   6   1.06   1.96   0.24 o
   7   4   6   0.28   0.50   0.10 o
   8   4   6   0.05   0.14   0.05 <
   9   4   6   0.25   0.26   0.09 <
  10   4   6   0.18   0.13   0.06 <
   0   5   6   0.00   0.62   0.13 o
   1   5   6   3.71   2.51   0.27 o
   2   5   6   0.38   0.99   0.15 o
   3   5   6   1.98   1.78   0.23 o
   4   5   6   0.94   2.30   0.25 o
   5   5   6   0.97   0.60   0.10 o
   6   5   6   0.09   0.13   0.07 <
   1   6   6   0.79   0.81   0.16 o
   2   6   6   0.68   0.58   0.10 o
   4   6   6   1.43   1.22   0.16 o
   5   6   6   0.83   0.85   0.16 o
   2   7   6   3.08   2.86   0.43 o
   3   7   6   0.91   0.62   0.10 o
   4   7   6   0.49   0.37   0.10 o
   1   0   7   2.77   2.56   0.31 o
   2   0   7   0.75   0.92   0.13 o
   3   0   7   1.52   1.79   0.21 o
   4   0   7   0.59   0.56   0.09 o
   5   0   7   0.68   1.05   0.13 o
   6   0   7   3.85   3.73   0.35 o
   7   0   7   1.35   1.41   0.11 o
   8   0   7   0.55   0.78   0.08 o
   9   0   7   0.53   0.44   0.09 o
   0   1   7   3.32   4.40   0.60 o
   1   1   7  32.64  34.19   2.54 o
   2   1   7   9.64   8.79   0.66 o
   3   1   7   1.16   1.50   0.14 o
   4   1   7   2.82   3.55   0.28 o
   5   1   7   3.30   4.04   0.28 o
   6   1   7   0.34   0.45   0.07 o
   7   1   7   0.23   0.34   0.04 o
   8   1   7   1.12   0.96   0.09 o
   9   1   7   0.18   0.18   0.04 o
  10   1   7   0.23   0.27   0.07 o
   0   2   7  15.41  14.19   1.41 o
   1   2   7   5.03   6.11   0.48 o
   2   2   7   5.34   5.31   0.39 o
   3   2   7   6.23   7.82   0.58 o
   4   2   7   3.79   4.54   0.32 o
   5   2   7   0.19   1.05   0.10 o
   6   2   7   1.53   1.59   0.13 o
   7   2   7   1.47   1.47   0.10 o
   8   2   7   0.77   0.72   0.08 o
   9   2   7   0.08   0.16   0.04 o
  10   2   7   0.27   0.34   0.08 o
   0   3   7  15.65  15.16   1.55 o
   1   3   7  11.13  10.80   0.79 o
   2   3   7   0.93   1.74   0.15 o
   3   3   7  11.74  10.51   1.09 o
   4   3   7   1.63   1.41   0.19 o
   5   3   7   3.25   3.52   0.56 o
   6   3   7   0.61   0.72   0.12 o
   7   3   7   0.38   0.41   0.06 o
   8   3   7   0.35   0.37   0.06 o
   9   3   7   0.07   0.12   0.06 <
  10   3   7   0.14   0.09   0.05 <
   0   4   7   2.88   3.07   0.36 o
   1   4   7  11.99  11.59   0.93 o
   2   4   7   7.37   8.63   0.87 o
   3   4   7   2.01   2.54   0.28 o
   4   4   7   1.96   2.61   0.28 o
   5   4   7   0.81   1.12   0.15 o
   6   4   7   0.84   0.78   0.12 o
   7   4   7   0.53   0.52   0.10 o
   8   4   7   0.42   0.40   0.13 o
   0   5   7   0.33   0.57   0.09 o
   1   5   7   6.30   4.53   0.47 o
   2   5   7   0.75   0.99   0.15 o
   3   5   7   1.93   1.38   0.17 o
   4   5   7   0.37   1.36   0.18 o
   5   5   7   0.55   1.25   0.16 o
   6   5   7   1.21   1.51   0.25 o
   0   6   7   2.35   2.27   0.43 o
   1   6   7   2.02   2.27   0.31 o
   2   6   7   0.61   1.27   0.18 o
   3   6   7   1.44   0.97   0.13 o
   4   6   7   0.17   0.22   0.06 o
   5   6   7   0.16   0.18   0.07 <
   1   7   7   0.22   0.69   0.18 o
   2   7   7   0.04   0.05   0.04 <
   3   7   7   0.31   0.23   0.06 o
   4   7   7   0.05   0.18   0.08 <
   2   8   7   0.26   0.23   0.09 <
   3   8   7   0.23   0.17   0.08 <
   0   0   8   0.06  23.39   2.58 o
   1   0   8   1.64   2.07   0.24 o
   2   0   8   8.28   6.09   0.62 o
   3   0   8   1.83   1.77   0.22 o
   4   0   8   5.12   5.33   0.56 o
   5   0   8   4.49   4.93   0.50 o
   6   0   8   1.39   1.16   0.15 o
   7   0   8   0.10   0.17   0.03 o
   8   0   8   1.14   1.10   0.13 o
   9   0   8   0.64   0.50   0.10 o
   0   1   8  36.01  41.40   3.98 o
   1   1   8  10.93  10.34   0.82 o
   2   1   8   0.24   0.47   0.09 o
   3   1   8  14.39  12.58   1.11 o
   4   1   8   2.19   2.49   0.21 o
   5   1   8   1.85   1.97   0.17 o
   6   1   8   0.16   0.44   0.04 o
   7   1   8   1.04   1.05   0.10 o
   8   1   8   0.12   0.17   0.03 o
   9   1   8   0.14   0.25   0.07 o
  10   1   8   0.23   0.27   0.07 o
   0   2   8   0.03   1.73   0.19 o
   1   2   8   0.93   0.95   0.09 o
   2   2   8   7.17   7.98   0.58 o
   3   2   8   5.65   6.32   0.46 o
   4   2   8   3.70   4.12   0.35 o
   5   2   8   2.74   2.44   0.17 o
   6   2   8   0.08   0.35   0.05 o
   7   2   8   1.14   1.26   0.12 o
   8   2   8   0.01   0.18   0.05 o
   9   2   8   0.02   0.05   0.04 <
  10   2   8   0.27   0.20   0.06 o
   0   3   8   2.80   5.81   0.63 o
   1   3   8   2.87   3.36   0.31 o
   2   3   8   6.09   4.83   0.40 o
   3   3   8   1.31   1.52   0.13 o
   4   3   8   1.77   2.05   0.23 o
   5   3   8   5.87   7.25   0.73 o
   6   3   8   0.32   0.53   0.06 o
   7   3   8   0.35   0.51   0.07 o
   8   3   8   0.34   0.90   0.18 o
   9   3   8   0.34   0.11   0.12 <
  10   3   8   0.05   0.13   0.06 <
   0   4   8   7.98   5.28   0.54 o
   1   4   8   2.04   2.00   0.18 o
   2   4   8   6.92   6.10   0.48 o
   3   4   8   3.34   4.00   0.46 o
   4   4   8   0.07   0.96   0.16 o
   5   4   8   0.89   1.11   0.16 o
   6   4   8   0.85   0.77   0.16 o
   7   4   8   0.67   0.57   0.15 o
   8   4   8   0.03   0.18   0.10 <
   0   5   8   0.72   0.72   0.10 o
   1   5   8   0.04   0.18   0.04 o
   2   5   8   0.73   0.61   0.10 o
   3   5   8   0.21   0.39   0.08 o
   4   5   8   1.85   1.39   0.17 o
   5   5   8   0.77   0.84   0.12 o
   6   5   8   0.59   0.70   0.14 o
   0   6   8   0.99   0.76   0.11 o
   1   6   8   1.40   1.47   0.17 o
   2   6   8   0.99   0.65   0.10 o
   3   6   8   0.33   0.35   0.07 o
   4   6   8   0.31   0.50   0.09 o
   5   6   8   0.04   0.16   0.07 <
   1   7   8   0.05   0.09   0.04 <
   2   7   8   0.38   0.56   0.10 o
   3   7   8   0.45   0.43   0.08 o
   4   7   8   0.09   0.17   0.07 <
   1   8   8   0.17   0.25   0.20 <
   2   8   8   1.35   1.30   0.23 o
   3   8   8   0.10   0.14   0.07 <
   1   0   9   0.88   1.31   0.19 o
   2   0   9   1.11   1.77   0.20 o
   3   0   9   3.14   5.95   0.65 o
   4   0   9   0.20   0.37   0.08 o
   5   0   9   2.02   2.11   0.24 o
   6   0   9   0.91   0.73   0.11 o
   7   0   9   0.16   0.14   0.05 <
   8   0   9   0.19   0.23   0.06 o
   9   0   9   0.22   0.26   0.06 o
   0   1   9   1.99   1.48   0.18 o
   1   1   9  12.70  12.37   0.96 o
   2   1   9   3.38   2.94   0.24 o
   3   1   9   1.29   1.23   0.12 o
   4   1   9   0.03   0.72   0.08 o
   5   1   9   2.94   2.86   0.25 o
   6   1   9   0.41   0.30   0.05 o
   7   1   9   0.94   1.06   0.12 o
   8   1   9   0.77   0.58   0.08 o
   9   1   9   0.12   0.15   0.05 <
   0   2   9  14.08  15.76   1.54 o
   1   2   9  14.01  12.93   0.95 o
   2   2   9   5.65   6.63   0.48 o
   3   2   9  14.56  14.67   1.06 o
   4   2   9   2.31   2.85   0.31 o
   5   2   9   0.63   0.82   0.10 o
   6   2   9   0.12   0.27   0.06 o
   7   2   9   0.01   0.24   0.04 o
   8   2   9   0.06   0.22   0.08 <
   9   2   9   0.24   0.33   0.09 o
  10   2   9   0.12   0.14   0.05 <
   0   3   9   4.64   8.01   0.83 o
   1   3   9  18.14  18.58   1.54 o
   2   3   9   3.15   3.08   0.26 o
   3   3   9   2.03   1.77   0.16 o
   4   3   9   2.34   3.45   0.30 o
   5   3   9   0.21   0.59   0.08 o
   6   3   9   0.59   0.66   0.07 o
   7   3   9   1.46   1.26   0.15 o
  10   3   9   0.19   0.24   0.07 o
   0   4   9   2.99   2.59   0.28 o
   1   4   9   0.05   1.73   0.49 o
   2   4   9   0.91   0.83   0.09 o
   3   4   9   0.44   0.99   0.16 o
   4   4   9   0.04   0.62   0.10 o
   5   4   9   0.96   0.92   0.13 o
   6   4   9   2.18   2.31   0.35 o
   7   4   9   0.19   0.10   0.10 <
   0   5   9   1.12   1.12   0.14 o
   1   5   9   2.80   2.53   0.55 o
   2   5   9   0.51   0.93   0.11 o
   3   5   9   0.33   0.27   0.07 o
   4   5   9   0.21   0.22   0.06 o
   5   5   9   0.23   0.22   0.09 <
   0   6   9   0.09   0.41   0.07 o
   1   6   9   0.01   0.14   0.04 o
   2   6   9   0.23   0.29   0.06 o
   3   6   9   0.44   0.49   0.08 o
   4   6   9   0.62   0.44   0.11 o
   0   7   9   0.42   0.39   0.07 o
   1   7   9   1.06   1.17   0.19 o
   2   7   9   0.14   0.18   0.05 o
   3   7   9   0.16   0.40   0.10 o
   4   7   9   0.16   0.19   0.09 <
   1   8   9   0.58   0.60   0.12 o
   2   8   9   0.10   0.12   0.07 <
   0   0  10   0.21   0.67   0.19 o
   1   0  10   3.37   3.27   0.35 o
   2   0  10   2.09   2.59   0.29 o
   3   0  10   1.11   2.01   0.23 o
   4   0  10   2.04   3.38   0.36 o
   5   0  10   0.38   0.53   0.09 o
   6   0  10   0.53   0.64   0.10 o
   7   0  10   0.20   0.38   0.10 o
   8   0  10   0.08   0.10   0.04 <
   0   1  10   1.65   2.55   0.29 o
   1   1  10   7.69   7.01   0.59 o
   2   1  10   2.16   2.52   0.28 o
   3   1  10   2.41   2.70   0.23 o
   4   1  10   0.65   0.57   0.08 o
   5   1  10   0.21   0.42   0.06 o
   6   1  10   0.14   0.33   0.05 o
   7   1  10   0.27   0.32   0.05 o
   8   1  10   0.39   0.48   0.09 o
   9   1  10   0.29   0.30   0.07 o
   0   2  10  15.72  13.02   1.35 o
   1   2  10   0.78   0.92   0.09 o
   2   2  10   0.12   0.17   0.07 <
   3   2  10   8.88   8.34   0.65 o
   4   2  10   5.78   4.16   0.36 o
   5   2  10   3.83   3.53   0.34 o
   6   2  10   0.45   0.36   0.05 o
   7   2  10   0.07   0.27   0.06 o
   0   3  10   1.26   1.47   0.18 o
   1   3  10   0.96   1.20   0.10 o
   2   3  10  10.22   9.37   0.71 o
   3   3  10   0.43   0.53   0.06 o
   4   3  10   0.75   1.51   0.16 o
   5   3  10   2.47   2.52   0.20 o
   6   3  10   0.46   0.49   0.08 o
   7   3  10   0.55   0.25   0.11 <
   0   4  10   3.36   4.04   0.49 o
   1   4  10   1.03   1.18   0.13 o
   2   4  10   1.33   1.24   0.21 o
   3   4  10   0.24   0.39   0.08 o
   4   4  10   0.89   0.83   0.08 o
   5   4  10   0.40   0.50   0.09 o
   6   4  10   0.52   0.68   0.14 o
   0   5  10   0.66   0.32   0.06 o
   1   5  10   0.62   0.52   0.10 o
   2   5  10   0.03   0.24   0.04 o
   3   5  10   0.75   0.79   0.15 o
   4   5  10   1.77   1.94   0.22 o
   5   5  10   0.13   0.48   0.12 o
   0   6  10   0.69   0.76   0.11 o
   1   6  10   0.07   0.30   0.04 o
   2   6  10   1.08   1.65   0.22 o
   3   6  10   0.00   0.28   0.07 o
   4   6  10   0.37   0.62   0.13 o
   0   7  10   0.74   0.88   0.12 o
   1   7  10   0.20   0.24   0.05 o
   2   7  10   1.22   1.45   0.17 o
   3   7  10   0.03   0.08   0.05 <
   0   8  10   0.11   0.22   0.07 o
   1   8  10   0.08   0.10   0.04 <
   2   8  10   0.19   0.21   0.08 <
   1   0  11   2.87   2.77   0.33 o
   2   0  11   4.25   5.01   0.52 o
   3   0  11   4.03   4.15   0.45 o
   4   0  11   2.71   2.70   0.30 o
   5   0  11   0.49   0.52   0.09 o
   6   0  11   2.27   2.24   0.26 o
   7   0  11   0.64   0.84   0.21 o
   0   1  11   6.98   7.86   0.88 o
   1   1  11   0.41   0.89   0.11 o
   2   1  11   4.87   4.00   0.35 o
   3   1  11   0.35   0.81   0.09 o
   4   1  11   1.43   1.48   0.13 o
   5   1  11   1.13   1.11   0.11 o
   6   1  11   0.41   0.28   0.06 o
   7   1  11   0.20   0.37   0.11 o
   0   2  11   0.03   0.16   0.05 <
   1   2  11   0.33   0.97   0.21 o
   2   2  11   1.98   1.65   0.13 o
   3   2  11   0.54   1.05   0.11 o
   4   2  11   1.51   1.35   0.15 o
   5   2  11   0.89   0.88   0.10 o
   6   2  11   1.44   1.25   0.16 o
   7   2  11   1.28   1.13   0.16 o
   0   3  11   7.33   7.56   0.76 o
   1   3  11   2.46   2.14   0.21 o
   2   3  11   1.59   1.71   0.14 o
   3   3  11   3.18   3.04   0.23 o
   4   3  11   0.69   0.95   0.09 o
   5   3  11   0.35   0.75   0.11 o
   6   3  11   1.08   0.89   0.11 o
   0   4  11   0.73   0.60   0.09 o
   1   4  11  10.08   9.06   0.71 o
   2   4  11   0.66   0.62   0.12 o
   3   4  11   0.88   1.37   0.23 o
   4   4  11   0.36   0.72   0.08 o
   5   4  11   0.04   0.40   0.11 o
   0   5  11   0.44   0.53   0.09 o
   1   5  11   1.76   1.64   0.37 o
   2   5  11   0.18   0.29   0.05 o
   3   5  11   1.06   0.96   0.09 o
   4   5  11   0.42   0.48   0.09 o
   5   5  11   0.14   0.24   0.08 <
   0   6  11   0.02   0.11   0.04 <
   1   6  11   0.21   0.29   0.12 <
   2   6  11   0.11   0.29   0.05 o
   3   6  11   0.04   0.22   0.04 o
   4   6  11   0.19   0.30   0.09 o
   0   7  11   0.79   0.54   0.08 o
   1   7  11   0.19   0.27   0.04 o
   2   7  11   0.28   0.22   0.05 o
   3   7  11   0.03   0.54   0.12 o
   0   8  11   0.16   0.24   0.05 o
   1   8  11   0.05   0.14   0.04 o
   2   8  11   0.10   0.12   0.06 <
   0   9  11   0.04   0.09   0.05 <
   1   9  11   0.18   0.22   0.08 <
   0   0  12   9.06   7.45   0.99 o
   1   0  12   2.26   2.03   0.26 o
   2   0  12   1.06   1.29   0.17 o
   3   0  12   3.89   3.65   0.39 o
   4   0  12   1.41   0.94   0.13 o
   5   0  12   0.07   0.13   0.05 <
   6   0  12   0.32   0.21   0.08 <
   0   1  12   2.05   1.49   0.19 o
   1   1  12   0.55   0.55   0.07 o
   2   1  12   3.98   2.54   0.23 o
   3   1  12   1.10   1.11   0.13 o
   4   1  12   3.34   2.66   0.24 o
   5   1  12   0.76   0.60   0.08 o
   6   1  12   0.63   0.52   0.10 o
   0   2  12   0.96   0.63   0.09 o
   1   2  12   1.50   1.04   0.11 o
   2   2  12   2.13   2.40   0.25 o
   3   2  12   1.69   1.83   0.16 o
   4   2  12   0.35   0.26   0.06 o
   5   2  12   0.23   0.36   0.06 o
   6   2  12   0.07   0.20   0.06 o
   0   3  12   0.94   0.94   0.12 o
   1   3  12   1.86   1.45   0.14 o
   2   3  12   2.50   2.14   0.17 o
   3   3  12   0.47   0.64   0.06 o
   4   3  12   0.59   0.87   0.10 o
   5   3  12   2.02   2.05   0.20 o
   0   4  12   4.03   3.10   0.32 o
   1   4  12   1.22   1.96   0.17 o
   2   4  12   0.64   3.12   0.30 o
   3   4  12   0.91   0.73   0.12 o
   4   4  12   1.27   1.50   0.14 o
   5   4  12   0.18   0.25   0.05 o
   0   5  12   0.00   0.24   0.06 o
   1   5  12   0.16   0.46   0.06 o
   2   5  12   1.79   1.51   0.14 o
   3   5  12   0.30   0.53   0.07 o
   4   5  12   0.71   0.89   0.11 o
   0   6  12   0.83   0.90   0.12 o
   1   6  12   0.15   0.25   0.04 o
   2   6  12   0.29   0.25   0.04 o
   3   6  12   0.17   0.31   0.05 o
   4   6  12   0.18   0.19   0.08 <
   0   7  12   0.07   0.21   0.05 o
   1   7  12   0.01   0.09   0.03 o
   2   7  12   0.43   0.42   0.05 o
   3   7  12   0.07   0.20   0.08 <
   0   8  12   0.04   0.10   0.04 <
   1   8  12   0.08   0.14   0.03 o
   2   8  12   0.12   0.14   0.06 <
   0   9  12   0.01   0.06   0.04 <
   1   9  12   0.01   0.10   0.04 <
   1   0  13   1.01   1.33   0.19 o
   2   0  13   0.15   0.47   0.09 o
   3   0  13   3.89   4.18   0.49 o
   4   0  13   0.62   0.33   0.08 o
   5   0  13   1.75   1.60   0.20 o
   6   0  13   0.00   0.20   0.09 <
   0   1  13   1.19   1.69   0.22 o
   1   1  13   5.19   4.56   0.33 o
   2   1  13   3.99   2.74   0.34 o
   3   1  13   1.08   1.03   0.11 o
   4   1  13   0.65   0.64   0.08 o
   5   1  13   0.85   0.70   0.10 o
   0   2  13   6.25   5.12   0.55 o
   1   2  13   1.97   2.60   0.27 o
   2   2  13   1.85   1.84   0.16 o
   3   2  13   1.04   1.02   0.11 o
   4   2  13   0.01   0.31   0.07 o
   5   2  13   0.02   0.09   0.05 <
   0   3  13   0.24   0.26   0.06 o
   1   3  13   2.22   1.98   0.16 o
   2   3  13   0.39   0.41   0.09 o
   3   3  13   0.22   0.23   0.04 o
   4   3  13   1.99   1.78   0.16 o
   5   3  13   0.13   0.22   0.05 o
   0   4  13   0.75   0.70   0.10 o
   1   4  13   0.73   0.63   0.12 o
   2   4  13   0.14   0.14   0.03 o
   3   4  13   0.40   0.36   0.10 o
   4   4  13   0.38   0.34   0.06 o
   5   4  13   0.13   0.14   0.03 o
   0   5  13   0.07   0.32   0.07 o
   1   5  13   0.36   0.46   0.06 o
   2   5  13   0.04   0.18   0.04 o
   3   5  13   0.20   0.39   0.06 o
   4   5  13   0.19   0.27   0.06 o
   0   6  13   0.49   0.40   0.07 o
   1   6  13   1.25   1.15   0.12 o
   2   6  13   0.13   0.22   0.08 <
   3   6  13   0.06   0.21   0.06 o
   4   6  13   0.04   0.07   0.04 <
   0   7  13   0.00   0.07   0.03 <
   1   7  13   0.10   0.23   0.04 o
   2   7  13   0.08   0.15   0.04 o
   3   7  13   0.14   0.17   0.05 o
   0   8  13   0.18   0.25   0.05 o
   1   8  13   0.14   0.15   0.03 o
   2   8  13   0.01   0.05   0.03 <
   0   9  13   0.01   0.10   0.06 <
   1   9  13   0.12   0.18   0.05 o
   0   0  14   1.17   2.94   0.55 o
   1   0  14   0.83   0.80   0.14 o
   2   0  14   0.44   0.51   0.10 o
   3   0  14   0.29   0.38   0.09 o
   4   0  14   1.64   1.77   0.21 o
   5   0  14   0.00   0.63   0.14 o
   0   1  14   0.12   0.38   0.08 o
   1   1  14   0.62   0.50   0.07 o
   2   1  14   1.40   1.08   0.11 o
   3   1  14   1.84   1.75   0.18 o
   4   1  14   0.75   0.80   0.09 o
   5   1  14   0.51   0.66   0.10 o
   0   2  14   0.34   0.59   0.09 o
   1   2  14   2.02   1.61   0.18 o
   2   2  14   0.93   0.97   0.10 o
   3   2  14   0.44   0.46   0.06 o
   4   2  14   0.18   0.38   0.07 o
   5   2  14   1.15   0.94   0.14 o
   0   3  14   0.01   0.12   0.04 <
   1   3  14   0.87   0.80   0.08 o
   2   3  14   0.01   0.14   0.07 <
   3   3  14   0.35   0.36   0.05 o
   4   3  14   0.23   0.60   0.09 o
   5   3  14   0.40   0.49   0.09 o
   0   4  14   0.07   0.28   0.06 o
   1   4  14   0.50   0.58   0.07 o
   2   4  14   0.15   0.33   0.05 o
   3   4  14   0.29   0.41   0.05 o
   4   4  14   0.11   0.11   0.04 <
   0   5  14   0.28   0.62   0.09 o
   1   5  14   0.12   0.16   0.03 o
   2   5  14   0.04   0.55   0.16 o
   3   5  14   0.32   0.51   0.07 o
   4   5  14   0.79   0.94   0.13 o
   0   6  14   0.09   0.27   0.05 o
   1   6  14   0.33   0.35   0.05 o
   2   6  14   0.70   0.98   0.11 o
   3   6  14   0.20   0.34   0.07 o
   0   7  14   0.09   0.12   0.04 <
   1   7  14   0.14   0.17   0.03 o
   2   7  14   0.06   0.10   0.04 <
   3   7  14   0.26   0.25   0.06 o
   0   8  14   0.00   0.06   0.03 <
   1   8  14   0.02   0.12   0.04 o
   2   8  14   0.15   0.18   0.06 <
   0   9  14   0.20   0.17   0.06 <
   1   9  14   0.05  -0.01   0.04 <
   1   0  15   1.34   1.34   0.20 o
   2   0  15   3.14   2.75   0.30 o
   3   0  15   1.78   1.36   0.19 o
   4   0  15   0.58   0.80   0.13 o
   0   1  15   2.28   1.80   0.20 o
   1   1  15   1.73   1.61   0.17 o
   2   1  15   0.61   0.88   0.15 o
   3   1  15   0.54   0.49   0.08 o
   4   1  15   0.01   0.10   0.04 <
   0   2  15   1.25   1.19   0.15 o
   1   2  15   0.39   0.50   0.06 o
   2   2  15   0.69   0.78   0.09 o
   3   2  15   0.44   0.36   0.08 o
   4   2  15   0.17   0.39   0.11 o
   0   3  15   0.39   0.44   0.08 o
   1   3  15   0.06   0.13   0.03 o
   2   3  15   0.19   0.32   0.05 o
   3   3  15   0.16   0.24   0.04 o
   4   3  15   0.44   0.53   0.08 o
   0   4  15   0.32   0.53   0.08 o
   1   4  15   0.76   0.63   0.07 o
   2   4  15   0.14   0.29   0.07 o
   3   4  15   0.80   0.68   0.08 o
   4   4  15   0.33   0.40   0.07 o
   0   5  15   0.08   0.22   0.06 o
   1   5  15   1.94   1.78   0.19 o
   2   5  15   0.03   0.39   0.06 o
   3   5  15   0.12   0.28   0.06 o
   0   6  15   0.17   0.23   0.05 o
   1   6  15   0.09   0.28   0.05 o
   2   6  15   0.04   0.13   0.04 o
   3   6  15   0.21   0.33   0.06 o
   0   7  15   0.16   0.13   0.04 o
   1   7  15   0.08   0.11   0.03 o
   2   7  15   0.12   0.12   0.04 <
   0   8  15   0.01   0.02   0.03 <
   1   8  15   0.12   0.15   0.04 o
   2   8  15   0.05   0.03   0.04 <
   0   9  15   0.01   0.08   0.05 <
   1   9  15   0.01   0.08   0.05 <
   0   0  16   0.10   0.14   0.10 <
   1   0  16   0.04   0.12   0.07 <
   2   0  16   0.26   0.36   0.09 o
   3   0  16   2.08   1.45   0.19 o
   4   0  16   1.04   1.07   0.21 o
   0   1  16   0.45   0.36   0.08 o
   1   1  16   0.88   0.59   0.07 o
   2   1  16   0.21   0.52   0.11 o
   3   1  16   0.10   0.18   0.05 o
   4   1  16   0.12   0.28   0.07 o
   0   2  16   0.30   0.55   0.09 o
   1   2  16   0.11   0.18   0.04 o
   2   2  16   0.84   0.75   0.09 o
   3   2  16   0.00   0.15   0.05 <
   4   2  16   0.12   0.21   0.09 <
   0   3  16   0.73   0.70   0.09 o
   1   3  16   0.61   0.49   0.06 o
   2   3  16   0.27   0.39   0.05 o
   3   3  16   0.01   0.14   0.04 o
   0   4  16   0.51   0.76   0.10 o
   1   4  16   0.52   0.35   0.09 o
   2   4  16   0.07   0.13   0.05 <
   3   4  16   0.14   0.20   0.05 o
   0   5  16   0.05   0.10   0.04 <
   1   5  16   0.37   0.46   0.06 o
   2   5  16   0.35   0.46   0.07 o
   3   5  16   0.34   0.37   0.06 o
   0   6  16   0.04   0.30   0.06 o
   1   6  16   0.07   0.22   0.04 o
   2   6  16   0.03   0.14   0.04 o
   0   7  16   0.00   0.07   0.04 <
   1   7  16   0.05   0.10   0.03 o
   2   7  16   0.13   0.21   0.05 o
   0   8  16   0.19   0.25   0.08 o
   1   8  16   0.02   0.10   0.04 <
   0   9  16   0.01   0.02   0.04 <
   1   0  17   0.00   0.07   0.06 <
   2   0  17   0.83   0.63   0.12 o
   3   0  17   0.29   0.42   0.12 o
   0   1  17   0.53   0.62   0.11 o
   1   1  17   0.26   0.25   0.05 o
   2   1  17   0.78   0.87   0.11 o
   3   1  17   0.23   0.33   0.07 o
   0   2  17   0.29   0.35   0.07 o
   1   2  17   0.11   0.28   0.05 o
   2   2  17   0.00   0.12   0.03 o
   3   2  17   0.10   0.12   0.05 <
   4   2  17   0.24   0.14   0.10 <
   0   3  17   0.48   0.31   0.06 o
   1   3  17   0.09   0.16   0.03 o
   2   3  17   0.20   0.25   0.04 o
   3   3  17   0.04   0.20   0.05 o
   0   4  17   0.03   0.05   0.03 <
   1   4  17   0.08   0.31   0.05 o
   2   4  17   0.20   0.15   0.03 o
   3   4  17   0.01   0.03   0.03 <
   0   5  17   0.09   0.15   0.04 o
   1   5  17   0.03   0.10   0.03 o
   2   5  17   0.19   0.08   0.06 <
   0   6  17   0.05   0.05   0.03 <
   1   6  17   0.37   0.63   0.08 o
   2   6  17   0.08   0.23   0.05 o
   0   7  17   0.00   0.08   0.04 <
   1   7  17   0.18   0.22   0.05 o
   0   8  17   0.05   0.11   0.06 <
   1   8  17   0.07   0.13   0.04 o
   0   0  18   1.98   1.48   0.28 o
   1   0  18   0.39   0.29   0.08 o
   2   0  18   0.17   0.22   0.07 o
   3   0  18   0.12   0.24   0.10 <
   0   1  18   0.01   0.12   0.06 <
   1   1  18   0.23   0.27   0.05 o
   2   1  18   0.98   0.78   0.10 o
   3   1  18   0.12   0.18   0.07 <
   0   2  18   0.27   0.27   0.06 o
   1   2  18   0.15   0.60   0.08 o
   2   2  18   0.05   0.10   0.03 o
   3   2  18   0.01   0.06   0.04 <
   4   2  18   0.19   0.13   0.08 <
   0   3  18   0.02   0.06   0.03 <
   1   3  18   0.42   0.38   0.06 o
   2   3  18   0.06   0.09   0.03 <
   3   3  18   0.01   0.09   0.04 <
   0   4  18   0.02   0.06   0.03 <
   1   4  18   0.12   0.23   0.07 o
   2   4  18   0.02   0.11   0.03 o
   0   5  18   0.01   0.19   0.05 o
   1   5  18   0.12   0.14   0.04 o
   2   5  18   0.09   0.15   0.05 o
   0   6  18   0.10   0.31   0.07 o
   1   6  18   0.28   0.30   0.05 o
   2   6  18   0.02   0.17   0.07 <
   0   7  18   0.01   0.11   0.06 <
   1   7  18   0.12   0.13   0.04 o
   0   8  18   0.00   0.05   0.05 <
   1   0  19   0.07   0.15   0.07 <
   2   0  19   0.82   0.71   0.16 o
   0   1  19   0.35   0.37   0.08 o
   1   1  19   0.09   0.14   0.04 o
   2   1  19   0.18   0.24   0.06 o
   0   2  19   0.19   0.24   0.06 o
   1   2  19   0.11   0.21   0.04 o
   2   2  19   0.01   0.09   0.04 <
   3   2  19   0.23   0.18   0.07 <
   0   3  19   0.04   0.12   0.04 <
   1   3  19   0.07   0.12   0.03 o
   2   3  19   0.06   0.11   0.04 <
   3   3  19   0.03   0.14   0.05 <
   0   4  19   0.07   0.14   0.04 o
   1   4  19   0.15   0.20   0.04 o
   2   4  19   0.06   0.10   0.03 <
   0   5  19   0.00   0.05   0.03 <
   1   5  19   0.20   0.34   0.06 o
   2   5  19   0.12   0.21   0.07 <
   0   6  19   0.00   0.04   0.05 <
   1   6  19   0.07   0.14   0.04 o
   0   7  19   0.04   0.04   0.04 <
   1   7  19   0.07   0.17   0.07 <
   0   0  20   0.03   0.05   0.07 <
   1   0  20   0.24   0.19   0.07 <
   2   0  20   0.00   0.04   0.06 <
   0   1  20   0.23   0.23   0.07 o
   1   1  20   0.06   0.12   0.04 o
   2   1  20   0.03   0.06   0.05 <
   0   2  20   0.01   0.13   0.05 <
   1   2  20   0.35   0.37   0.05 o
   2   2  20   0.16   0.26   0.06 o
   3   2  20   0.05   0.06   0.05 <
   0   3  20   0.11   0.06   0.04 <
   1   3  20   0.02   0.10   0.03 o
   2   3  20   0.05   0.13   0.04 o
   0   4  20   0.00   0.04   0.03 <
   1   4  20   0.18   0.20   0.04 o
   2   4  20   0.02   0.04   0.03 <
   0   5  20   0.01  -0.00   0.04 <
   1   5  20   0.16   0.24   0.05 o
   0   6  20   0.00   0.11   0.05 <
   1   6  20   0.03   0.03   0.04 <
   1   0  21   0.01   0.00   0.06 <
   0   1  21   0.02   0.10   0.05 <
   1   1  21   0.00   0.05   0.04 <
   2   1  21   0.13   0.14   0.08 <
   0   2  21   0.03   0.09   0.04 <
   1   2  21   0.09   0.17   0.04 o
   2   2  21   0.09   0.09   0.06 <
   0   3  21   0.09   0.14   0.04 o
   1   3  21   0.21   0.22   0.05 o
   2   3  21   0.01   0.05   0.04 <
   0   4  21   0.01   0.08   0.05 <
   1   4  21   0.03   0.04   0.03 <
   0   5  21   0.00   0.03   0.04 <
   1   5  21   0.01   0.08   0.03 <
   0   6  21   0.03   0.04   0.04 <
   1   6  21   0.03   0.00   0.03 <
   0   0  22   0.34   0.27   0.10 <
   0   1  22   0.02   0.03   0.04 <
   1   1  22   0.15   0.14   0.05 o
   2   1  22   0.12   0.16   0.08 <
   0   2  22   0.08   0.18   0.05 o
   1   2  22   0.10   0.11   0.05 <
   2   2  22   0.02   0.02   0.05 <
   0   3  22   0.01   0.06   0.03 <
   1   3  22   0.21   0.32   0.07 o
   0   4  22   0.00   0.04   0.04 <
   1   4  22   0.07   0.08   0.04 <
   0   5  22   0.03   0.06   0.04 <
   0   1  23   0.02   0.07   0.06 <
   1   1  23   0.03  -0.00   0.06 <
   2   1  23   0.14   0.10   0.08 <
   0   2  23   0.03   0.09   0.06 <
   1   2  23   0.00   0.02   0.05 <
   0   3  23   0.00   0.07   0.05 <
   1   3  23   0.03   0.21   0.07 o
   0   4  23   0.04   0.03   0.04 <
   1   1  24   0.05   0.00   0.05 <
   0   2  24   0.04   0.08   0.06 <
   1   2  24   0.09   0.13   0.06 <
