# Supplementary material for: Optimal estimated standard uncertainties of reflection intensities for kinematical refinement from 3D electron diffraction data
Source: Acta Crystallogr A Found Adv. 2023 Aug 14;79(Pt 5):427–39. doi: 10.1107/S2053273323005053 (PMC10483590; doi:10.1107/S2053273323005053)
Supplement: Supplementary file 16 [file a-79-00427-natrolite_model3_outlierssup16.hkl]

#
# h,k,l, Fc-squared, Fo-squared, sigma(Fo-squared) and status flag
#
data_I
_shelx_title                             'UC from cif pets'
_shelx_refln_list_code                   4
_shelx_F_calc_maximum                    100.58
_exptl_crystal_F_000                     517.84
_reflns_d_resolution_high                0.6253

loop_
 _symmetry_equiv_pos_as_xyz
 'x, y, z'
 '-x, -y, z'
 'x+1/4, -y+1/4, z+1/4'
 '-x+1/4, y+1/4, z+1/4'
 'x, y+1/2, z+1/2'
 '-x, -y+1/2, z+1/2'
 'x+1/4, -y+3/4, z+3/4'
 '-x+1/4, y+3/4, z+3/4'
 'x+1/2, y, z+1/2'
 '-x+1/2, -y, z+1/2'
 'x+3/4, -y+1/4, z+3/4'
 '-x+3/4, y+1/4, z+3/4'
 'x+1/2, y+1/2, z'
 '-x+1/2, -y+1/2, z'
 'x+3/4, -y+3/4, z+1/4'
 '-x+3/4, y+3/4, z+1/4'

_cell_length_a                           18.2872
_cell_length_b                           18.666
_cell_length_c                           6.6222
_cell_angle_alpha                        90
_cell_angle_beta                         90
_cell_angle_gamma                        90

_shelx_F_squared_multiplier              1.000

loop_
 _refln_index_h
 _refln_index_k
 _refln_index_l
 _refln_F_squared_calc
 _refln_F_squared_meas
 _refln_F_squared_sigma
 _refln_observed_status
   4   0   0  3036.47  3465.60   685.86 o
   8   0   0  1595.86  1159.97   235.09 o
  12   0   0    64.35   656.15   161.99 o
  16   0   0   384.02   386.20    76.45 o
  20   0   0    45.48   172.58    35.63 o
  24   0   0    12.58    58.25    12.54 o
  28   0   0    64.83    36.26     7.32 o
   2   2   0  4014.60  7598.55  1438.54 o
   4   2   0  2353.40  3333.92   638.92 o
   6   2   0   552.24   787.32   148.49 o
   8   2   0   566.06   673.42   146.38 o
  10   2   0  2600.28  2570.29   488.06 o
  12   2   0     6.38    24.07     4.96 o
  14   2   0    67.77    65.92    12.72 o
  16   2   0    20.57    60.83    16.75 o
  18   2   0    12.28    36.54     6.90 o
  20   2   0    19.69    18.28     3.92 o
  22   2   0    99.26   119.43    20.59 o
  24   2   0    23.27    21.50     5.05 o
  26   2   0     5.31     8.17     1.96 o
  28   2   0     1.88    10.70     2.90 o
   2   4   0  3331.78  5076.22   955.82 o
   4   4   0   751.07  1189.91   223.46 o
   6   4   0   245.10   524.26   113.93 o
   8   4   0   576.62   365.46    68.31 o
  10   4   0  3571.38  4158.78   863.01 o
  12   4   0  1274.69  1610.48   303.07 o
  14   4   0   433.73   396.24    74.70 o
  16   4   0     3.12     8.98     2.58 o
  18   4   0    33.09    49.85     9.88 o
  20   4   0     8.66     5.46     1.46 o
  22   4   0    60.22    43.49     8.46 o
  24   4   0    50.18    38.86    10.91 o
  26   4   0     2.83     6.32     1.51 o
  28   4   0     0.70     3.26     1.20 <
   2   6   0   231.35   188.36    37.87 o
   4   6   0   149.40   338.05    66.82 o
   6   6   0  1611.18   669.48   127.48 o
   8   6   0     5.25     7.58     1.78 o
  10   6   0   489.74   695.30   149.61 o
  12   6   0   135.52   266.46    51.46 o
  14   6   0  1527.70  1698.13   353.58 o
  16   6   0    12.22    23.53     4.99 o
  18   6   0   233.09   239.21    47.79 o
  20   6   0    62.59    56.90    10.91 o
  22   6   0    14.61    15.13     4.21 o
  24   6   0     8.17    12.22     2.98 o
  26   6   0     6.65     6.87     1.62 o
  28   6   0     8.79     8.12     2.19 o
   2   8   0   281.54   329.13    64.82 o
   4   8   0   245.32   157.96    30.26 o
   6   8   0    15.39    45.60    10.37 o
   8   8   0   294.97   352.38    65.05 o
  10   8   0    88.70    95.38    17.77 o
  12   8   0     9.89     9.54     2.54 o
  14   8   0    13.63    70.74    17.55 o
  16   8   0    30.35    47.56    11.58 o
  18   8   0     0.69    10.91     2.69 o
  20   8   0    10.84    16.36     4.05 o
  22   8   0     0.17     5.17     1.38 o
  24   8   0    48.01    53.90    10.30 o
  26   8   0     1.33    -1.12     0.70 <
  28   8   0     3.05     4.12     1.51 <
   2  10   0  1685.63  2088.91   384.87 o
   4  10   0  2583.26  2893.84   537.00 o
   6  10   0   250.20   218.65    40.88 o
   8  10   0   150.39   149.00    29.35 o
  10  10   0   972.07  1328.69   254.57 o
  12  10   0     1.63    10.47     2.87 o
  14  10   0     7.52     7.42     2.04 o
  16  10   0    67.00    53.29    10.47 o
  18  10   0     7.42    14.31     2.90 o
  20  10   0     4.03     5.98     1.62 o
  22  10   0     4.38     3.71     1.59 <
  24  10   0    27.72    98.69    22.45 o
  26  10   0    87.49   101.87    18.85 o
   2  12   0    63.38    50.93    10.75 o
   4  12   0   939.71   875.56   173.41 o
   6  12   0    34.49    53.54    10.32 o
   8  12   0    15.15    20.59     5.57 o
  10  12   0     0.24     5.61     1.46 o
  12  12   0    40.42    75.19    14.25 o
  14  12   0     3.74     3.97     1.02 o
  16  12   0   125.87   113.89    21.05 o
  18  12   0     4.51     4.39     1.20 o
  20  12   0    16.01    20.18     4.31 o
  22  12   0     6.26    17.44     5.14 o
  24  12   0    44.37    46.90     9.38 o
  26  12   0     4.73     8.64     2.14 o
   2  14   0    11.74    53.97    13.00 o
   4  14   0   122.10   157.08    35.39 o
   6  14   0  1181.42  1137.50   214.93 o
   8  14   0     0.62     9.14     3.03 o
  10  14   0     1.62     0.63     0.94 <
  12  14   0    47.84    69.27    12.89 o
  14  14   0    15.17    38.38     8.24 o
  16  14   0     6.57     5.80     1.41 o
  18  14   0     6.33     4.86     1.44 o
  20  14   0    25.90    19.68     4.21 o
  22  14   0     7.16     6.89     1.59 o
  24  14   0     0.95     4.41     1.23 o
   2  16   0     0.15    -1.02     2.04 <
   4  16   0    26.25    18.31     4.43 o
   6  16   0     0.32     9.87     2.82 o
   8  16   0     5.16     4.54     1.72 <
  10  16   0    28.33    38.37     7.99 o
  12  16   0    83.12    87.17    22.32 o
  14  16   0     7.07     4.49     1.28 o
  16  16   0   210.84   189.97    36.18 o
  18  16   0    17.23    18.56     4.00 o
  20  16   0    10.43     7.24     1.65 o
  22  16   0     2.44    -0.29     0.65 <
  24  16   0     1.65     1.51     0.84 <
   2  18   0     0.02     3.42     2.79 <
   4  18   0    41.75    54.31    12.49 o
   6  18   0   128.60   129.91    26.83 o
   8  18   0     2.76     4.99     2.48 <
  10  18   0     1.93     2.19     1.23 <
  12  18   0     0.40     0.29     1.04 <
  14  18   0     1.48    12.92     3.03 o
  16  18   0     5.10     6.11     1.49 o
  18  18   0     0.53     9.79     2.27 o
  20  18   0     1.85     1.96     0.97 <
  22  18   0     0.05     1.75     1.02 <
   2  20   0    10.36    16.80     4.89 o
   4  20   0     9.60    15.02     3.92 o
   6  20   0    25.67    24.92     5.16 o
   8  20   0     4.67     9.53     2.69 o
  10  20   0     1.58     2.82     1.62 <
  12  20   0     7.88    11.52     3.84 <
  14  20   0     9.37    13.32     2.87 o
  16  20   0     0.41    -1.54     0.84 <
  18  20   0     1.03     1.23     0.91 <
  20  20   0    14.46    30.08     6.27 o
   2  22   0    34.10    30.04     9.01 o
   4  22   0     7.16    12.88     3.53 o
   6  22   0     2.88     7.57     2.38 o
   8  22   0     2.36     6.42     2.79 <
  10  22   0     0.02    -0.65     1.10 <
  12  22   0     3.30     4.44     1.57 <
  14  22   0     2.28     0.73     1.28 <
  16  22   0     0.00    -1.98     0.99 <
  18  22   0     0.40     1.20     1.04 <
   2  24   0     1.04     6.53     4.18 <
   4  24   0     2.61     7.05     2.90 <
   6  24   0     0.12     0.57     1.83 <
   8  24   0    11.99    21.16     4.76 o
  10  24   0     1.85    28.48     6.06 o
  12  24   0     2.96    -3.60     1.23 <
  14  24   0     0.32     1.33     1.33 <
  16  24   0     1.93    -0.18     1.12 <
   2  26   0     0.42     0.55     3.26 <
   4  26   0     0.72     6.06     2.92 <
   6  26   0     0.94    -4.46     1.75 <
   8  26   0     1.21    -1.10     1.31 <
  10  26   0    16.14    24.99     5.72 o
  12  26   0     0.26     2.19     2.24 <
  14  26   0     0.51     2.58     1.57 <
   2  28   0     0.06    -0.18     3.89 <
   4  28   0     0.33     3.76     3.11 <
   6  28   0     0.19     2.04     2.45 <
   8  28   0     0.78    -1.62     1.51 <
  10  28   0     1.99    -1.07     1.75 <
   1   1   1  3502.77  5286.48   620.44 o
   3   1   1  2656.14  3364.74   459.40 o
   5   1   1  4165.67  4490.76   709.48 o
   7   1   1  2100.18  2339.03   289.45 o
   9   1   1   249.90   542.26    85.43 o
  11   1   1   646.65   634.60    77.14 o
  13   1   1   205.88   560.35    86.78 o
  15   1   1  1083.44   766.75   121.46 o
  17   1   1   170.65   248.65    41.40 o
  19   1   1    47.08   111.81    19.84 o
  21   1   1    29.56    83.26    15.68 o
  23   1   1    65.12    76.70    13.55 o
  25   1   1    49.76    70.53    14.60 o
  27   1   1     4.35    20.73     3.60 o
  29   1   1     5.54    12.12     2.35 o
   1   3   1  2225.54  3447.94   553.37 o
   3   3   1    79.18    84.13    12.33 o
   5   3   1  6622.66  9215.01  1245.81 o
   7   3   1   226.36   205.22    30.29 o
   9   3   1    72.20   106.74    16.61 o
  11   3   1   337.18   353.10    61.71 o
  13   3   1   374.85   355.42    59.42 o
  15   3   1   235.10   275.33    51.16 o
  17   3   1     2.99    14.96     3.16 o
  19   3   1    19.29    23.86     6.80 o
  21   3   1    68.70    52.06     9.62 o
  23   3   1    22.07    23.59     6.02 o
  25   3   1    54.36    58.12    10.26 o
  27   3   1    38.52    26.50     4.92 o
   1   5   1  3007.06  3919.40   550.73 o
   3   5   1  6604.96 10115.40  1375.79 o
   5   5   1    17.84    46.76     7.40 o
   7   5   1    13.52    14.61     2.25 o
   9   5   1   536.73   483.36    98.17 o
  11   5   1    41.17    73.09    16.49 o
  13   5   1   575.60   654.94    92.60 o
  15   5   1    83.23    87.90    12.25 o
  17   5   1   158.99   175.36    24.31 o
  19   5   1    18.64    36.62     7.61 o
  21   5   1    38.58    36.06     5.61 o
  23   5   1    71.21    73.87    13.09 o
  25   5   1    44.86    32.94     6.60 o
  27   5   1     2.16     1.20     0.70 <
   1   7   1  1897.16  2019.82   325.21 o
   3   7   1   177.69   155.51    24.26 o
   5   7   1    28.64    36.55     5.86 o
   7   7   1   501.11   443.43    60.07 o
   9   7   1   586.40   504.04    72.51 o
  11   7   1   101.79   110.35    17.50 o
  13   7   1    55.63    46.30     7.53 o
  15   7   1    76.20    71.89    11.02 o
  17   7   1    37.86    79.64    17.70 o
  19   7   1     9.43    26.88     5.98 o
  21   7   1    40.99    54.10     9.09 o
  23   7   1     6.25    17.68     4.18 o
  25   7   1    13.85    10.45     2.20 o
  27   7   1    37.24    28.95     5.18 o
   1   9   1   212.44   189.98    35.21 o
   3   9   1    53.01    58.14     8.96 o
   5   9   1   407.60   372.75    59.90 o
   7   9   1   377.68   375.85    55.07 o
   9   9   1   860.02   843.39   113.63 o
  11   9   1   203.40   163.94    23.52 o
  13   9   1   267.48   241.54    33.79 o
  15   9   1    91.09   102.55    22.77 o
  17   9   1    57.04    48.01     7.33 o
  19   9   1    75.67    78.37    13.10 o
  21   9   1    10.66    18.68     5.07 o
  23   9   1    34.51    34.61     6.96 o
  25   9   1     9.99     7.71     1.46 o
  27   9   1     1.47     1.23     0.89 <
   1  11   1   481.49   511.92    95.67 o
   3  11   1   165.69   173.34    29.27 o
   5  11   1    13.92    23.39     4.81 o
   7  11   1   107.57    87.77    14.60 o
   9  11   1   189.61   162.08    24.36 o
  11  11   1   360.10   365.86    54.41 o
  13  11   1    16.91    27.55     5.52 o
  15  11   1   101.45    96.95    13.11 o
  17  11   1     6.88     6.32     1.15 o
  19  11   1    60.09    46.51     7.98 o
  21  11   1     8.49     7.81     1.80 o
  23  11   1     0.98     5.40     1.07 o
  25  11   1    30.03    24.10     4.76 o
  27  11   1     7.45     7.08     1.93 o
   1  13   1   129.29   108.95    20.63 o
   3  13   1   188.67   171.06    24.65 o
   5  13   1   378.97   313.35    49.90 o
   7  13   1     7.48    15.55     6.11 <
   9  13   1   252.32   235.72    32.75 o
  11  13   1    48.96    74.88    17.68 o
  13  13   1    88.29   107.45    18.02 o
  15  13   1    16.43    15.51     2.67 o
  17  13   1    16.33    17.41     3.87 o
  19  13   1    20.46    16.69     3.53 o
  21  13   1    36.49    50.12    12.33 o
  23  13   1     7.36     8.93     1.83 o
  25  13   1     2.45     0.37     0.63 <
   1  15   1   528.32   628.67   131.43 o
   3  15   1    58.59    60.53    11.40 o
   5  15   1    36.12    40.93     8.66 o
   7  15   1    51.79    83.07    19.95 o
   9  15   1    85.58    79.29    12.83 o
  11  15   1    29.80    27.87     6.52 o
  13  15   1    22.61    21.69     3.11 o
  15  15   1    28.41    35.08     6.96 o
  17  15   1    19.28    24.95     4.26 o
  19  15   1    14.34    14.45     3.53 o
  21  15   1     9.98     9.80     1.72 o
  23  15   1    14.83    15.94     3.29 o
  25  15   1     1.65     1.57     0.78 <
   1  17   1   110.14   108.95    23.10 o
   3  17   1    10.69    14.87     4.26 o
   5  17   1    45.76    47.97     9.95 o
   7  17   1    19.78    54.11    13.74 o
   9  17   1    46.37    52.28     7.24 o
  11  17   1     5.26     5.20     1.49 o
  13  17   1    12.82    11.87     2.14 o
  15  17   1    20.59    26.65     4.32 o
  17  17   1    31.70    61.73    10.60 o
  19  17   1    32.99    50.81     7.49 o
  21  17   1     7.08     5.51     1.23 o
  23  17   1     5.27     6.53     1.46 o
   1  19   1     0.05     1.67     2.38 <
   3  19   1     1.24    -1.07     1.38 <
   5  19   1     1.87    15.53     4.65 o
   7  19   1    10.02    31.07     7.47 o
   9  19   1    34.24    62.19    10.64 o
  11  19   1    35.27    41.55     6.34 o
  13  19   1    11.23     7.92     1.49 o
  15  19   1     1.31     4.75     1.41 o
  17  19   1    17.96    16.89     2.67 o
  19  19   1     2.86     6.58     1.62 o
  21  19   1     4.46     4.78     1.36 o
   1  21   1     6.04    13.29     3.71 o
   3  21   1    12.35    32.38     8.65 o
   5  21   1     9.15     8.62     2.27 o
   7  21   1    12.65    15.03     3.19 o
   9  21   1     5.46     6.92     2.17 o
  11  21   1     4.25     8.46     2.01 o
  13  21   1    10.08     9.72     1.88 o
  15  21   1     2.81     4.31     1.15 o
  17  21   1     0.94     4.20     1.12 o
  19  21   1     4.67     3.99     1.15 o
   1  23   1    10.95    25.37     6.69 o
   3  23   1     2.69    -0.18     2.38 <
   5  23   1    11.06    20.04     4.49 o
   7  23   1     2.92     2.06     1.44 <
   9  23   1     6.50     9.74     2.95 o
  11  23   1     1.77     5.87     2.04 <
  13  23   1     0.75     6.11     1.46 o
  15  23   1     5.80     8.46     1.80 o
  17  23   1     5.56     2.95     1.15 <
   1  25   1     3.61    10.68     4.60 <
   3  25   1     5.02     7.96     2.98 <
   5  25   1     3.29     0.73     2.01 <
   7  25   1     4.49    12.17     2.82 o
   9  25   1     4.81     3.32     1.38 <
  11  25   1     1.52     1.41     1.15 <
  13  25   1     0.29    -1.62     0.86 <
  15  25   1     0.25     0.52     1.41 <
   1  27   1     1.22    -6.86     3.73 <
   3  27   1     3.77     7.02     3.11 <
   5  27   1     1.67     2.04     1.88 <
   7  27   1     4.02     4.75     2.32 <
   9  27   1     0.64     4.75     1.83 <
  11  27   1     0.99     0.00     1.59 <
   1  29   1     0.04     3.73     4.12 <
   3  29   1     0.92     2.32     3.21 <
   5  29   1     2.06     6.08     2.69 <
   2   0   2  3483.39  5046.17   697.91 o
   6   0   2  1071.02   734.44   142.01 o
  10   0   2  2245.48  2339.05   486.31 o
  14   0   2   942.62   997.11   193.98 o
  18   0   2   196.40   135.85    26.64 o
  22   0   2   110.11   104.59    22.35 o
  26   0   2    91.07    80.71    15.99 o
   0   2   2  3057.88  3531.26   545.42 o
   2   2   2  3982.17  3721.65   422.78 o
   4   2   2  1558.42  2182.56   342.47 o
   6   2   2  1374.39  1703.09   259.51 o
   8   2   2   460.25   747.12   106.90 o
  10   2   2    69.79   416.09    65.89 o
  12   2   2   168.29   419.93    74.24 o
  14   2   2    95.15   251.41    53.43 o
  16   2   2    21.73   224.54    52.48 o
  18   2   2   157.52   181.55    29.31 o
  20   2   2   203.44   174.48    31.30 o
  22   2   2    12.21    55.40    11.11 o
  24   2   2    26.01    63.24    12.77 o
  26   2   2    11.55    27.82     4.81 o
  28   2   2    21.31    18.20     2.98 o
   2   4   2   833.20  1157.58   153.50 o
   4   4   2   972.04   623.00    87.80 o
   6   4   2   127.46   101.61    14.73 o
   8   4   2   851.31   937.82   143.95 o
  10   4   2   863.53   930.46   136.34 o
  12   4   2   440.43   690.03   133.78 o
  14   4   2   497.17   505.05    83.89 o
  16   4   2   256.71   256.55    55.90 o
  18   4   2    57.51    55.66    10.41 o
  20   4   2   179.86   170.78    23.50 o
  22   4   2    19.19    26.78     4.73 o
  24   4   2    46.86    35.49     5.98 o
  26   4   2     0.80     2.98     1.04 <
  28   4   2     8.37     5.30     2.04 <
   0   6   2  1689.64  1476.62   280.76 o
   2   6   2  1738.60  1860.35   288.22 o
   4   6   2    58.94    77.83    14.81 o
   6   6   2    95.32    82.40    11.68 o
   8   6   2   531.42   509.03    75.65 o
  10   6   2    31.00   181.17    25.17 o
  12   6   2   333.17   373.24    50.13 o
  14   6   2    31.37    63.18    12.19 o
  16   6   2   146.09   117.94    16.14 o
  18   6   2    85.15    81.76    13.71 o
  20   6   2    53.38    73.23    12.49 o
  22   6   2    37.59    45.58    10.66 o
  24   6   2    43.08    32.83     6.11 o
  26   6   2     2.72     7.15     2.35 o
  28   6   2     0.98     0.91     0.60 <
   2   8   2   122.83   131.55    21.40 o
   4   8   2  1023.61   894.51   130.01 o
   6   8   2   456.13   384.56    56.46 o
   8   8   2  1496.47  1581.81   213.68 o
  10   8   2   240.93   229.81    37.68 o
  12   8   2    38.28    39.43     7.11 o
  14   8   2    84.81    70.91    10.53 o
  16   8   2    48.66    55.48     9.14 o
  18   8   2    47.92    74.24    20.94 o
  20   8   2    31.26    50.22    10.11 o
  22   8   2    11.09    15.08     5.20 <
  24   8   2    90.67   112.32    17.63 o
  26   8   2     7.37    10.84     1.85 o
   0  10   2  2126.90  1835.90   338.22 o
   2  10   2   137.06   178.48    30.86 o
   4  10   2   405.56   362.44    48.83 o
   6  10   2    71.92   269.77    41.98 o
   8  10   2    79.06    78.19    12.85 o
  10  10   2   587.54   578.62    81.51 o
  12  10   2     7.02    28.16     6.95 o
  14  10   2   251.50   254.53    38.43 o
  16  10   2    38.89    51.73     9.91 o
  18  10   2    78.32    67.12    10.95 o
  20  10   2    10.15    14.53     3.84 o
  22  10   2     7.03    13.87     2.93 o
  24  10   2    26.52    26.50     4.97 o
  26  10   2     0.52     6.08     2.90 <
   2  12   2   304.66   246.46    39.22 o
   4  12   2   328.52   298.08    56.78 o
   6  12   2   209.66   206.37    35.79 o
   8  12   2    94.64   104.59    19.67 o
  10  12   2    29.58    26.89     4.48 o
  12  12   2     5.88     7.37     1.41 o
  14  12   2    95.12    79.14    11.69 o
  16  12   2    21.38    22.00     3.27 o
  18  12   2    11.78    18.66     3.42 o
  20  12   2     3.06     4.46     1.02 o
  22  12   2    10.07    12.10     3.24 o
  24  12   2     0.39     1.51     0.68 <
  26  12   2    10.22     6.77     1.57 o
   0  14   2   340.73   287.44    67.62 o
   2  14   2    21.80    19.27     4.14 o
   4  14   2   311.67   313.96    56.21 o
   6  14   2    52.46    48.78     7.81 o
   8  14   2    78.91    77.46    13.59 o
  10  14   2   213.97   237.43    33.14 o
  12  14   2    42.37    37.59     6.11 o
  14  14   2     8.49     7.97     1.75 o
  16  14   2    34.21    45.89     9.30 o
  18  14   2    34.15    29.62     5.37 o
  20  14   2    80.01    86.06    13.62 o
  22  14   2    16.31    13.28     2.61 o
  24  14   2     3.20     4.07     1.25 o
   2  16   2     2.25    20.96     5.14 o
   4  16   2    90.50    73.25    17.17 o
   6  16   2   110.36   104.57    21.76 o
   8  16   2    14.88    18.91     2.82 o
  10  16   2    14.45    13.41     2.80 o
  12  16   2     5.66    10.68     2.04 o
  14  16   2    51.07    55.58     9.81 o
  16  16   2     5.07    11.96     1.93 o
  18  16   2     5.62     5.46     1.15 o
  20  16   2     0.19     1.07     0.60 <
  22  16   2     0.85     2.43     0.91 <
  24  16   2     0.13    -0.10     0.65 <
   0  18   2    76.95   114.88    34.65 o
   2  18   2    34.66    41.81    10.33 o
   4  18   2    31.24    29.11     6.89 o
   6  18   2    35.62    28.86     6.08 o
   8  18   2    19.03    19.56     3.24 o
  10  18   2    58.11    66.06    10.14 o
  12  18   2    11.06     9.28     1.93 o
  14  18   2    22.68    29.30     4.97 o
  16  18   2     8.49    18.13     3.21 o
  18  18   2    32.08    28.19     5.50 o
  20  18   2     5.05     5.61     1.67 o
  22  18   2     1.30     2.27     1.07 <
   2  20   2    25.22    26.41     5.84 o
   4  20   2    76.87    67.91    13.45 o
   6  20   2    34.00    50.51    11.42 o
   8  20   2     7.14     9.51     2.51 o
  10  20   2     1.70     8.98     2.45 o
  12  20   2     2.69     0.57     0.86 <
  14  20   2    22.23    26.08     5.68 o
  16  20   2     0.45     2.01     0.84 <
  18  20   2     4.59     7.70     1.64 o
  20  20   2     0.12     1.38     0.86 <
   0  22   2    23.42    23.47     6.02 o
   2  22   2     6.15    11.70     3.97 <
   4  22   2    13.60    17.20     4.13 o
   6  22   2     3.05     8.28     2.19 o
   8  22   2     2.48     1.54     1.10 <
  10  22   2     0.02     2.38     1.28 <
  12  22   2     4.34     9.14     2.77 o
  14  22   2     4.82     9.03     2.19 o
  16  22   2     0.70     3.37     1.12 <
  18  22   2     1.97     2.48     0.86 <
   2  24   2     3.20     5.51     2.82 <
   4  24   2    11.84     5.91     2.61 <
   6  24   2    14.02    18.42     4.16 o
   8  24   2    15.24    29.32     4.60 o
  10  24   2     3.94     7.08     1.96 o
  12  24   2     0.27    -1.02     1.12 <
  14  24   2     0.37     0.81     0.91 <
  16  24   2     0.66     3.94     1.33 <
   0  26   2     9.13    15.80     4.49 o
   2  26   2     0.78    -1.98     2.40 <
   4  26   2     0.33    -4.83     1.77 <
   6  26   2     0.02     3.94     1.96 <
   8  26   2     1.36     9.11     2.38 o
  10  26   2     1.10     3.24     1.67 <
  12  26   2     1.51     1.98     1.23 <
   2  28   2     2.10     2.77     2.74 <
   4  28   2     0.46     7.80     3.08 <
   6  28   2     0.00     3.08     2.11 <
   8  28   2     0.81    -0.39     1.62 <
   1   1   3    23.97   117.98    25.25 o
   3   1   3   354.43   319.29    40.94 o
   5   1   3   997.45  1065.82   153.75 o
   7   1   3   212.44   252.27    36.27 o
   9   1   3   345.29   317.23    44.92 o
  11   1   3   330.35   331.04    49.26 o
  13   1   3   130.01   137.64    21.79 o
  15   1   3    36.32    65.02    13.30 o
  17   1   3     3.27     7.81     1.80 o
  19   1   3    43.75    53.84     9.10 o
  21   1   3     7.99     9.35     2.19 o
  23   1   3    76.35    70.00    15.43 o
  25   1   3     5.25    11.23     2.53 o
  27   1   3    24.00    16.68     4.00 o
   1   3   3   365.77   583.59    93.47 o
   3   3   3   527.97   598.12   137.10 o
   5   3   3  1686.59  1388.27   194.56 o
   7   3   3   838.85   907.69   139.45 o
   9   3   3   152.94   379.74    61.51 o
  11   3   3   162.15   443.65    95.01 o
  13   3   3   432.23   496.84    59.25 o
  15   3   3    49.00   226.96    55.51 o
  17   3   3   100.70   204.74    40.39 o
  19   3   3    16.76    75.70    15.95 o
  21   3   3   114.34   111.57    17.56 o
  23   3   3    73.82    51.04     7.78 o
  25   3   3     1.84    27.23     5.66 o
  27   3   3    13.37    15.28     3.40 o
   1   5   3   600.77   618.56    84.01 o
   3   5   3  1276.33  1242.09   180.42 o
   5   5   3   759.15   754.56   110.51 o
   7   5   3   178.57   166.85    24.75 o
   9   5   3   118.25   194.87    50.90 o
  11   5   3   102.93   115.26    24.00 o
  13   5   3   637.29   679.78   106.00 o
  15   5   3    14.09    55.98    11.30 o
  17   5   3    19.66    26.13     5.55 o
  19   5   3    42.64    45.62     7.81 o
  21   5   3     3.77    12.90     2.64 o
  23   5   3    14.45    22.74     4.16 o
  25   5   3     3.01     2.69     1.12 <
  27   5   3    10.98    11.70     2.25 o
   1   7   3   216.64   186.13    26.90 o
   3   7   3   479.42   604.29   112.59 o
   5   7   3   365.46   339.61    54.74 o
   7   7   3   126.47   113.42    15.93 o
   9   7   3   619.45   661.35    88.28 o
  11   7   3   171.32   170.38    28.05 o
  13   7   3   141.54   169.13    32.32 o
  15   7   3   147.44   193.96    30.62 o
  17   7   3   205.64   202.16    31.49 o
  19   7   3   148.10   180.93    31.17 o
  21   7   3     4.20     7.62     1.51 o
  23   7   3    39.19    36.67     6.60 o
  25   7   3    17.64    19.92     4.50 o
  27   7   3     8.78     8.38     2.12 o
   1   9   3   153.67   140.66    26.85 o
   3   9   3   418.27   312.60    45.89 o
   5   9   3   101.88    73.93    14.32 o
   7   9   3   778.24   684.57   108.62 o
   9   9   3     5.43    16.04     3.58 o
  11   9   3    48.75    62.57    12.82 o
  13   9   3    26.35    19.20     3.17 o
  15   9   3    10.63    15.16     3.95 o
  17   9   3    99.88    91.75    14.94 o
  19   9   3   136.22   127.31    21.22 o
  21   9   3    12.16    16.59     3.03 o
  23   9   3    19.74    21.65     3.56 o
  25   9   3     9.57    11.02     2.43 o
   1  11   3   152.57   156.56    26.50 o
   3  11   3    60.08    50.95     8.46 o
   5  11   3     2.89     2.61     1.31 <
   7  11   3   159.51   142.24    19.85 o
   9  11   3    66.36   100.79    23.63 o
  11  11   3    46.45    44.33     7.12 o
  13  11   3    38.04    47.36    10.23 o
  15  11   3    52.51    43.35     6.85 o
  17  11   3    20.36    18.20     2.90 o
  19  11   3    33.51    25.53     7.65 o
  21  11   3     1.36     2.87     0.78 o
  23  11   3     3.93     5.46     1.20 o
  25  11   3     7.32     7.13     1.65 o
   1  13   3    71.10   108.16    26.70 o
   3  13   3   148.01   117.03    18.56 o
   5  13   3   379.35   409.34    79.10 o
   7  13   3   110.18   108.25    17.80 o
   9  13   3    16.27    15.80     3.95 o
  11  13   3    15.93    18.15     3.79 o
  13  13   3    10.70     9.15     1.91 o
  15  13   3    23.15    27.89     5.21 o
  17  13   3     3.83     4.75     1.59 <
  19  13   3    13.17    11.05     1.80 o
  21  13   3    21.47    18.98     2.82 o
  23  13   3    11.29    11.94     4.00 <
  25  13   3     0.24     1.15     0.76 <
   1  15   3    15.12    20.61     4.84 o
   3  15   3    28.67    19.26     4.27 o
   5  15   3    14.49    19.77     5.49 o
   7  15   3    37.67    39.28     7.24 o
   9  15   3    23.82    22.59     3.64 o
  11  15   3    42.97    44.09     6.85 o
  13  15   3     8.45    15.88     4.39 o
  15  15   3     5.55     8.43     1.96 o
  17  15   3    34.74    36.79     6.55 o
  19  15   3     3.96     3.79     0.94 o
  21  15   3     9.78    12.07     1.91 o
  23  15   3     2.91     4.02     1.12 o
   1  17   3     0.77     3.18     1.41 <
   3  17   3    21.67    20.46     4.82 o
   5  17   3    15.62    21.86     4.99 o
   7  17   3    54.64    71.13    11.79 o
   9  17   3    22.45    21.93     3.87 o
  11  17   3    27.20    30.47     5.00 o
  13  17   3     4.22     3.81     0.91 o
  15  17   3    13.67    17.56     3.68 o
  17  17   3    35.64    57.40     9.40 o
  19  17   3     3.08     5.35     1.12 o
  21  17   3     4.88     4.75     1.25 o
   1  19   3    15.36    28.71     4.97 o
   3  19   3     5.84    11.52     2.69 o
   5  19   3    10.32    29.03     9.09 o
   7  19   3    65.26    72.04    14.03 o
   9  19   3    37.95    46.53     8.46 o
  11  19   3     2.76     3.29     1.07 o
  13  19   3     3.89     3.97     1.41 <
  15  19   3     2.49     3.86     1.07 o
  17  19   3     7.18    10.42     2.17 o
  19  19   3     7.98    14.00     3.11 o
   1  21   3     2.12    14.88     3.52 o
   3  21   3    29.59    26.00     5.63 o
   5  21   3     0.86     6.19     1.96 o
   7  21   3     6.12    13.66     3.11 o
   9  21   3     5.54     7.49     1.65 o
  11  21   3     1.71     5.01     1.98 <
  13  21   3     7.47     7.42     2.22 o
  15  21   3     1.21    -1.07     0.70 <
  17  21   3     1.26    -0.26     0.68 <
  19  21   3     5.31     6.40     1.33 o
   1  23   3    13.13    20.83     4.44 o
   3  23   3    17.75    19.16     3.95 o
   5  23   3     3.60    -0.26     1.64 <
   7  23   3     4.30     9.58     2.51 o
   9  23   3     3.61     4.13     1.72 <
  11  23   3     2.80     2.58     1.49 <
  13  23   3     2.92     3.97     1.78 <
  15  23   3     1.79     1.20     1.25 <
   1  25   3     4.11     6.61     2.66 <
   3  25   3     0.93     5.48     3.42 <
   5  25   3     0.54    -0.05     1.51 <
   7  25   3     2.19     4.88     2.53 <
   9  25   3     2.60     2.66     1.72 <
  11  25   3     0.84     1.83     1.59 <
  13  25   3     0.88     0.60     1.07 <
   1  27   3     1.81     1.93     2.22 <
   3  27   3     0.09     3.21     5.66 <
   5  27   3     0.59     1.07     1.75 <
   7  27   3     0.63     4.12     2.06 <
   9  27   3     0.38    -0.86     2.38 <
   0   0   4  5031.26  6901.95  1300.23 o
   4   0   4    58.64   211.46    34.35 o
   8   0   4   673.21   807.11   168.97 o
  12   0   4    38.61    44.38     9.39 o
  16   0   4   115.58    88.87    16.80 o
  20   0   4   168.43   183.08    37.82 o
  24   0   4    44.30    50.02    10.19 o
   2   2   4   199.79   190.56    26.70 o
   4   2   4   928.95   830.84    92.99 o
   6   2   4   190.97   174.95    27.85 o
   8   2   4  1007.25  1178.59   161.84 o
  10   2   4    56.17    63.31    12.32 o
  12   2   4    77.89    95.67    15.09 o
  14   2   4    20.36    49.09    10.44 o
  16   2   4    12.40    13.28     3.21 o
  18   2   4    36.61    42.61     7.07 o
  20   2   4     5.28     7.42     1.91 o
  22   2   4     4.53     8.28     3.42 <
  24   2   4    13.55    11.05     2.30 o
  26   2   4     7.22     8.64     1.80 o
   0   4   4    71.07   387.37   111.54 o
   2   4   4   817.94   833.53   127.09 o
   4   4   4   122.18   474.18    83.03 o
   6   4   4   735.73   658.14    77.59 o
   8   4   4   250.21   441.52    90.96 o
  10   4   4  1314.82  1457.28   316.03 o
  12   4   4    16.45   158.15    41.75 o
  14   4   4     1.10   129.39    29.84 o
  16   4   4    12.68    68.82    18.43 o
  18   4   4    10.86    74.63    16.31 o
  20   4   4    10.42    48.07    11.39 o
  22   4   4   103.19    94.38    17.07 o
  24   4   4    14.59    22.55     4.18 o
  26   4   4     3.89    10.68     2.56 o
   2   6   4   149.90   141.85    21.31 o
   4   6   4   424.01   400.89    62.68 o
   6   6   4   927.87  1010.26   194.94 o
   8   6   4   133.05   144.23    20.22 o
  10   6   4   119.76   238.90    58.40 o
  12   6   4   348.88   377.39    51.82 o
  14   6   4   124.53   101.11    19.85 o
  16   6   4    49.23    82.62    14.15 o
  18   6   4    32.28    50.54     9.19 o
  20   6   4    70.90    82.26    13.27 o
  22   6   4    11.89     7.79     1.93 o
  24   6   4     3.23     4.20     1.49 <
  26   6   4     4.11     4.46     1.64 <
   0   8   4  1150.44  1158.30   215.58 o
   2   8   4   989.60   934.62   145.03 o
   4   8   4   133.54   145.77    22.37 o
   6   8   4    34.86    62.22    13.09 o
   8   8   4    36.71    27.58     4.64 o
  10   8   4    31.48    28.91     5.58 o
  12   8   4    15.34    17.63     3.45 o
  14   8   4     5.48    19.14     3.94 o
  16   8   4    15.12    19.03     3.56 o
  18   8   4   167.51   194.25    35.07 o
  20   8   4     5.70     6.24     1.25 o
  22   8   4    11.46    24.43     7.92 o
  24   8   4     0.84     2.82     0.97 <
   2  10   4    10.92    38.12     7.84 o
   4  10   4  1231.09  1240.99   184.53 o
   6  10   4    43.53    37.27     7.22 o
   8  10   4     9.73    14.32     2.33 o
  10  10   4   172.38   127.60    18.06 o
  12  10   4    47.21    52.16     7.51 o
  14  10   4    11.73    10.06     1.86 o
  16  10   4     3.10    13.47     3.84 o
  18  10   4     7.05     9.51     2.04 o
  20  10   4     1.17     3.55     0.94 o
  22  10   4    20.81    21.34     3.69 o
  24  10   4     2.59    10.18     3.24 o
   0  12   4    40.30    50.90    12.00 o
   2  12   4    52.14    78.64    17.25 o
   4  12   4     1.91    23.70     4.73 o
   6  12   4   243.31   292.38    71.09 o
   8  12   4    18.64    12.69     2.28 o
  10  12   4    10.20    17.80     2.85 o
  12  12   4    21.97    15.46     2.72 o
  14  12   4    60.50    57.14     9.96 o
  16  12   4     0.26     4.38     0.97 o
  18  12   4     9.14     5.28     1.23 o
  20  12   4    16.13    18.71     3.03 o
  22  12   4    11.38    11.42     2.25 o
  24  12   4     0.52    -0.08     0.57 <
   2  14   4     7.77     8.13     1.96 o
   4  14   4    10.81     5.20     2.01 <
   6  14   4    65.13    68.51    14.81 o
   8  14   4    11.97     8.49     1.80 o
  10  14   4     8.67    26.91    10.11 <
  12  14   4    18.88    19.67     3.14 o
  14  14   4    46.96    56.88     9.26 o
  16  14   4    28.58    25.10     4.08 o
  18  14   4    11.56    14.76     2.40 o
  20  14   4    25.00    25.27     4.47 o
  22  14   4     4.31     3.58     1.15 o
   0  16   4    18.01     7.04     2.96 <
   2  16   4     3.21     5.93     2.25 <
   4  16   4    15.49    18.70     3.37 o
   6  16   4    14.00    17.91     4.81 o
   8  16   4    25.88    16.62     3.38 o
  10  16   4    10.38    14.27     2.98 o
  12  16   4     0.20     0.26     0.65 <
  14  16   4    13.31    17.04     3.16 o
  16  16   4    17.12    13.80     2.20 o
  18  16   4    12.97    13.64     2.80 o
  20  16   4     0.92     0.57     0.68 <
  22  16   4     4.05     3.71     1.51 <
   2  18   4     7.88    21.63     4.86 o
   4  18   4     9.91     9.48     2.61 o
   6  18   4     1.95     1.83     1.23 <
   8  18   4    52.30    51.56    10.29 o
  10  18   4     0.14     5.09     1.36 o
  12  18   4    13.47    12.60     3.55 o
  14  18   4    10.08    10.58     2.19 o
  16  18   4     6.98     4.23     0.97 o
  18  18   4     6.89     9.53     2.61 o
  20  18   4     5.89     7.65     1.93 o
   0  20   4    19.51    26.60     5.78 o
   2  20   4     1.00     5.12     1.67 o
   4  20   4     6.20     6.19     2.45 <
   6  20   4    40.92    73.37    14.41 o
   8  20   4     0.01    -3.13     1.77 <
  10  20   4     0.04     7.86     2.04 o
  12  20   4     4.26     4.73     1.36 o
  14  20   4    15.25    18.24     3.66 o
  16  20   4     7.07     6.84     1.44 o
  18  20   4     3.79     6.53     1.38 o
   2  22   4     0.76     0.23     1.88 <
   4  22   4    19.06    37.02     6.67 o
   6  22   4     9.22    16.40     3.94 o
   8  22   4     0.61    -0.39     1.17 <
  10  22   4     2.97     1.04     1.62 <
  12  22   4     7.51     7.65     2.06 o
  14  22   4     3.87     8.35     1.59 o
  16  22   4     2.35     2.11     1.41 <
   0  24   4     4.53     4.60     3.00 <
   2  24   4     6.46    15.12     4.23 o
   4  24   4     3.66     9.56     3.63 <
   6  24   4     0.72     6.53     2.35 <
   8  24   4     0.02     0.26     1.54 <
  10  24   4     0.54     4.57     1.80 <
  12  24   4     0.34     1.02     1.33 <
   2  26   4     2.13    13.18     3.42 o
   4  26   4     0.25     3.84     2.27 <
   6  26   4     1.66     2.66     2.35 <
   8  26   4     0.12    -1.77     3.42 <
   1   1   5    59.35    89.93    17.76 o
   3   1   5   125.71   149.07    17.50 o
   5   1   5   267.17   284.18    46.96 o
   7   1   5   131.86   113.22    16.07 o
   9   1   5    60.95    65.51     9.71 o
  11   1   5   163.66   172.55    29.96 o
  13   1   5    56.00    67.95    11.72 o
  15   1   5    31.92    29.99     5.79 o
  17   1   5     7.44     7.44     1.78 o
  19   1   5     3.29     7.21     2.19 o
  21   1   5     2.14     5.09     1.12 o
  23   1   5    14.03    14.35     2.40 o
  25   1   5    12.47    13.56     3.14 o
   1   3   5    87.45   125.81    16.07 o
   3   3   5    90.31   127.47    25.31 o
   5   3   5   507.03   457.60    55.44 o
   7   3   5    63.19    62.80     8.93 o
   9   3   5   238.09   269.50    52.95 o
  11   3   5    17.37    67.23    22.10 o
  13   3   5   124.27   137.07    22.51 o
  15   3   5    33.05    52.03    16.29 o
  17   3   5    21.41    30.63     5.78 o
  19   3   5    37.39    31.90     4.79 o
  21   3   5    40.33    47.23     7.36 o
  23   3   5    34.43    26.52     6.10 o
  25   3   5     0.01     2.74     2.61 <
   1   5   5   378.13   511.38    96.89 o
   3   5   5   648.97   574.91    64.07 o
   5   5   5   146.42   263.36    69.97 o
   7   5   5   123.65   194.36    42.78 o
   9   5   5    25.34   229.46    66.81 o
  11   5   5     0.91   126.44    28.03 o
  13   5   5   312.38   263.34    42.54 o
  15   5   5     7.21    94.58    18.96 o
  17   5   5     5.20    76.83    15.64 o
  19   5   5    11.77    34.91     8.07 o
  21   5   5     2.72    26.31     5.59 o
  23   5   5     6.47    20.11     5.07 o
  25   5   5     0.62    14.83     3.18 o
   1   7   5   130.27   126.79    20.14 o
   3   7   5   250.09   192.04    31.56 o
   5   7   5    48.80    46.62     7.83 o
   7   7   5     5.34    31.60     9.79 o
   9   7   5    90.89    79.85    12.15 o
  11   7   5    64.64    65.76    13.55 o
  13   7   5    37.03    36.38     5.24 o
  15   7   5    59.51    61.30     9.14 o
  17   7   5   111.54   129.85    21.69 o
  19   7   5    52.51    49.20     7.08 o
  21   7   5     1.91     6.79     2.30 <
  23   7   5    19.69    17.52     4.89 o
   1   9   5    90.18    67.66    14.43 o
   3   9   5   183.63   132.93    22.26 o
   5   9   5   132.93   104.10    15.91 o
   7   9   5   161.01   106.45    21.90 o
   9   9   5    13.35    17.62     4.50 o
  11   9   5    17.47    15.77     2.46 o
  13   9   5    17.88    17.57     3.16 o
  15   9   5     1.37     6.40     1.33 o
  17   9   5    24.33    29.22     4.94 o
  19   9   5    55.74    79.15    12.46 o
  21   9   5     9.56    13.97     3.94 o
  23   9   5     6.10     8.33     2.92 <
   1  11   5    60.64    44.25    10.37 o
   3  11   5    86.72    50.86     8.45 o
   5  11   5     2.54     6.16     1.59 o
   7  11   5    26.66    26.52     6.10 o
   9  11   5    37.81    39.87     6.42 o
  11  11   5     1.44     3.79     0.91 o
  13  11   5    29.61    37.60     9.66 o
  15  11   5    36.03    30.78     5.97 o
  17  11   5     2.97     6.40     1.54 o
  19  11   5     2.92     5.43     1.20 o
  21  11   5     0.63     3.47     1.02 o
  23  11   5     6.93     3.97     1.12 o
   1  13   5     9.72     7.06     1.57 o
   3  13   5    53.03    54.27     9.17 o
   5  13   5   130.53   147.93    32.01 o
   7  13   5    50.22    52.05    10.74 o
   9  13   5    17.41    16.71     3.40 o
  11  13   5    24.59    18.06     4.29 o
  13  13   5     8.91     8.80     1.57 o
  15  13   5     6.19     6.29     1.33 o
  17  13   5     9.64     8.12     2.38 o
  19  13   5     0.59     1.36     0.68 <
  21  13   5    15.76    22.68     3.58 o
   1  15   5    12.52    12.08     2.14 o
   3  15   5     3.19     6.01     1.85 o
   5  15   5     7.63    10.27     1.99 o
   7  15   5    26.45   119.07    24.05 o
   9  15   5    11.92    16.78     3.66 o
  11  15   5    12.68    14.37     2.27 o
  13  15   5    15.52    14.69     3.87 o
  15  15   5     6.95     9.09     1.96 o
  17  15   5    16.13    12.28     2.46 o
  19  15   5     7.72    10.58     1.93 o
  21  15   5     3.09     2.14     0.97 <
   1  17   5     0.47     1.98     1.23 <
   3  17   5     3.29     4.91     1.59 o
   5  17   5     0.36     3.97     1.93 <
   7  17   5    30.71    39.30     7.88 o
   9  17   5    21.66    15.72     3.53 o
  11  17   5    23.17    21.42     3.51 o
  13  17   5     1.71    -1.62     1.23 <
  15  17   5    13.51    15.13     3.45 o
  17  17   5    14.12    16.88     3.11 o
  19  17   5     1.00     0.73     0.68 <
   1  19   5     8.60     7.05     3.16 <
   3  19   5     3.28     6.03     1.88 o
   5  19   5     9.04    17.27     3.97 o
   7  19   5    36.24    47.77     9.61 o
   9  19   5    19.89    36.92     8.34 o
  11  19   5     2.05     3.50     1.62 <
  13  19   5     1.00     3.78     1.07 o
  15  19   5     0.74     0.00     0.78 <
  17  19   5     3.15     3.94     1.54 <
   1  21   5     3.25     9.40     2.32 o
   3  21   5    12.17    18.08     3.61 o
   5  21   5     0.39     2.98     2.87 <
   7  21   5     5.41     3.53     1.70 <
   9  21   5     2.84     2.74     1.33 <
  11  21   5     1.79     2.22     1.33 <
  13  21   5     5.15     4.41     1.49 <
  15  21   5     0.07    -2.40     1.02 <
   1  23   5     8.49     9.95     2.64 o
   3  23   5     8.67    12.12     2.72 o
   5  23   5     1.94    -0.99     1.91 <
   7  23   5     1.62     3.94     1.91 <
   9  23   5     0.84     3.34     1.62 <
  11  23   5     0.92     2.64     2.19 <
   1  25   5     0.99     1.98     1.44 <
   3  25   5     0.57     4.62     2.04 <
   5  25   5     0.13     0.57     2.56 <
   2   0   6   176.20   195.04    28.47 o
   6   0   6    83.80    86.15    18.50 o
  10   0   6   494.30   698.15   137.97 o
  14   0   6    54.69    52.87    12.18 o
  18   0   6    27.67    31.30     6.96 o
  22   0   6     5.07     7.21     2.74 <
   0   2   6   348.69   457.41    67.81 o
   2   2   6    96.27   114.60    17.11 o
   4   2   6    77.78    82.10    10.44 o
   6   2   6    87.07    86.89    13.86 o
   8   2   6    12.60    14.35     2.54 o
  10   2   6     8.39    23.30     4.08 o
  12   2   6    93.42   111.08    17.25 o
  14   2   6    15.61    15.19     2.85 o
  16   2   6    18.09    34.33     8.60 o
  18   2   6    11.81    18.03     5.72 o
  20   2   6    34.94    47.26     7.57 o
  22   2   6     3.42     4.52     1.20 o
   2   4   6   196.36   199.82    21.96 o
   4   4   6   129.02   134.03    20.65 o
   6   4   6     2.39     9.63     2.32 o
   8   4   6   146.84   102.25    15.41 o
  10   4   6    37.55    46.14     7.42 o
  12   4   6    54.07    69.05    10.66 o
  14   4   6   149.80   153.90    21.26 o
  16   4   6    34.64    43.16     7.44 o
  18   4   6     7.14    15.28     4.73 o
  20   4   6    26.02    36.23     5.49 o
  22   4   6    16.15    18.97     4.97 o
   0   6   6    22.86   155.60    45.44 o
   2   6   6   121.56   152.73    34.20 o
   4   6   6     2.64    97.64    20.86 o
   6   6   6    12.48    54.08    49.06 <
   8   6   6    31.60    78.02    21.74 o
  10   6   6    22.60   149.73    34.38 o
  12   6   6    67.85   121.44    21.35 o
  14   6   6     7.15    42.13     9.09 o
  16   6   6    34.58    54.21    10.63 o
  18   6   6    53.28    62.66     9.94 o
  20   6   6    30.24    43.86     7.75 o
  22   6   6    11.09    28.29     4.73 o
   2   8   6    41.55    50.53    12.51 o
   4   8   6    23.90    19.63     4.89 o
   6   8   6    15.37    14.72     2.80 o
   8   8   6   135.17   109.25    21.89 o
  10   8   6    19.90    14.46     3.27 o
  12   8   6    29.92    28.96     5.71 o
  14   8   6    48.40    68.63    11.67 o
  16   8   6    22.31    32.43     4.84 o
  18   8   6    16.61    35.63     6.46 o
  20   8   6     7.64     6.14     1.44 o
  22   8   6     0.47     5.22     2.27 <
   0  10   6   330.73   339.67    64.30 o
   2  10   6     3.86     8.85     1.98 o
   4  10   6    15.91    15.06     3.74 o
   6  10   6     4.72     6.29     1.59 o
   8  10   6    40.07    21.99     5.77 o
  10  10   6    86.15    89.39    20.49 o
  12  10   6    17.00    11.43     2.46 o
  14  10   6    44.27    42.38     7.37 o
  16  10   6    26.75    31.89     6.99 o
  18  10   6    20.30    16.21     2.90 o
  20  10   6     9.34    11.21     2.09 o
  22  10   6     1.39     1.36     0.65 <
   2  12   6    49.74    51.60     7.87 o
   4  12   6    56.73    55.42    10.32 o
   6  12   6    44.28    38.63     7.13 o
   8  12   6     7.32    10.03     3.53 <
  10  12   6     0.12     4.46     1.15 o
  12  12   6    13.21    13.75     2.14 o
  14  12   6    40.43    31.70     5.19 o
  16  12   6     0.09    -0.42     1.33 <
  18  12   6     6.86     5.77     1.25 o
  20  12   6     0.54    -1.02     0.47 <
   0  14   6    66.02    56.77    10.99 o
   2  14   6    14.79    12.86     3.11 o
   4  14   6    96.09   106.98    17.61 o
   6  14   6    10.45    18.24     3.74 o
   8  14   6    14.13     8.81     2.43 o
  10  14   6    32.74    26.73     6.70 o
  12  14   6    17.96    16.08     4.63 o
  14  14   6     1.19     0.84     0.68 <
  16  14   6     6.16     7.39     1.28 o
  18  14   6     2.39     2.43     0.86 <
   2  16   6     2.34     4.31     1.57 <
   4  16   6    15.22    14.53     2.77 o
   6  16   6    47.49    70.14    13.24 o
   8  16   6     8.49    12.75     2.72 o
  10  16   6    12.60    12.52     2.67 o
  12  16   6     2.43     4.05     1.10 o
  14  16   6     2.73     4.44     1.23 o
  16  16   6     1.62     1.20     0.73 <
  18  16   6     1.48     1.41     0.89 <
   0  18   6    11.34    15.65     3.97 o
   2  18   6    10.86    10.08     1.99 o
   4  18   6    16.29    14.12     2.59 o
   6  18   6     2.59     6.13     2.35 <
   8  18   6     5.01     8.93     2.38 o
  10  18   6    12.86    13.12     3.58 o
  12  18   6     2.01     0.21     0.91 <
  14  18   6    10.49     7.97     1.75 o
  16  18   6     1.08     2.04     1.12 <
   2  20   6     6.21    13.68     2.85 o
   4  20   6    16.13    12.34     2.67 o
   6  20   6     5.34     8.17     3.24 <
   8  20   6     3.61     3.45     2.69 <
  10  20   6     2.07    10.94     3.79 <
  12  20   6     1.16     1.44     1.17 <
  14  20   6    11.71     5.07     1.99 <
   0  22   6     4.19     5.43     3.29 <
   2  22   6     2.21     0.89     1.46 <
   4  22   6     3.98     2.45     1.59 <
   6  22   6     0.22     2.71     1.83 <
   8  22   6     3.46     3.00     2.01 <
   2  24   6     1.08    -2.14     1.36 <
   4  24   6     2.95     4.73     2.53 <
   1   1   7    34.70    40.60     5.03 o
   3   1   7    91.22   106.60    15.25 o
   5   1   7   101.78    98.44    16.00 o
   7   1   7    19.54    29.82     5.55 o
   9   1   7     6.78     9.82     5.28 <
  11   1   7    79.97    76.03    12.05 o
  13   1   7    10.96    16.96     3.00 o
  15   1   7   101.72   115.20    19.50 o
  17   1   7     8.26    10.40     2.12 o
  19   1   7     6.91     5.88     1.41 o
  21   1   7     9.25     5.22     1.31 o
   1   3   7    41.75    58.17     8.34 o
   3   3   7    17.94    24.45     5.23 o
   5   3   7    99.21   126.11    16.15 o
   7   3   7     8.32    10.11     1.41 o
   9   3   7     6.68    12.25     3.42 o
  11   3   7    18.92    21.16     3.66 o
  13   3   7    35.12    45.15     6.65 o
  15   3   7    21.25    28.45     4.68 o
  17   3   7     2.62     1.33     0.73 <
  19   3   7     0.11     0.81     0.70 <
  21   3   7    10.99    13.27     2.53 o
   1   5   7    75.75    74.69    11.27 o
   3   5   7    85.40    87.92    12.10 o
   5   5   7     3.36    15.82     3.29 o
   7   5   7     7.42     7.91     1.91 o
   9   5   7    50.50    43.08     7.14 o
  11   5   7     5.28     7.63     1.62 o
  13   5   7   114.14   140.65    24.30 o
  15   5   7    43.08    58.35    12.45 o
  17   5   7    40.51    57.89    10.87 o
  19   5   7     1.21     4.62     2.04 <
  21   5   7     7.20    11.62     2.95 o
   1   7   7    54.60    77.33    14.21 o
   3   7   7     4.66    65.88    18.41 o
   5   7   7     0.80    42.65    10.49 o
   7   7   7    16.63    65.10    16.34 o
   9   7   7    25.29    47.13    12.69 o
  11   7   7    15.43    50.29    15.53 o
  13   7   7     7.81    26.12     6.50 o
  15   7   7     3.05    22.19     5.12 o
  17   7   7     8.33    35.13     7.05 o
  19   7   7     3.12    10.18     3.21 o
   1   9   7     1.94     8.22     1.98 o
   3   9   7    12.04    11.13     3.53 o
   5   9   7    13.28    11.92     2.22 o
   7   9   7    15.53     8.50     1.99 o
   9   9   7    27.91    34.00     8.58 o
  11   9   7    23.78    20.74     4.19 o
  13   9   7    14.53    10.61    11.42 <
  15   9   7     7.26    11.78     4.54 <
  17   9   7    22.32    27.98     7.14 o
  19   9   7    15.96    13.93     2.12 o
   1  11   7    81.29    75.22    13.63 o
   3  11   7     3.44     7.13     1.62 o
   5  11   7     5.41     3.66     1.49 <
   7  11   7    12.55    13.20     2.64 o
   9  11   7    16.63    12.73     3.95 o
  11  11   7    12.99     6.19     1.46 o
  13  11   7    13.17     9.38     2.46 o
  15  11   7    20.97    16.29     2.43 o
  17  11   7     0.77     2.74     0.73 o
  19  11   7     7.86    11.57     2.72 o
   1  13   7    12.02    11.97     2.46 o
   3  13   7    11.52    10.03     2.85 o
   5  13   7    19.39    15.48     2.67 o
   7  13   7     5.39     4.00     1.33 o
   9  13   7    18.19    13.41     3.06 o
  11  13   7    10.87    24.92     5.72 o
  13  13   7     5.56     2.95     1.02 <
  15  13   7     0.54     0.97     0.57 <
  17  13   7     2.93     2.82     0.86 o
   1  15   7    24.60    25.79     4.50 o
   3  15   7    22.42    14.07     2.46 o
   5  15   7     2.61     6.53     2.38 <
   7  15   7     5.18     5.22     1.70 o
   9  15   7    25.63    25.17     5.57 o
  11  15   7    20.22    21.52     4.86 o
  13  15   7     2.59     0.94     0.86 <
  15  15   7     2.48     2.69     0.84 o
   1  17   7    13.57     9.75     2.14 o
   3  17   7     0.16     2.77     1.57 <
   5  17   7     6.43     3.68     1.49 <
   7  17   7     2.85     7.21     3.05 <
   9  17   7     7.77     4.07     2.01 <
  11  17   7     1.54     2.66     1.20 <
  13  17   7     3.11     1.75     0.97 <
   1  19   7     0.25    -0.31     1.15 <
   3  19   7     0.82     2.56     1.46 <
   5  19   7     0.20     0.63     1.36 <
   7  19   7     3.98     5.69     2.25 <
   9  19   7     5.81     6.42     2.27 <
  11  19   7     4.76     3.99     1.54 <
   1  21   7     1.12     5.69     2.01 <
   3  21   7     3.84     3.03     1.46 <
   5  21   7     2.34     2.22     1.44 <
   7  21   7     2.13     1.15     1.54 <
   0   0   8   925.84   976.60   198.43 o
   4   0   8    37.02    39.69     9.33 o
   8   0   8     8.37     6.56     2.27 <
  12   0   8    18.85    12.68     2.46 o
  16   0   8    35.25    43.32     9.32 o
   2   2   8    31.42    47.16     9.09 o
   4   2   8    18.64    33.34     5.20 o
   6   2   8    19.28    18.28     2.64 o
   8   2   8    29.85    31.52     5.03 o
  10   2   8    75.26    67.45    12.46 o
  12   2   8     0.50     4.93     1.93 <
  14   2   8    16.54    14.01     2.30 o
  16   2   8     4.76     3.26     1.12 <
  18   2   8     1.55     2.69     1.12 <
   0   4   8    76.84    97.70    16.84 o
   2   4   8    14.50    13.70     1.86 o
   4   4   8     4.75     7.23     1.28 o
   6   4   8    16.02    16.18     7.69 <
   8   4   8    19.77    17.83     3.19 o
  10   4   8    88.87    78.27    12.66 o
  12   4   8    37.81    37.27     8.56 o
  14   4   8     7.37    11.96     2.56 o
  16   4   8     0.48     2.17     0.78 <
  18   4   8     0.44     4.62     1.44 o
   2   6   8    26.70    27.48     3.61 o
   4   6   8    24.25    23.02     4.08 o
   6   6   8    14.31    20.86     2.98 o
   8   6   8     1.94     2.24     0.70 o
  10   6   8    20.71    23.09     4.31 o
  12   6   8    21.98    19.80     3.95 o
  14   6   8    57.18    97.44    17.15 o
  16   6   8     0.27     2.53     1.30 <
  18   6   8    12.60    29.00     5.80 o
   0   8   8    33.60    64.26    14.82 o
   2   8   8    18.92    29.13    13.41 <
   4   8   8     2.84    16.08     3.97 o
   6   8   8     5.22    26.69     6.84 o
   8   8   8    11.26    19.88    15.44 <
  10   8   8     2.29     5.82     4.28 <
  12   8   8     3.77    11.98     4.05 <
  14   8   8     3.60    12.74     2.22 o
  16   8   8     7.33     8.54     1.83 o
   2  10   8    33.55    23.49     3.67 o
   4  10   8    53.60    41.03     8.42 o
   6  10   8    14.79     9.10     1.67 o
   8  10   8     4.23     6.01     1.54 o
  10  10   8    36.14    23.75     8.38 <
  12  10   8     4.35     6.14     2.48 <
  14  10   8     5.22     6.58     2.25 <
  16  10   8     1.69     0.97     1.02 <
   0  12   8     3.43     3.24     1.54 <
   2  12   8     3.02     4.46     1.23 o
   4  12   8    33.31    24.16     5.24 o
   6  12   8     8.21     5.98     1.80 o
   8  12   8     1.20     1.57     1.46 <
  10  12   8     5.65    -1.10     2.14 <
  12  12   8     2.79     4.91     1.36 o
  14  12   8     1.66     3.37     1.75 <
   2  14   8     1.62     3.32     1.02 o
   4  14   8     0.39     2.22     1.15 <
   6  14   8    47.93    49.56     9.25 o
   8  14   8     0.36     0.76     1.64 <
  10  14   8     1.56     2.45     1.83 <
  12  14   8     3.67     3.32     1.36 <
   0  16   8     7.88     7.18     2.12 o
   2  16   8     0.35    -2.24     0.81 <
   4  16   8     4.54     2.51     1.36 <
   6  16   8     0.93     3.45     1.33 <
   8  16   8     1.12     0.94     1.38 <
  10  16   8     0.66    -4.59     1.85 <
   2  18   8     0.22     3.45     1.44 <
   4  18   8     2.98     2.53     1.33 <
   6  18   8     7.16     9.17     2.25 o
   1   1   9    29.78    34.86     5.05 o
   3   1   9    10.20    11.94     1.88 o
   5   1   9    16.15    14.51     2.64 o
   7   1   9    47.06    51.97     8.28 o
   9   1   9     2.17     3.45     1.02 o
  11   1   9     8.27     7.50     1.57 o
  13   1   9     2.25     0.97     2.22 <
  15   1   9    13.44    26.02     4.26 o
   1   3   9     7.02     8.54     1.98 o
   3   3   9     2.01     3.58     0.68 o
   5   3   9    60.37    78.10    16.51 o
   7   3   9     1.54     3.08     0.91 o
   9   3   9     4.45     3.68     1.15 o
  11   3   9    10.79    11.44     1.72 o
  13   3   9     8.14     6.71     1.70 o
  15   3   9     3.97     7.47     1.46 o
   1   5   9     5.91     6.84     1.57 o
   3   5   9    55.97    70.83     9.36 o
   5   5   9     1.09     3.60     0.89 o
   7   5   9     5.39     5.56     1.36 o
   9   5   9     1.89     1.20     1.44 <
  11   5   9     1.44     2.58     0.97 <
  13   5   9     8.61     5.98     1.80 o
   1   7   9    13.99    19.55     3.21 o
   3   7   9     1.20     2.48     1.41 <
   5   7   9     3.36     7.02     1.46 o
   7   7   9    18.55    23.32     3.63 o
   9   7   9     6.03     8.07     2.19 o
  11   7   9     2.00     1.62     2.64 <
  13   7   9     5.27     4.13     1.41 <
   1   9   9     1.62    19.42     9.48 <
   3   9   9    17.89    21.51     4.34 o
   5   9   9     1.72     7.57     1.41 o
   7   9   9     8.74    16.66     3.73 o
   9   9   9    31.11    46.34    10.86 o
  11   9   9     4.31     2.85     3.13 <
   1  11   9     3.92     6.84     1.28 o
   3  11   9     6.12     6.76     1.49 o
   5  11   9     1.78     3.97     1.10 o
   7  11   9     3.20     3.16     4.80 <
   9  11   9     4.78     2.72     4.33 <
  11  11   9    14.48     6.74     7.11 <
   1  13   9     3.45    -0.16     0.78 <
   3  13   9     4.55     3.24     1.07 o
   5  13   9    12.85     7.52     1.85 o
   7  13   9     0.33     5.43     1.57 o
   1  15   9    17.98    15.55     2.88 o
   3  15   9     0.69    -3.31     1.07 <
   2   0  10     3.71     7.70     2.25 o
   6   0  10     0.39     2.51     0.86 <
   0   2  10     4.71     5.04     1.04 o
   2   2  10    15.89    21.40     2.95 o
   4   2  10     7.51     7.89     1.49 o
   6   2  10    12.34    11.81     2.46 o
   8   2  10    13.87    12.86     2.77 o
   2   4  10     1.50     2.51     0.68 o
   4   4  10     0.15     0.55     0.52 <
   6   4  10     5.34     4.75     1.07 o
   8   4  10     4.36     3.11     0.86 o
   0   6  10     7.53     9.24     2.64 o
   2   6  10     9.02    15.15     2.72 o
   4   6  10     3.23     4.12     0.70 o
   6   6  10     2.86     4.39     1.28 o
   2   8  10     1.00     2.17     0.68 o
   4   8  10     4.53     6.03     1.54 o
